# Supplementary material for: Comparative Analysis of Splicing Alterations in Three Muscular Dystrophies
Source: Biomedicines. 2025 Mar 1;13(3):606. doi: 10.3390/biomedicines13030606 (PMC11940573; doi:10.3390/biomedicines13030606)
Supplement: Supplementary file 1 [file biomedicines-13-00606-s001.zip]

Archive with 6 entries (6 files):
- rev Supplementary table S4 - LSVs DM1.xlsx
- rev Supplementary table S5 - LSVs EDMD.xlsx
- rev Supplementary table S6 - LSVs FSHD.xlsx
- rev Supplementary table S1 - splicing factors.xlsx
- rev Supplementary table S2 - DESeq2.xlsx
- rev Supplementary table S3 - gene IDs misspliced.xlsx
