# Supplementary material for: Comparative Analysis of Splicing Alterations in Three Muscular Dystrophies
Source: Biomedicines. 2025 Mar 1;13(3):606. doi: 10.3390/biomedicines13030606 (PMC11940573; doi:10.3390/biomedicines13030606)
Supplement: Supplementary file 1 [file biomedicines-13-00606-s001.zip › rev Supplementary table S4 - LSVs DM1.xlsx]

## Sheet: exon skipping
Supplementary table S4: Majiq analysis of missplicing events DM1
List of altered splice events for DM1 with following filter settings: FDR (false discovery rate) > 95% and psi (percent spliced in) values > 0.1 and < -0.1; different types of event in differnt tabs
lsv: local splicing variation
module_id	gene_id	gene_name	seqid	strand	lsv_id	event_id	complex	denovo	reference_exon_coord	spliced_with	spliced_with_coord	junction_name	junction_coord	event_size	event_non_changing	event_changing	junction_changing	Control_median_psi	DM1_median_psi	DM1.Control_median_dpsi	DM1.Control_probability_changing	DM1.Control_probability_non_changing
gene:ENSG00000164615_1	gene:ENSG00000164615	CAMLG	5	+	gene:ENSG00000164615:s:134738495-134738792	gene:ENSG00000164615_1_CE_1	True	False	134738495-134738792	A	134741063-134741523	C1_A	134738792-134741063	461	False	False	True	0.9	0.715	-0.183	0.952	0.002
gene:ENSG00000164615_1	gene:ENSG00000164615	CAMLG	5	+	gene:ENSG00000164615:t:134750759-134752157	gene:ENSG00000164615_1_CE_2	True	False	134750759-134752157	A	134743987-134744052	C2_A	134744052-134750759	66	False	False	True	0.96	0.713	-0.237	0.996	0
gene:ENSG00000171055_2	gene:ENSG00000171055	FEZ2	2	-	gene:ENSG00000171055:s:36578597-36578865	gene:ENSG00000171055_2_CE_1	True	False	36578597-36578865	A	36558438-36558513	C1_A	36558513-36578597	76	False	False	True	0.63	0.325	-0.308	1	0
gene:ENSG00000165795_2	gene:ENSG00000165795	NDRG2	14	-	gene:ENSG00000165795:t:21022392-21022820	gene:ENSG00000165795_2_CE_1	False	False	21022392-21022497	A	21022864-21022905	C2_A	21022497-21022864	42	False	False	True	0.967	0.824	-0.156	0.997	0
gene:ENSG00000154358_1	gene:ENSG00000154358	OBSCN	1	+	gene:ENSG00000154358:t:228224459-228224734	gene:ENSG00000154358_1_CE_1	True	False	228224459-228224734	A	228219324-228219599	C2_A	228219599-228224459	276	False	False	True	0.888	0.693	-0.192	0.997	0
gene:ENSG00000154358_2	gene:ENSG00000154358	OBSCN	1	+	gene:ENSG00000154358:t:228314814-228315080	gene:ENSG00000154358_2_CE_1	True	False	228314814-228315080	A	228313614-228313886	C2_A	228313886-228314814	273	False	False	True	0.886	0.146	-0.758	1	0
gene:ENSG00000100296_1	gene:ENSG00000100296	THOC5	22	-	gene:ENSG00000100296:s:29531553-29531963	gene:ENSG00000100296_1_CE_1	False	False	29531831-29531963	A	29531078-29531110	C1_A	29531110-29531831	33	False	True	True	0.935	0.444	-0.493	1	0
gene:ENSG00000100296_1	gene:ENSG00000100296	THOC5	22	-	gene:ENSG00000100296:t:29528937-29529239	gene:ENSG00000100296_1_CE_1	False	False	29529162-29529239	A	29531078-29531110	C2_A	29529239-29531078	33	False	True	True	0.939	0.477	-0.478	1	0
gene:ENSG00000109171_1	gene:ENSG00000109171	SLAIN2	4	+	gene:ENSG00000109171:s:48383647-48383784	gene:ENSG00000109171_1_CE_1	False	False	48383647-48383784	A	48394576-48394653	C1_A	48383784-48394576	78	False	True	True	0.875	0.328	-0.553	1	0
gene:ENSG00000109171_1	gene:ENSG00000109171	SLAIN2	4	+	gene:ENSG00000109171:t:48420125-48420489	gene:ENSG00000109171_1_CE_1	False	False	48420125-48420443	A	48394576-48394653	C2_A	48394653-48420125	78	False	True	True	0.862	0.298	-0.564	1	0
gene:ENSG00000166295_1	gene:ENSG00000166295	ANAPC16	10	+	gene:ENSG00000166295:t:72223133-72224056	gene:ENSG00000166295_1_CE_1	True	False	72223888-72224056	A	72220054-72220379	C2_A	72220379-72223888	326	False	False	True	0.634	0.391	-0.243	1	0
gene:ENSG00000125733_1	gene:ENSG00000125733	TRIP10	19	+	gene:ENSG00000125733:s:6744800-6745200	gene:ENSG00000125733_1_CE_1	True	False	6744800-6744994	A	6746029-6746196	C1_A	6744994-6746029	168	False	False	True	0.736	0.477	-0.248	0.977	0
gene:ENSG00000125733_1	gene:ENSG00000125733	TRIP10	19	+	gene:ENSG00000125733:t:6746308-6746561	gene:ENSG00000125733_1_CE_1	True	False	6746452-6746561	A	6746029-6746196	C2_A	6746196-6746452	168	False	False	True	0.958	0.765	-0.192	0.966	0
gene:ENSG00000171105_1	gene:ENSG00000171105	INSR	19	-	gene:ENSG00000171105:s:7151971-7152927	gene:ENSG00000171105_1_CE_1	False	False	7152726-7152927	A	7150497-7150532	C1_A	7150532-7152726	36	False	True	True	0.712	0.055	-0.679	1	0
gene:ENSG00000171105_1	gene:ENSG00000171105	INSR	19	-	gene:ENSG00000171105:t:7142816-7143090	gene:ENSG00000171105_1_CE_1	False	False	7142816-7143090	A	7150497-7150532	C2_A	7143090-7150497	36	False	True	True	0.721	0.065	-0.671	1	0
gene:ENSG00000185482_1	gene:ENSG00000185482	STAC3	12	-	gene:ENSG00000185482:t:57248706-57248803	gene:ENSG00000185482_1_CE_2	True	False	57248706-57248803	A	57249041-57249308	C2_A	57248803-57249041	268	False	False	True	0.824	0.661	-0.159	0.996	0
gene:ENSG00000185482_1	gene:ENSG00000185482	STAC3	12	-	gene:ENSG00000185482:s:57250993-57251188	gene:ENSG00000185482_1_CE_3	True	False	57250993-57251188	A	57249571-57249637	C1_A	57249637-57250993	67	False	False	True	0.736	0.568	-0.171	0.992	0
gene:ENSG00000127325_1	gene:ENSG00000127325	BEST3	12	-	gene:ENSG00000127325:s:69694370-69694464	gene:ENSG00000127325_1_CE_1	True	False	69694370-69694464	A	69693674-69693907	C1_A	69693907-69694370	234	False	False	True	0.504	0.141	-0.374	1	0
gene:ENSG00000127325_1	gene:ENSG00000127325	BEST3	12	-	gene:ENSG00000127325:s:69699205-69699476	gene:ENSG00000127325_1_CE_3	True	False	69699205-69699476	A	69694370-69694464	C1_A	69694464-69699205	95	False	False	True	0.273	0.023	-0.254	1	0
gene:ENSG00000127325_1	gene:ENSG00000127325	BEST3	12	-	gene:ENSG00000127325:t:69693674-69694072	gene:ENSG00000127325_1_CE_3	True	False	69693674-69693907	A	69694370-69694464	C2_A	69693907-69694370	95	False	False	True	0.521	0.119	-0.405	1	0
gene:ENSG00000070808_1	gene:ENSG00000070808	CAMK2A	5	-	gene:ENSG00000070808:s:150245161-150245328	gene:ENSG00000070808_1_CE_1	True	False	150245161-150245328	A	150239704-150239736	C1_A	150239736-150245161	33	False	True	True	0.792	0.404	-0.396	1	0
gene:ENSG00000070808_1	gene:ENSG00000070808	CAMK2A	5	-	gene:ENSG00000070808:t:150238289-150238748	gene:ENSG00000070808_1_CE_1	True	False	150238700-150238748	A	150239704-150239736	C2_A	150238748-150239704	33	False	True	True	0.779	0.394	-0.389	1	0
gene:ENSG00000150527_1	gene:ENSG00000150527	MIA2	14	+	gene:ENSG00000150527:t:39326864-39327022	gene:ENSG00000150527_1_CE_1	True	False	39326864-39327022	A	39319209-39319291	C2_A	39319291-39326864	83	False	False	True	0.517	0.324	-0.194	0.975	0
gene:ENSG00000143434_1	gene:ENSG00000143434	SEMA6C	1	-	gene:ENSG00000143434:s:151134199-151134445	gene:ENSG00000143434_1_CE_1	True	False	151134401-151134445	A	151133960-151134055	C1_A	151134055-151134401	96	False	True	True	0.673	0.18	-0.503	1	0
gene:ENSG00000143434_1	gene:ENSG00000143434	SEMA6C	1	-	gene:ENSG00000143434:t:151132797-151133517	gene:ENSG00000143434_1_CE_1	True	False	151132797-151133517	A	151133960-151134055	C2_A	151133517-151133960	96	False	True	True	0.441	0.081	-0.375	1	0
gene:ENSG00000163157_2	gene:ENSG00000163157	TMOD4	1	-	gene:ENSG00000163157:t:151170519-151170663	gene:ENSG00000163157_2_CE_1	True	False	151170519-151170663	A	151170920-151171063	C2_A	151170663-151170920	144	False	False	True	0.935	0.756	-0.17	1	0
gene:ENSG00000163157_2	gene:ENSG00000163157	TMOD4	1	-	gene:ENSG00000163157:s:151171633-151171763	gene:ENSG00000163157_2_CE_2	True	False	151171633-151171763	A	151171433-151171540	C1_A	151171540-151171633	108	False	False	True	0.901	0.591	-0.318	1	0
gene:ENSG00000163157_2	gene:ENSG00000163157	TMOD4	1	-	gene:ENSG00000163157:t:151170920-151171063	gene:ENSG00000163157_2_CE_2	True	False	151170920-151171063	A	151171433-151171540	C2_A	151171063-151171433	108	False	False	True	0.898	0.667	-0.228	1	0
gene:ENSG00000166913_1	gene:ENSG00000166913	YWHAB	20	+	gene:ENSG00000166913:s:44885702-44885886	gene:ENSG00000166913_1_CE_1	False	False	44885702-44885886	A	44887648-44887742	C1_A	44885886-44887648	95	False	True	True	0.315	0.064	-0.243	0.993	0
gene:ENSG00000166913_1	gene:ENSG00000166913	YWHAB	20	+	gene:ENSG00000166913:t:44901531-44901833	gene:ENSG00000166913_1_CE_1	False	False	44901531-44901833	A	44887648-44887742	C2_A	44887742-44901531	95	False	True	True	0.473	0.121	-0.36	1	0
gene:ENSG00000058404_1	gene:ENSG00000058404	CAMK2B	7	-	gene:ENSG00000058404:s:44240707-44240749	gene:ENSG00000058404_1_CE_1	True	False	44240707-44240749	A	44239589-44239663	C1_A	44239663-44240707	75	False	True	True	0.653	0.057	-0.608	1	0
gene:ENSG00000058404_1	gene:ENSG00000058404	CAMK2B	7	-	gene:ENSG00000058404:t:44234639-44234679	gene:ENSG00000058404_1_CE_1	True	False	44234639-44234676	A	44239589-44239663	C2_A	44234676-44239589	75	False	True	True	0.561	0.037	-0.547	1	0
gene:ENSG00000143612_1	gene:ENSG00000143612	C1orf43	1	-	gene:ENSG00000143612:s:154220342-154220637	gene:ENSG00000143612_1_CE_1	False	False	154220342-154220637	A	154219836-154219937	C1_A	154219937-154220342	102	False	True	True	0.925	0.719	-0.208	1	0
gene:ENSG00000143612_1	gene:ENSG00000143612	C1orf43	1	-	gene:ENSG00000143612:t:154214457-154214574	gene:ENSG00000143612_1_CE_1	False	False	154214457-154214574	A	154219836-154219937	C2_A	154214574-154219836	102	False	True	True	0.916	0.648	-0.274	1	0
gene:ENSG00000178053_1	gene:ENSG00000178053	MLF1	3	+	gene:ENSG00000178053:s:158592434-158592581	gene:ENSG00000178053_1_CE_1	True	False	158592434-158592581	A	158593382-158593426	C1_A	158592581-158593382	45	False	False	True	0.926	0.707	-0.216	0.998	0
gene:ENSG00000197321_2	gene:ENSG00000197321	SVIL	10	-	gene:ENSG00000197321:s:29535989-29536069	gene:ENSG00000197321_2_CE_1	True	False	29535989-29536069	A	29532529-29533458	C1_A	29533458-29535989	930	False	True	True	0.978	0.752	-0.226	1	0
gene:ENSG00000197321_2	gene:ENSG00000197321	SVIL	10	-	gene:ENSG00000197321:t:29532002-29532172	gene:ENSG00000197321_2_CE_1	True	False	29532002-29532172	A	29532529-29533458	C2_A	29532172-29532529	930	False	True	True	0.892	0.618	-0.267	1	0
gene:ENSG00000067113_1	gene:ENSG00000067113	PLPP1	5	-	gene:ENSG00000067113:s:55534572-55534969	gene:ENSG00000067113_1_CE_3	True	False	55534572-55534969	A	55490960-55491114	C1_A	55491114-55534572	155	False	False	True	0.725	0.339	-0.387	1	0
gene:ENSG00000137177_1	gene:ENSG00000137177	KIF13A	6	-	gene:ENSG00000137177:s:17825768-17825934	gene:ENSG00000137177_1_CE_1	False	False	17825768-17825934	A	17821786-17821905	C1_A	17821905-17825768	120	False	True	True	0.767	0.078	-0.704	1	0
gene:ENSG00000137177_1	gene:ENSG00000137177	KIF13A	6	-	gene:ENSG00000137177:t:17817020-17817233	gene:ENSG00000137177_1_CE_1	False	False	17817020-17817233	A	17821786-17821905	C2_A	17817233-17821786	120	False	True	True	0.725	0.059	-0.673	1	0
gene:ENSG00000137177_2	gene:ENSG00000137177	KIF13A	6	-	gene:ENSG00000137177:s:17794249-17794395	gene:ENSG00000137177_2_CE_1	False	False	17794249-17794395	A	17789872-17789910	C1_A	17789910-17794249	39	False	True	True	0.979	0.609	-0.379	1	0
gene:ENSG00000137177_2	gene:ENSG00000137177	KIF13A	6	-	gene:ENSG00000137177:t:17787776-17787875	gene:ENSG00000137177_2_CE_1	False	False	17787776-17787875	A	17789872-17789910	C2_A	17787875-17789872	39	False	True	True	0.983	0.654	-0.326	1	0
gene:ENSG00000137177_3	gene:ENSG00000137177	KIF13A	6	-	gene:ENSG00000137177:s:17771908-17772059	gene:ENSG00000137177_3_CE_1	False	True	17771908-17772059	A	17770746-17770787	C1_A	17770787-17771908	42	False	True	True	0.321	0.024	-0.3	1	0
gene:ENSG00000137177_3	gene:ENSG00000137177	KIF13A	6	-	gene:ENSG00000137177:t:17763693-17764946	gene:ENSG00000137177_3_CE_1	False	True	17764155-17764946	A	17770746-17770787	C2_A	17764946-17770746	42	False	True	True	0.369	0.027	-0.353	1	0
gene:ENSG00000074054_1	gene:ENSG00000074054	CLASP1	2	-	gene:ENSG00000074054:s:121447337-121447507	gene:ENSG00000074054_1_CE_1	True	False	121447337-121447507	A	121445449-121445496	C1_A	121445496-121447337	48	False	True	True	0.884	0.066	-0.835	1	0
gene:ENSG00000074054_1	gene:ENSG00000074054	CLASP1	2	-	gene:ENSG00000074054:t:121430073-121430177	gene:ENSG00000074054_1_CE_1	True	False	121430073-121430177	A	121445449-121445496	C2_A	121430177-121445449	48	False	True	True	0.897	0.066	-0.847	1	0
gene:ENSG00000164828_1	gene:ENSG00000164828	SUN1	7	+	gene:ENSG00000164828:s:848608-848615	gene:ENSG00000164828_1_CE_2	True	False	848608-848615	A	849520-849603	C1_A	848615-849520	84	False	False	True	0.627	0.329	-0.3	1	0
gene:ENSG00000164828_1	gene:ENSG00000164828	SUN1	7	+	gene:ENSG00000164828:t:849801-850767	gene:ENSG00000164828_1_CE_2	True	False	849923-850767	A	849520-849603	C2_A	849603-849923	84	False	False	True	0.452	0.19	-0.257	0.998	0
gene:ENSG00000170776_1	gene:ENSG00000170776	AKAP13	15	+	gene:ENSG00000170776:s:85658537-85658590	gene:ENSG00000170776_1_CE_2	True	False	85658537-85658590	A	85662388-85662453	C1_A	85658590-85662388	66	False	True	True	0.532	0.168	-0.37	1	0
gene:ENSG00000170776_1	gene:ENSG00000170776	AKAP13	15	+	gene:ENSG00000170776:t:85664563-85664755	gene:ENSG00000170776_1_CE_2	True	False	85664563-85664755	A	85662388-85662453	C2_A	85662453-85664563	66	False	True	True	0.456	0.104	-0.356	1	0
gene:ENSG00000170776_2	gene:ENSG00000170776	AKAP13	15	+	gene:ENSG00000170776:s:85669722-85669830	gene:ENSG00000170776_2_CE_1	False	True	85669722-85669830	A	85676976-85677098	C1_A	85669830-85676976	123	False	True	True	0.639	0.163	-0.489	1	0
gene:ENSG00000170776_2	gene:ENSG00000170776	AKAP13	15	+	gene:ENSG00000170776:t:85682158-85682212	gene:ENSG00000170776_2_CE_1	False	False	85682158-85682212	A	85676976-85677098	C2_A	85677098-85682158	123	False	True	True	0.609	0.122	-0.501	1	0
gene:ENSG00000259560_1	gene:ENSG00000259560	gene:ENSG00000259560	15	-	gene:ENSG00000259560:s:87421953-87422036	gene:ENSG00000259560_1_CE_4	True	True	87421953-87422036	A	87419729-87419887	C1_A	87419887-87421953	159	False	False	True	0.928	0.696	-0.231	1	0
gene:ENSG00000168509_1	gene:ENSG00000168509	HJV	1	-	gene:ENSG00000168509:s:146021587-146021918	gene:ENSG00000168509_1_CE_1	True	False	146021587-146021918	A	146019175-146019734	C1_A	146019734-146021587	560	False	False	True	0.535	0.372	-0.162	0.98	0
gene:ENSG00000186868_1	gene:ENSG00000186868	MAPT	17	+	gene:ENSG00000186868:s:45962321-45962470	gene:ENSG00000186868_1_CE_1	True	False	45962321-45962470	A	45971859-45971945	C1_A	45962470-45971859	87	False	True	True	0.985	0.153	-0.843	1	0
gene:ENSG00000186868_1	gene:ENSG00000186868	MAPT	17	+	gene:ENSG00000186868:t:45975492-45980506	gene:ENSG00000186868_1_CE_1	True	False	45978375-45978440	A	45971859-45971945	C2_A	45971945-45978375	87	False	True	True	0.842	0.119	-0.735	1	0
gene:ENSG00000186868_2	gene:ENSG00000186868	MAPT	17	+	gene:ENSG00000186868:s:45975492-45980506	gene:ENSG00000186868_2_CE_1	True	False	45978375-45978440	A	45982866-45983930	C1_A	45978440-45982866	1065	False	True	True	0.908	0.048	-0.884	1	0
gene:ENSG00000186868_2	gene:ENSG00000186868	MAPT	17	+	gene:ENSG00000186868:t:45987040-45987095	gene:ENSG00000186868_2_CE_1	True	False	45987040-45987095	A	45982866-45983930	C2_A	45983930-45987040	1065	False	True	True	0.778	0.028	-0.772	1	0
gene:ENSG00000008294_1	gene:ENSG00000008294	SPAG9	17	-	gene:ENSG00000008294:s:50999661-50999717	gene:ENSG00000008294_1_CE_1	True	False	50999661-50999717	A	50999476-50999487	C1_A	50999487-50999661	12	False	True	True	0.732	0.262	-0.482	1	0
gene:ENSG00000008294_1	gene:ENSG00000008294	SPAG9	17	-	gene:ENSG00000008294:t:50998413-50998617	gene:ENSG00000008294_1_CE_1	True	False	50998444-50998617	A	50999476-50999487	C2_A	50998617-50999476	12	False	True	True	0.709	0.219	-0.497	1	0
gene:ENSG00000008294_2	gene:ENSG00000008294	SPAG9	17	-	gene:ENSG00000008294:s:50976600-50977221	gene:ENSG00000008294_2_CE_1	True	False	50977108-50977221	A	50975863-50975901	C1_A	50975901-50977108	39	False	True	True	0.573	0.224	-0.356	1	0
gene:ENSG00000008294_2	gene:ENSG00000008294	SPAG9	17	-	gene:ENSG00000008294:t:50974771-50975360	gene:ENSG00000008294_2_CE_1	True	False	50974771-50974947	A	50975863-50975901	C2_A	50974947-50975863	39	False	True	True	0.438	0.136	-0.312	1	0
gene:ENSG00000196218_2	gene:ENSG00000196218	RYR1	19	+	gene:ENSG00000196218:s:38523217-38523588	gene:ENSG00000196218_2_CE_1	True	False	38523217-38523309	A	38523915-38523929	C1_A	38523309-38523915	15	False	True	True	0.411	0.086	-0.344	1	0
gene:ENSG00000196218_2	gene:ENSG00000196218	RYR1	19	+	gene:ENSG00000196218:t:38525332-38525502	gene:ENSG00000196218_2_CE_1	True	False	38525332-38525502	A	38523915-38523929	C2_A	38523929-38525332	15	False	True	True	0.415	0.077	-0.35	1	0
gene:ENSG00000068903_1	gene:ENSG00000068903	SIRT2	19	-	gene:ENSG00000068903:t:38893819-38894410	gene:ENSG00000068903_1_CE_1	True	False	38893819-38893867	A	38898379-38898425	C2_A	38893867-38898379	47	False	False	True	0.288	0.115	-0.169	0.977	0
gene:ENSG00000068903_1	gene:ENSG00000068903	SIRT2	19	-	gene:ENSG00000068903:s:38899506-38899862	gene:ENSG00000068903_1_CE_3	True	False	38899506-38899862	A	38898794-38898918	C1_A	38898918-38899506	125	False	False	True	0.323	0.122	-0.205	0.999	0
gene:ENSG00000068903_1	gene:ENSG00000068903	SIRT2	19	-	gene:ENSG00000068903:t:38898379-38898425	gene:ENSG00000068903_1_CE_4	True	False	38898379-38898425	A	38898794-38898918	C2_A	38898425-38898794	125	False	False	True	0.83	0.534	-0.298	1	0
gene:ENSG00000105223_1	gene:ENSG00000105223	PLD3	19	+	gene:ENSG00000105223:s:40348456-40348768	gene:ENSG00000105223_1_CE_1	True	False	40348456-40348768	A	40365553-40365585	C1_A	40348768-40365553	33	False	False	True	0.696	0.461	-0.232	0.973	0.001
gene:ENSG00000067177_2	gene:ENSG00000067177	PHKA1	X	-	gene:ENSG00000067177:s:72602158-72602273	gene:ENSG00000067177_2_CE_1	False	False	72602158-72602273	A	72601991-72602029	C1_A	72602029-72602158	39	False	True	True	0.943	0.716	-0.225	0.998	0
gene:ENSG00000067177_2	gene:ENSG00000067177	PHKA1	X	-	gene:ENSG00000067177:t:72593104-72593274	gene:ENSG00000067177_2_CE_1	False	False	72593104-72593274	A	72601991-72602029	C2_A	72593274-72601991	39	False	True	True	0.924	0.673	-0.255	1	0
gene:ENSG00000136717_2	gene:ENSG00000136717	BIN1	2	-	gene:ENSG00000136717:s:127062115-127062197	gene:ENSG00000136717_2_CE_1	True	False	127062115-127062197	A	127060596-127060640	C1_A	127060640-127062115	45	False	True	True	0.974	0.713	-0.262	1	0
gene:ENSG00000136717_2	gene:ENSG00000136717	BIN1	2	-	gene:ENSG00000136717:t:127059011-127059155	gene:ENSG00000136717_2_CE_1	True	False	127059011-127059155	A	127060596-127060640	C2_A	127059155-127060596	45	False	True	True	0.978	0.734	-0.252	1	0
gene:ENSG00000183091_3	gene:ENSG00000183091	NEB	2	-	gene:ENSG00000183091:t:151497626-151497718	gene:ENSG00000183091_3_CE_4	True	False	151497626-151497718	A	151498260-151498352	C2_A	151497718-151498260	93	False	False	True	0.827	0.68	-0.152	0.98	0
gene:ENSG00000183091_3	gene:ENSG00000183091	NEB	2	-	gene:ENSG00000183091:s:151501391-151501483	gene:ENSG00000183091_3_CE_7	True	False	151501391-151501483	A	151499298-151499390	C1_A	151499390-151501391	93	False	False	True	0.671	0.384	-0.297	1	0
gene:ENSG00000183091_3	gene:ENSG00000183091	NEB	2	-	gene:ENSG00000183091:t:151498260-151498352	gene:ENSG00000183091_3_CE_7	True	False	151498260-151498352	A	151499298-151499390	C2_A	151498352-151499298	93	False	False	True	0.478	0.287	-0.202	1	0
gene:ENSG00000074964_1	gene:ENSG00000074964	ARHGEF10L	1	+	gene:ENSG00000074964:s:17632321-17632466	gene:ENSG00000074964_1_CE_1	False	False	17632321-17632466	A	17634548-17634562	C1_A	17632466-17634548	15	False	True	True	0.966	0.154	-0.837	1	0
gene:ENSG00000074964_1	gene:ENSG00000074964	ARHGEF10L	1	+	gene:ENSG00000074964:t:17634835-17635016	gene:ENSG00000074964_1_CE_1	False	False	17634835-17635016	A	17634548-17634562	C2_A	17634562-17634835	15	False	True	True	0.956	0.147	-0.834	1	0
gene:ENSG00000006576_1	gene:ENSG00000006576	PHTF2	7	+	gene:ENSG00000006576:s:77893608-77893664	gene:ENSG00000006576_1_CE_1	False	False	77893608-77893664	A	77893982-77893993	C1_A	77893664-77893982	12	False	True	True	0.721	0.198	-0.544	1	0
gene:ENSG00000006576_1	gene:ENSG00000006576	PHTF2	7	+	gene:ENSG00000006576:t:77900711-77900780	gene:ENSG00000006576_1_CE_1	False	False	77900711-77900780	A	77893982-77893993	C2_A	77893993-77900711	12	False	True	True	0.782	0.275	-0.519	1	0
gene:ENSG00000153956_1	gene:ENSG00000153956	CACNA2D1	7	-	gene:ENSG00000153956:s:82005331-82005497	gene:ENSG00000153956_1_CE_1	False	False	82005423-82005497	A	82001659-82001715	C1_A	82001715-82005423	57	False	True	True	0.966	0.201	-0.793	1	0
gene:ENSG00000153956_1	gene:ENSG00000153956	CACNA2D1	7	-	gene:ENSG00000153956:t:81997179-81997250	gene:ENSG00000153956_1_CE_1	False	False	81997179-81997250	A	82001659-82001715	C2_A	81997250-82001659	57	False	True	True	0.939	0.179	-0.774	1	0
gene:ENSG00000196296_1	gene:ENSG00000196296	ATP2A1	16	+	gene:ENSG00000196296:s:28903323-28903440	gene:ENSG00000196296_1_CE_1	False	False	28903323-28903440	A	28903700-28903741	C1_A	28903440-28903700	42	False	True	True	0.999	0.362	-0.627	1	0
gene:ENSG00000196296_1	gene:ENSG00000196296	ATP2A1	16	+	gene:ENSG00000196296:t:28904180-28904466	gene:ENSG00000196296_1_CE_1	False	False	28904180-28904466	A	28903700-28903741	C2_A	28903741-28904180	42	False	True	True	0.999	0.273	-0.72	1	0
gene:ENSG00000160194_1	gene:ENSG00000160194	NDUFV3	21	+	gene:ENSG00000160194:s:42896927-42897047	gene:ENSG00000160194_1_CE_2	True	False	42896927-42897047	A	42903182-42904276	C1_A	42897047-42903182	1095	False	True	True	0.274	0.066	-0.202	1	0
gene:ENSG00000160194_1	gene:ENSG00000160194	NDUFV3	21	+	gene:ENSG00000160194:t:42908864-42913304	gene:ENSG00000160194_1_CE_2	True	False	42908864-42913304	A	42903182-42904276	C2_A	42904276-42908864	1095	False	True	True	0.178	0.034	-0.156	0.991	0
gene:ENSG00000198836_1	gene:ENSG00000198836	OPA1	3	+	gene:ENSG00000198836:s:193617178-193617285	gene:ENSG00000198836_1_CE_1	False	False	193617178-193617285	A	193617784-193617837	C1_A	193617285-193617784	54	False	True	True	0.436	0.08	-0.365	1	0
gene:ENSG00000198836_1	gene:ENSG00000198836	OPA1	3	+	gene:ENSG00000198836:t:193618703-193618937	gene:ENSG00000198836_1_CE_1	False	False	193618869-193618936	A	193617784-193617837	C2_A	193617837-193618869	54	False	True	True	0.54	0.133	-0.423	1	0
gene:ENSG00000106772_1	gene:ENSG00000106772	PRUNE2	9	-	gene:ENSG00000106772:s:76644497-76645138	gene:ENSG00000106772_1_CE_1	False	False	76644739-76644912	A	76641972-76641980	C1_A	76641980-76644739	9	False	True	True	0.978	0.791	-0.191	0.992	0
gene:ENSG00000106772_1	gene:ENSG00000106772	PRUNE2	9	-	gene:ENSG00000106772:t:76638186-76638288	gene:ENSG00000106772_1_CE_1	False	False	76638186-76638288	A	76641972-76641980	C2_A	76638288-76641972	9	False	True	True	0.968	0.732	-0.233	0.999	0
gene:ENSG00000214135_1	gene:ENSG00000214135	SDHAP4	3	-	gene:ENSG00000214135:s:197623220-197623382	gene:ENSG00000214135_1_CE_1	True	False	197623220-197623382	A	197622187-197622330	C1_A	197622330-197623220	144	False	False	True	0.352	0.149	-0.192	0.963	0.001
gene:ENSG00000048828_1	gene:ENSG00000048828	FAM120A	9	+	gene:ENSG00000048828:t:93561109-93561250	gene:ENSG00000048828_1_CE_1	False	False	93561109-93561250	A	93558581-93558718	C2_A	93558718-93561109	138	False	False	True	0.948	0.721	-0.222	0.998	0
gene:ENSG00000127481_1	gene:ENSG00000127481	UBR4	1	-	gene:ENSG00000127481:s:19150577-19150793	gene:ENSG00000127481_1_CE_1	False	False	19150577-19150793	A	19149763-19149795	C1_A	19149795-19150577	33	False	True	True	0.729	0.327	-0.409	1	0
gene:ENSG00000127481_1	gene:ENSG00000127481	UBR4	1	-	gene:ENSG00000127481:t:19148563-19148626	gene:ENSG00000127481_1_CE_1	False	False	19148563-19148626	A	19149763-19149795	C2_A	19148626-19149763	33	False	True	True	0.742	0.367	-0.387	1	0
gene:ENSG00000077549_1	gene:ENSG00000077549	CAPZB	1	-	gene:ENSG00000077549:s:19344358-19344434	gene:ENSG00000077549_1_CE_1	True	False	19344358-19344434	A	19342752-19342864	C1_A	19342864-19344358	113	False	True	True	0.802	0.122	-0.699	1	0
gene:ENSG00000077549_1	gene:ENSG00000077549	CAPZB	1	-	gene:ENSG00000077549:t:19338775-19339617	gene:ENSG00000077549_1_CE_1	True	False	19338775-19339617	A	19342752-19342864	C2_A	19339617-19342752	113	False	True	True	0.85	0.145	-0.72	1	0
gene:ENSG00000112715_1	gene:ENSG00000112715	VEGFA	6	+	gene:ENSG00000112715:s:43778889-43778937	gene:ENSG00000112715_1_CE_1	True	False	43778889-43778918	A	43780732-43780785	C1_A	43778918-43780732	54	False	False	True	0.471	0.194	-0.269	0.999	0
gene:ENSG00000112715_1	gene:ENSG00000112715	VEGFA	6	+	gene:ENSG00000112715:t:43781956-43782087	gene:ENSG00000112715_1_CE_2	True	False	43781956-43782087	A	43780732-43780803	C2_A	43780803-43781956	72	False	True	True	0.361	0.139	-0.223	0.996	0
gene:ENSG00000120910_1	gene:ENSG00000120910	PPP3CC	8	+	gene:ENSG00000120910:s:22528506-22528577	gene:ENSG00000120910_1_CE_1	True	False	22528506-22528577	A	22531302-22531328	C1_A	22528577-22531302	27	False	True	True	0.936	0.312	-0.635	1	0
gene:ENSG00000120910_1	gene:ENSG00000120910	PPP3CC	8	+	gene:ENSG00000120910:t:22532225-22532306	gene:ENSG00000120910_1_CE_1	True	False	22532225-22532306	A	22531302-22531328	C2_A	22531328-22532225	27	False	True	True	0.802	0.23	-0.59	1	0
gene:ENSG00000033867_1	gene:ENSG00000033867	SLC4A7	3	-	gene:ENSG00000033867:t:27423641-27424502	gene:ENSG00000033867_1_CE_1	True	False	27424037-27424152	A	27431298-27431669	C2_A	27424152-27431298	372	False	False	True	0.949	0.758	-0.19	0.996	0
gene:ENSG00000163539_1	gene:ENSG00000163539	CLASP2	3	-	gene:ENSG00000163539:s:33570727-33570790	gene:ENSG00000163539_1_CE_1	True	False	33570727-33570790	A	33563964-33563966	C1_A	33563966-33570727	3	False	True	True	0.9	0.528	-0.371	1	0
gene:ENSG00000163539_1	gene:ENSG00000163539	CLASP2	3	-	gene:ENSG00000163539:t:33560808-33560971	gene:ENSG00000163539_1_CE_1	True	False	33560808-33560971	A	33563964-33563966	C2_A	33560971-33563964	3	False	True	True	0.894	0.535	-0.35	1	0
gene:ENSG00000133030_1	gene:ENSG00000133030	MPRIP	17	+	gene:ENSG00000133030:s:17142627-17142765	gene:ENSG00000133030_1_CE_1	False	False	17142627-17142765	A	17143556-17143669	C1_A	17142765-17143556	114	False	True	True	0.902	0.651	-0.242	0.999	0
gene:ENSG00000133030_1	gene:ENSG00000133030	MPRIP	17	+	gene:ENSG00000133030:t:17146036-17146092	gene:ENSG00000133030_1_CE_1	False	False	17146036-17146092	A	17143556-17143669	C2_A	17143669-17146036	114	False	True	True	0.959	0.761	-0.194	0.983	0
gene:ENSG00000133030_2	gene:ENSG00000133030	MPRIP	17	+	gene:ENSG00000133030:s:17180003-17180150	gene:ENSG00000133030_2_CE_1	True	False	17180003-17180088	A	17180607-17180669	C1_A	17180088-17180607	63	False	False	True	0.92	0.745	-0.175	0.971	0
gene:ENSG00000133030_2	gene:ENSG00000133030	MPRIP	17	+	gene:ENSG00000133030:t:17184823-17185560	gene:ENSG00000133030_2_CE_1	True	False	17184823-17185560	A	17180607-17180669	C2_A	17180669-17184823	63	False	False	True	0.963	0.774	-0.187	0.978	0
gene:ENSG00000093167_1	gene:ENSG00000093167	LRRFIP2	3	-	gene:ENSG00000093167:s:37109653-37109703	gene:ENSG00000093167_1_CE_1	True	False	37109653-37109703	A	37109527-37109571	C1_A	37109571-37109653	45	False	True	True	0.848	0.361	-0.499	1	0
gene:ENSG00000093167_1	gene:ENSG00000093167	LRRFIP2	3	-	gene:ENSG00000093167:t:37108637-37108684	gene:ENSG00000093167_1_CE_1	True	False	37108637-37108684	A	37109527-37109571	C2_A	37108684-37109527	45	False	True	True	0.837	0.395	-0.451	1	0
gene:ENSG00000095637_2	gene:ENSG00000095637	SORBS1	10	-	gene:ENSG00000095637:s:95395001-95395075	gene:ENSG00000095637_2_CE_1	True	False	95395001-95395075	A	95394611-95394673	C1_A	95394673-95395001	63	False	True	True	0.383	0.152	-0.23	1	0
gene:ENSG00000095637_2	gene:ENSG00000095637	SORBS1	10	-	gene:ENSG00000095637:t:95384238-95384285	gene:ENSG00000095637_2_CE_1	True	False	95384238-95384285	A	95394611-95394673	C2_A	95384285-95394611	63	False	True	True	0.381	0.134	-0.251	1	0
gene:ENSG00000095637_3	gene:ENSG00000095637	SORBS1	10	-	gene:ENSG00000095637:s:95371984-95372049	gene:ENSG00000095637_3_CE_1	True	False	95371984-95372049	A	95371326-95371427	C1_A	95371427-95371984	102	False	True	True	0.928	0.41	-0.527	1	0
gene:ENSG00000095637_3	gene:ENSG00000095637	SORBS1	10	-	gene:ENSG00000095637:t:95367650-95367699	gene:ENSG00000095637_3_CE_1	True	False	95367650-95367699	A	95371326-95371427	C2_A	95367699-95371326	102	False	True	True	0.915	0.446	-0.484	1	0
gene:ENSG00000095637_4	gene:ENSG00000095637	SORBS1	10	-	gene:ENSG00000095637:s:95354882-95354967	gene:ENSG00000095637_4_CE_1	False	False	95354882-95354967	A	95351209-95351376	C1_A	95351376-95354882	168	False	True	True	0.994	0.771	-0.207	1	0
gene:ENSG00000095637_4	gene:ENSG00000095637	SORBS1	10	-	gene:ENSG00000095637:t:95346406-95346452	gene:ENSG00000095637_4_CE_1	False	False	95346406-95346452	A	95351209-95351376	C2_A	95346452-95351209	168	False	True	True	0.99	0.723	-0.259	1	0
gene:ENSG00000109332_1	gene:ENSG00000109332	UBE2D3	4	-	gene:ENSG00000109332:s:102799407-102799500	gene:ENSG00000109332_1_CE_1	False	False	102799407-102799500	A	102798928-102798977	C1_A	102798977-102799407	50	False	True	True	0.327	0.052	-0.272	1	0
gene:ENSG00000109332_1	gene:ENSG00000109332	UBE2D3	4	-	gene:ENSG00000109332:t:102794383-102797460	gene:ENSG00000109332_1_CE_1	False	False	102794383-102797460	A	102798928-102798977	C2_A	102797460-102798928	50	False	True	True	0.384	0.066	-0.313	1	0
gene:ENSG00000123130_1	gene:ENSG00000123130	ACOT9	X	-	gene:ENSG00000123130:s:23735886-23736016	gene:ENSG00000123130_1_CE_1	True	False	23735919-23736016	A	23734341-23734367	C1_A	23734367-23735919	27	False	False	True	0.421	0.186	-0.217	0.968	0.001
gene:ENSG00000198947_1	gene:ENSG00000198947	DMD	X	-	gene:ENSG00000198947:s:31178571-31178805	gene:ENSG00000198947_1_CE_1	False	False	31178669-31178805	A	31177932-31177970	C1_A	31177970-31178669	39	False	True	True	0.903	0.632	-0.274	1	0
gene:ENSG00000198947_1	gene:ENSG00000198947	DMD	X	-	gene:ENSG00000198947:t:31173539-31177752	gene:ENSG00000198947_1_CE_1	False	False	31173539-31173604	A	31177932-31177970	C2_A	31173604-31177932	39	False	True	True	0.926	0.669	-0.254	1	0
gene:ENSG00000198947_2	gene:ENSG00000198947	DMD	X	-	gene:ENSG00000198947:s:31129927-31134689	gene:ENSG00000198947_2_CE_1	False	False	31134102-31134194	A	31126642-31126673	C1_A	31126673-31134102	32	False	True	True	0.986	0.717	-0.26	1	0
gene:ENSG00000198947_2	gene:ENSG00000198947	DMD	X	-	gene:ENSG00000198947:t:31120768-31121930	gene:ENSG00000198947_2_CE_1	False	False	31120768-31121930	A	31126642-31126673	C2_A	31121930-31126642	32	False	True	True	0.982	0.691	-0.289	1	0
gene:ENSG00000145362_2	gene:ENSG00000145362	ANK2	4	+	gene:ENSG00000145362:s:113369514-113369805	gene:ENSG00000145362_2_CE_1	False	False	113369514-113369805	A	113372533-113372625	C1_A	113369805-113372533	93	False	True	True	0.963	0.578	-0.404	1	0
gene:ENSG00000145362_2	gene:ENSG00000145362	ANK2	4	+	gene:ENSG00000145362:t:113373090-113373173	gene:ENSG00000145362_2_CE_1	False	False	113373090-113373173	A	113372533-113372625	C2_A	113372625-113373090	93	False	True	True	0.94	0.623	-0.314	1	0
gene:ENSG00000120805_1	gene:ENSG00000120805	ARL1	12	-	gene:ENSG00000120805:s:101407642-101407772	gene:ENSG00000120805_1_CE_1	True	False	101407642-101407772	A	101405844-101405981	C1_A	101405981-101407642	138	False	False	True	0.948	0.716	-0.232	0.999	0
gene:ENSG00000196091_2	gene:ENSG00000196091	MYBPC1	12	+	gene:ENSG00000196091:t:101685582-101686028	gene:ENSG00000196091_2_CE_2	True	False	101685582-101686028	A	101684382-101684424	C2_A	101684424-101685582	43	False	False	True	0.868	0.696	-0.187	1	0
gene:ENSG00000076555_1	gene:ENSG00000076555	ACACB	12	+	gene:ENSG00000076555:s:109246179-109246448	gene:ENSG00000076555_1_CE_1	True	False	109246179-109246448	A	109247606-109247703	C1_A	109246448-109247606	98	False	False	True	0.836	0.621	-0.216	0.977	0
gene:ENSG00000076555_1	gene:ENSG00000076555	ACACB	12	+	gene:ENSG00000076555:t:109248958-109250104	gene:ENSG00000076555_1_CE_1	True	False	109249984-109250104	A	109247606-109247703	C2_A	109247703-109249984	98	False	False	True	0.716	0.404	-0.311	0.998	0
gene:ENSG00000073910_1	gene:ENSG00000073910	FRY	13	+	gene:ENSG00000073910:s:32254148-32254394	gene:ENSG00000073910_1_CE_1	False	False	32254224-32254394	A	32257964-32257972	C1_A	32254394-32257964	9	False	True	True	0.593	0.04	-0.578	1	0
gene:ENSG00000073910_1	gene:ENSG00000073910	FRY	13	+	gene:ENSG00000073910:t:32261616-32261816	gene:ENSG00000073910_1_CE_1	False	False	32261616-32261816	A	32257964-32257972	C2_A	32257972-32261616	9	False	True	True	0.577	0.027	-0.574	1	0
gene:ENSG00000136111_1	gene:ENSG00000136111	TBC1D4	13	-	gene:ENSG00000136111:t:75312738-75312898	gene:ENSG00000136111_1_CE_1	True	False	75312738-75312898	A	75320014-75320037	C2_A	75312898-75320014	24	False	False	True	0.216	0.029	-0.193	0.997	0
gene:ENSG00000127603_1	gene:ENSG00000127603	MACF1	1	+	gene:ENSG00000127603:s:39435558-39436007	gene:ENSG00000127603_1_CE_1	True	False	39435558-39435761	A	39436482-39436490	C1_A	39435761-39436482	9	False	True	True	0.837	0.298	-0.551	1	0
gene:ENSG00000127603_1	gene:ENSG00000127603	MACF1	1	+	gene:ENSG00000127603:t:39437728-39438008	gene:ENSG00000127603_1_CE_1	True	False	39437777-39438008	A	39436482-39436490	C2_A	39436490-39437777	9	False	True	True	0.849	0.288	-0.573	1	0
gene:ENSG00000229444_1	gene:ENSG00000229444	ST3GAL3-AS1	1	-	gene:ENSG00000229444:t:43709392-43709535	gene:ENSG00000229444_1_CE_1	True	False	43709392-43709535	A	43718994-43719126	C2_A	43709535-43718994	133	False	False	True	0.781	0.561	-0.215	0.988	0
gene:ENSG00000013441_1	gene:ENSG00000013441	CLK1	2	-	gene:ENSG00000013441:t:200859680-200859746	gene:ENSG00000013441_1_CE_1	True	False	200859680-200859746	A	200860125-200860215	C2_A	200859746-200860125	91	False	False	True	0.514	0.307	-0.199	0.964	0
gene:ENSG00000081248_1	gene:ENSG00000081248	CACNA1S	1	-	gene:ENSG00000081248:s:201058408-201058491	gene:ENSG00000081248_1_CE_1	True	False	201058408-201058491	A	201054505-201054561	C1_A	201054561-201058408	57	False	True	True	0.934	0.318	-0.626	1	0
gene:ENSG00000081248_1	gene:ENSG00000081248	CACNA1S	1	-	gene:ENSG00000081248:t:201053459-201053587	gene:ENSG00000081248_1_CE_1	True	False	201053459-201053587	A	201054505-201054561	C2_A	201053587-201054505	57	False	True	True	0.89	0.339	-0.562	1	0
gene:ENSG00000160299_2	gene:ENSG00000160299	PCNT	21	+	gene:ENSG00000160299:s:46391164-46391376	gene:ENSG00000160299_2_CE_1	False	False	46391164-46391376	A	46394504-46394536	C1_A	46391376-46394504	33	False	True	True	0.881	0.047	-0.867	1	0
gene:ENSG00000160299_2	gene:ENSG00000160299	PCNT	21	+	gene:ENSG00000160299:t:46397265-46397494	gene:ENSG00000160299_2_CE_1	False	False	46397265-46397494	A	46394504-46394536	C2_A	46394536-46397265	33	False	True	True	0.928	0.096	-0.857	1	0
gene:ENSG00000077157_1	gene:ENSG00000077157	PPP1R12B	1	+	gene:ENSG00000077157:s:202569147-202569197	gene:ENSG00000077157_1_CE_1	False	False	202569147-202569197	A	202575002-202575182	C1_A	202569197-202575002	181	False	True	True	0.394	0.163	-0.228	1	0
gene:ENSG00000077157_1	gene:ENSG00000077157	PPP1R12B	1	+	gene:ENSG00000077157:t:202580474-202592706	gene:ENSG00000077157_1_CE_1	False	False	202580474-202592706	A	202575002-202575182	C2_A	202575182-202580474	181	False	True	True	0.537	0.256	-0.28	1	0
gene:ENSG00000091164_1	gene:ENSG00000091164	TXNL1	18	-	gene:ENSG00000091164:s:56608279-56611097	gene:ENSG00000091164_1_CE_1	True	True	56610993-56611097	A	56604436-56604478	C1_A	56604478-56610993	43	False	False	True	0.807	0.2	-0.622	1	0
gene:ENSG00000091164_1	gene:ENSG00000091164	TXNL1	18	-	gene:ENSG00000091164:t:56602822-56603056	gene:ENSG00000091164_1_CE_1	True	False	56602822-56603056	A	56604436-56604478	C2_A	56603056-56604436	43	False	False	True	0.766	0.407	-0.359	1	0
gene:ENSG00000106701_1	gene:ENSG00000106701	FSD1L	9	+	gene:ENSG00000106701:s:105512807-105512936	gene:ENSG00000106701_1_CE_1	False	False	105512807-105512936	A	105513599-105513631	C1_A	105512936-105513599	33	False	True	True	0.993	0.428	-0.568	1	0
gene:ENSG00000106701_1	gene:ENSG00000106701	FSD1L	9	+	gene:ENSG00000106701:t:105534493-105534593	gene:ENSG00000106701_1_CE_1	False	False	105534493-105534593	A	105513599-105513631	C2_A	105513631-105534493	33	False	True	True	0.996	0.521	-0.465	1	0
gene:ENSG00000169762_1	gene:ENSG00000169762	TAPT1	4	-	gene:ENSG00000169762:s:16174204-16174548	gene:ENSG00000169762_1_CE_1	False	False	16174204-16174548	A	16170653-16170729	C1_A	16170729-16174204	77	False	False	True	0.948	0.745	-0.202	0.995	0
gene:ENSG00000141759_1	gene:ENSG00000141759	TXNL4A	18	-	gene:ENSG00000141759:s:79977331-79977917	gene:ENSG00000141759_1_CE_1	False	False	79977598-79977701	A	79976718-79976787	C1_A	79976787-79977598	70	False	True	True	0.322	0.035	-0.298	1	0
gene:ENSG00000141759_1	gene:ENSG00000141759	TXNL4A	18	-	gene:ENSG00000141759:t:79970813-79973856	gene:ENSG00000141759_1_CE_1	False	False	79970813-79973856	A	79976718-79976787	C2_A	79973856-79976718	70	False	True	True	0.249	0.026	-0.228	1	0
gene:ENSG00000170242_1	gene:ENSG00000170242	USP47	11	+	gene:ENSG00000170242:s:11841423-11842224	gene:ENSG00000170242_1_CE_1	True	False	11841423-11842224	A	11873800-11873859	C1_A	11842224-11873800	60	False	False	True	0.855	0.641	-0.215	0.998	0
gene:ENSG00000170242_1	gene:ENSG00000170242	USP47	11	+	gene:ENSG00000170242:t:11880177-11880380	gene:ENSG00000170242_1_CE_1	True	False	11880177-11880380	A	11873800-11873859	C2_A	11873859-11880177	60	False	False	True	0.815	0.609	-0.208	0.988	0
gene:ENSG00000153113_1	gene:ENSG00000153113	CAST	5	+	gene:ENSG00000153113:s:96722639-96722718	gene:ENSG00000153113_1_CE_1	False	False	96722639-96722698	A	96726794-96726859	C1_A	96722698-96726794	66	False	False	True	0.408	0.205	-0.203	0.998	0
gene:ENSG00000149187_1	gene:ENSG00000149187	CELF1	11	-	gene:ENSG00000149187:s:47506858-47506897	gene:ENSG00000149187_1_CE_2	True	False	47506858-47506897	A	47500861-47500932	C1_A	47500932-47506858	72	False	False	True	0.847	0.628	-0.21	0.955	0.002
gene:ENSG00000166887_1	gene:ENSG00000166887	VPS39	15	-	gene:ENSG00000166887:s:42199896-42199961	gene:ENSG00000166887_1_CE_1	False	False	42199896-42199961	A	42192066-42192098	C1_A	42192098-42199896	33	False	True	True	0.676	0.08	-0.606	1	0
gene:ENSG00000166887_1	gene:ENSG00000166887	VPS39	15	-	gene:ENSG00000166887:t:42191261-42191560	gene:ENSG00000166887_1_CE_1	False	False	42191261-42191560	A	42192066-42192098	C2_A	42191560-42192066	33	False	True	True	0.69	0.074	-0.632	1	0
gene:ENSG00000079308_1	gene:ENSG00000079308	TNS1	2	-	gene:ENSG00000079308:s:217847510-217849087	gene:ENSG00000079308_1_CE_1	False	True	217847510-217849087	A	217841199-217841285	C1_A	217841285-217847510	87	False	True	True	0.43	0.014	-0.409	1	0
gene:ENSG00000079308_1	gene:ENSG00000079308	TNS1	2	-	gene:ENSG00000079308:t:217836015-217836211	gene:ENSG00000079308_1_CE_1	False	True	217836015-217836211	A	217841199-217841285	C2_A	217836211-217841199	87	False	True	True	0.336	0.002	-0.314	1	0
gene:ENSG00000186439_1	gene:ENSG00000186439	TRDN	6	-	gene:ENSG00000186439:t:123366135-123366182	gene:ENSG00000186439_1_CE_1	False	False	123366135-123366182	A	123375605-123375631	C2_A	123366182-123375605	27	False	False	True	0.986	0.806	-0.167	1	0
gene:ENSG00000196569_1	gene:ENSG00000196569	LAMA2	6	+	gene:ENSG00000196569:s:129473214-129473352	gene:ENSG00000196569_1_CE_1	False	False	129473214-129473352	A	129475390-129475401	C1_A	129473352-129475390	12	False	True	True	0.954	0.732	-0.226	0.999	0
gene:ENSG00000196569_1	gene:ENSG00000196569	LAMA2	6	+	gene:ENSG00000196569:t:129478693-129478813	gene:ENSG00000196569_1_CE_1	False	False	129478693-129478813	A	129475390-129475401	C2_A	129475401-129478693	12	False	True	True	0.947	0.722	-0.232	0.999	0
gene:ENSG00000168958_1	gene:ENSG00000168958	MFF	2	+	gene:ENSG00000168958:s:227328678-227328899	gene:ENSG00000168958_1_CE_2	True	False	227328678-227328789	A	227329606-227329783	C1_A	227328789-227329606	178	False	True	True	0.609	0.152	-0.464	1	0
gene:ENSG00000168958_1	gene:ENSG00000168958	MFF	2	+	gene:ENSG00000168958:t:227330595-227330689	gene:ENSG00000168958_1_CE_2	True	False	227330626-227330689	A	227329606-227329783	C2_A	227329783-227330626	178	False	True	True	0.643	0.176	-0.475	1	0
gene:ENSG00000168958_2	gene:ENSG00000168958	MFF	2	+	gene:ENSG00000168958:t:227351681-227352573	gene:ENSG00000168958_2_CE_4	True	False	227352514-227352573	A	227347226-227347384	C2_A	227347384-227352514	159	False	False	True	0.934	0.636	-0.301	1	0
gene:ENSG00000168958_2	gene:ENSG00000168958	MFF	2	+	gene:ENSG00000168958:s:227342745-227342819	gene:ENSG00000168958_2_CE_7	True	False	227342745-227342819	A	227347226-227347384	C1_A	227342819-227347226	159	False	True	True	0.853	0.53	-0.322	1	0
gene:ENSG00000112319_1	gene:ENSG00000112319	EYA4	6	+	gene:ENSG00000112319:s:133446630-133446754	gene:ENSG00000112319_1_CE_1	True	False	133446630-133446754	A	133448111-133448179	C1_A	133446754-133448111	69	False	False	True	0.86	0.618	-0.245	0.993	0
gene:ENSG00000103264_1	gene:ENSG00000103264	FBXO31	16	-	gene:ENSG00000103264:s:87360295-87360366	gene:ENSG00000103264_1_CE_1	False	False	87360295-87360366	A	87358411-87358497	C1_A	87358497-87360295	87	False	True	True	0.911	0.204	-0.723	1	0
gene:ENSG00000103264_1	gene:ENSG00000103264	FBXO31	16	-	gene:ENSG00000103264:t:87347174-87347250	gene:ENSG00000103264_1_CE_1	False	False	87347174-87347250	A	87358411-87358497	C2_A	87347250-87358411	87	False	True	True	0.904	0.125	-0.794	1	0
gene:ENSG00000108953_1	gene:ENSG00000108953	YWHAE	17	-	gene:ENSG00000108953:t:1344275-1345499	gene:ENSG00000108953_1_CE_1	False	False	1344275-1345499	A	1347962-1348008	C2_A	1345499-1347962	47	False	False	True	0.696	0.516	-0.175	0.974	0
gene:ENSG00000080503_1	gene:ENSG00000080503	SMARCA2	9	+	gene:ENSG00000080503:s:2161686-2161903	gene:ENSG00000080503_1_CE_1	False	False	2161686-2161903	A	2170419-2170472	C1_A	2161903-2170419	54	False	True	True	0.391	0.118	-0.27	0.999	0
gene:ENSG00000080503_1	gene:ENSG00000080503	SMARCA2	9	+	gene:ENSG00000080503:t:2181571-2181676	gene:ENSG00000080503_1_CE_1	False	False	2181571-2181676	A	2170419-2170472	C2_A	2170472-2181571	54	False	True	True	0.372	0.142	-0.23	0.992	0
gene:ENSG00000147852_1	gene:ENSG00000147852	VLDLR	9	+	gene:ENSG00000147852:t:2651874-2652096	gene:ENSG00000147852_1_CE_1	True	False	2651874-2652096	A	2651415-2651498	C2_A	2651498-2651874	84	False	False	True	0.931	0.729	-0.201	0.997	0
gene:ENSG00000107863_1	gene:ENSG00000107863	ARHGAP21	10	-	gene:ENSG00000107863:s:24629996-24630050	gene:ENSG00000107863_1_CE_1	True	False	24629996-24630050	A	24622733-24622762	C1_A	24622762-24629996	30	False	True	True	0.807	0.566	-0.24	0.993	0
gene:ENSG00000107863_1	gene:ENSG00000107863	ARHGAP21	10	-	gene:ENSG00000107863:t:24619473-24621369	gene:ENSG00000107863_1_CE_1	True	False	24619473-24621369	A	24622733-24622762	C2_A	24621369-24622733	30	False	True	True	0.781	0.533	-0.234	0.984	0
gene:ENSG00000171914_1	gene:ENSG00000171914	TLN2	15	+	gene:ENSG00000171914:s:62589687-62589762	gene:ENSG00000171914_1_CE_1	False	False	62589687-62589762	A	62618351-62618475	C1_A	62589762-62618351	125	False	True	True	0.605	0.332	-0.271	0.999	0
gene:ENSG00000171914_1	gene:ENSG00000171914	TLN2	15	+	gene:ENSG00000171914:t:62647275-62647446	gene:ENSG00000171914_1_CE_1	False	False	62647275-62647446	A	62618351-62618475	C2_A	62618475-62647275	125	False	True	True	0.648	0.404	-0.237	0.989	0
gene:ENSG00000124831_1	gene:ENSG00000124831	LRRFIP1	2	+	gene:ENSG00000124831:t:237760064-237760205	gene:ENSG00000124831_1_CE_2	True	False	237760064-237760205	A	237758729-237758821	C2_A	237758821-237760064	93	False	False	True	0.713	0.449	-0.265	1	0
gene:ENSG00000131018_2	gene:ENSG00000131018	SYNE1	6	-	gene:ENSG00000131018:s:152147884-152148378	gene:ENSG00000131018_2_CE_1	True	False	152148045-152148378	A	152145487-152145555	C1_A	152145555-152148045	69	False	True	True	0.995	0.459	-0.53	1	0
gene:ENSG00000131018_2	gene:ENSG00000131018	SYNE1	6	-	gene:ENSG00000131018:t:152143623-152143765	gene:ENSG00000131018_2_CE_1	True	False	152143623-152143765	A	152145487-152145555	C2_A	152143765-152145487	69	False	True	True	0.914	0.249	-0.679	1	0
gene:ENSG00000132694_1	gene:ENSG00000132694	ARHGEF11	1	-	gene:ENSG00000132694:s:156955703-156955799	gene:ENSG00000132694_1_CE_1	False	False	156955703-156955799	A	156954892-156954921	C1_A	156954921-156955703	30	False	True	True	0.997	0.758	-0.218	0.999	0
gene:ENSG00000132694_1	gene:ENSG00000132694	ARHGEF11	1	-	gene:ENSG00000132694:t:156951573-156951699	gene:ENSG00000132694_1_CE_1	False	False	156951573-156951699	A	156954892-156954921	C2_A	156951699-156954892	30	False	True	True	0.997	0.761	-0.217	0.999	0
gene:ENSG00000078328_1	gene:ENSG00000078328	RBFOX1	16	+	gene:ENSG00000078328:s:7587247-7587300	gene:ENSG00000078328_1_CE_2	True	False	7587247-7587300	A	7595549-7595641	C1_A	7587300-7595549	93	False	False	True	0.897	0.679	-0.221	0.999	0
gene:ENSG00000174407_1	gene:ENSG00000174407	MIR1-1HG	20	+	gene:ENSG00000174407:s:62553465-62553665	gene:ENSG00000174407_1_CE_1	False	False	62553465-62553665	A	62564989-62565100	C1_A	62553665-62564989	112	False	True	True	0.942	0.713	-0.227	0.997	0
gene:ENSG00000174407_1	gene:ENSG00000174407	MIR1-1HG	20	+	gene:ENSG00000174407:t:62570443-62570767	gene:ENSG00000174407_1_CE_1	False	False	62570444-62570767	A	62564989-62565100	C2_A	62565100-62570444	112	False	True	True	0.948	0.714	-0.232	0.992	0
gene:ENSG00000101150_1	gene:ENSG00000101150	TPD52L2	20	+	gene:ENSG00000101150:s:63873668-63873816	gene:ENSG00000101150_1_CE_1	False	False	63873668-63873816	A	63875816-63875875	C1_A	63873816-63875816	60	False	True	True	0.861	0.582	-0.28	1	0
gene:ENSG00000101150_1	gene:ENSG00000101150	TPD52L2	20	+	gene:ENSG00000101150:t:63882719-63882820	gene:ENSG00000101150_1_CE_1	False	False	63882719-63882820	A	63875816-63875875	C2_A	63875875-63882719	60	False	True	True	0.856	0.5	-0.354	1	0
gene:ENSG00000143164_1	gene:ENSG00000143164	DCAF6	1	+	gene:ENSG00000143164:s:168004533-168004793	gene:ENSG00000143164_1_CE_1	True	False	168004533-168004793	A	168015781-168015951	C1_A	168004793-168015781	171	False	True	True	0.868	0.447	-0.434	1	0
gene:ENSG00000143164_1	gene:ENSG00000143164	DCAF6	1	+	gene:ENSG00000143164:t:168022988-168024050	gene:ENSG00000143164_1_CE_1	True	False	168022988-168023047	A	168015781-168015951	C2_A	168015951-168022988	171	False	True	True	0.961	0.693	-0.289	1	0
gene:ENSG00000143164_1	gene:ENSG00000143164	DCAF6	1	+	gene:ENSG00000143164:t:168038371-168038488	gene:ENSG00000143164_1_CE_2	True	False	168038371-168038488	A	168022988-168023047	C2_A	168023047-168038371	60	False	True	True	0.922	0.758	-0.166	0.998	0
gene:ENSG00000168300_1	gene:ENSG00000168300	PCMTD1	8	-	gene:ENSG00000168300:s:51898930-51899186	gene:ENSG00000168300_1_CE_1	True	False	51898930-51899186	A	51860845-51861246	C1_A	51861246-51898930	402	False	False	True	0.793	0.611	-0.178	0.977	0
gene:ENSG00000047849_1	gene:ENSG00000047849	MAP4	3	-	gene:ENSG00000047849:s:47998638-47998879	gene:ENSG00000047849_1_CE_1	False	False	47998638-47998879	A	47987383-47987433	C1_A	47987433-47998638	51	False	False	True	0.547	0.318	-0.225	1	0
gene:ENSG00000047249_1	gene:ENSG00000047249	ATP6V1H	8	-	gene:ENSG00000047249:s:53814662-53814766	gene:ENSG00000047249_1_CE_1	False	False	53814662-53814766	A	53811164-53811217	C1_A	53811217-53814662	54	False	True	True	0.826	0.397	-0.439	1	0
gene:ENSG00000047249_1	gene:ENSG00000047249	ATP6V1H	8	-	gene:ENSG00000047249:t:53801799-53801896	gene:ENSG00000047249_1_CE_1	False	False	53801799-53801896	A	53811164-53811217	C2_A	53801896-53811164	54	False	True	True	0.875	0.436	-0.449	1	0
gene:ENSG00000196535_1	gene:ENSG00000196535	MYO18A	17	-	gene:ENSG00000196535:t:29122166-29122253	gene:ENSG00000196535_1_CE_1	True	False	29122166-29122253	A	29124653-29124688	C2_A	29122253-29124653	36	False	False	True	0.973	0.837	-0.148	0.953	0
gene:ENSG00000196535_1	gene:ENSG00000196535	MYO18A	17	-	gene:ENSG00000196535:s:29131383-29131442	gene:ENSG00000196535_1_CE_3	True	False	29131383-29131442	A	29127852-29128544	C1_A	29128544-29131383	693	False	False	True	0.987	0.777	-0.2	1	0
gene:ENSG00000178035_1	gene:ENSG00000178035	IMPDH2	3	-	gene:ENSG00000178035:s:49026324-49026419	gene:ENSG00000178035_1_CE_1	False	False	49026324-49026419	A	49025995-49026066	C1_A	49026066-49026324	72	False	True	True	0.729	0.209	-0.529	1	0
gene:ENSG00000178035_1	gene:ENSG00000178035	IMPDH2	3	-	gene:ENSG00000178035:t:49025126-49025415	gene:ENSG00000178035_1_CE_1	False	False	49025126-49025269	A	49025995-49026066	C2_A	49025269-49025995	72	False	True	True	0.745	0.26	-0.5	1	0
gene:ENSG00000198363_1	gene:ENSG00000198363	ASPH	8	-	gene:ENSG00000198363:s:61680524-61681036	gene:ENSG00000198363_1_CE_1	True	False	61680968-61681036	A	61668234-61668275	C1_A	61668275-61680968	42	False	False	True	0.896	0.544	-0.359	1	0
gene:ENSG00000147573_1	gene:ENSG00000147573	TRIM55	8	+	gene:ENSG00000147573:s:66152298-66152627	gene:ENSG00000147573_1_CE_1	True	False	66152298-66152627	A	66154047-66154334	C1_A	66152627-66154047	288	False	False	True	0.532	0.301	-0.228	0.983	0
gene:ENSG00000121022_1	gene:ENSG00000121022	COPS5	8	-	gene:ENSG00000121022:s:67061854-67062029	gene:ENSG00000121022_1_CE_1	True	False	67061854-67062029	A	67060497-67060545	C1_A	67060545-67061854	49	False	False	True	0.195	0.005	-0.174	0.982	0
gene:ENSG00000040341_1	gene:ENSG00000040341	STAU2	8	-	gene:ENSG00000040341:s:73738284-73738349	gene:ENSG00000040341_1_CE_1	True	False	73738284-73738349	A	73709032-73709162	C1_A	73709162-73738284	131	False	False	True	0.532	0.248	-0.277	1	0
gene:ENSG00000040341_1	gene:ENSG00000040341	STAU2	8	-	gene:ENSG00000040341:t:73688651-73688813	gene:ENSG00000040341_1_CE_1	True	False	73688654-73688813	A	73709032-73709162	C2_A	73688813-73709032	131	False	False	True	0.695	0.398	-0.3	1	0
gene:ENSG00000040341_2	gene:ENSG00000040341	STAU2	8	-	gene:ENSG00000040341:s:73549604-73552319	gene:ENSG00000040341_2_CE_1	False	False	73552012-73552319	A	73527691-73527804	C1_A	73527804-73552012	114	False	True	True	0.634	0.312	-0.316	1	0
gene:ENSG00000040341_2	gene:ENSG00000040341	STAU2	8	-	gene:ENSG00000040341:t:73422614-73422702	gene:ENSG00000040341_2_CE_1	False	False	73422614-73422702	A	73527691-73527804	C2_A	73422702-73527691	114	False	True	True	0.487	0.141	-0.35	1	0
gene:ENSG00000175606_1	gene:ENSG00000175606	TMEM70	8	+	gene:ENSG00000175606:s:73978748-73979021	gene:ENSG00000175606_1_CE_1	False	False	73978756-73978861	A	73979079-73979171	C1_A	73978861-73979079	93	False	False	True	0.343	0.145	-0.198	0.989	0
gene:ENSG00000129116_2	gene:ENSG00000129116	PALLD	4	+	gene:ENSG00000129116:s:168924945-168925078	gene:ENSG00000129116_2_CE_1	True	False	168924945-168925078	A	168925233-168925278	C1_A	168925078-168925233	46	False	True	True	0.933	0.74	-0.197	0.999	0
gene:ENSG00000129116_2	gene:ENSG00000129116	PALLD	4	+	gene:ENSG00000129116:t:168926213-168928457	gene:ENSG00000129116_2_CE_1	True	False	168926213-168928457	A	168925233-168925278	C2_A	168925278-168926213	46	False	True	True	0.877	0.614	-0.265	1	0
gene:ENSG00000197893_1	gene:ENSG00000197893	NRAP	10	-	gene:ENSG00000197893:s:113645825-113645941	gene:ENSG00000197893_1_CE_1	True	False	113645825-113645941	A	113642934-113643038	C1_A	113643038-113645825	105	False	True	True	0.828	0.562	-0.266	1	0
gene:ENSG00000197893_1	gene:ENSG00000197893	NRAP	10	-	gene:ENSG00000197893:t:113641365-113641472	gene:ENSG00000197893_1_CE_1	True	False	113641365-113641472	A	113642934-113643038	C2_A	113641472-113642934	105	False	True	True	0.71	0.483	-0.238	1	0
gene:ENSG00000099204_2	gene:ENSG00000099204	ABLIM1	10	-	gene:ENSG00000099204:s:114487958-114488016	gene:ENSG00000099204_2_CE_1	False	False	114487958-114488016	A	114485297-114485380	C1_A	114485380-114487958	84	False	True	True	0.519	0.012	-0.512	1	0
gene:ENSG00000099204_2	gene:ENSG00000099204	ABLIM1	10	-	gene:ENSG00000099204:t:114473879-114473956	gene:ENSG00000099204_2_CE_1	False	False	114473879-114473956	A	114485297-114485380	C2_A	114473956-114485297	84	False	True	True	0.684	0.017	-0.674	1	0
gene:ENSG00000154553_1	gene:ENSG00000154553	PDLIM3	4	-	gene:ENSG00000154553:t:185506522-185507087	gene:ENSG00000154553_1_CE_1	True	False	185506522-185506652	A	185508299-185508562	C2_A	185506652-185508299	264	False	False	True	0.832	0.386	-0.456	1	0
gene:ENSG00000138162_1	gene:ENSG00000138162	TACC2	10	+	gene:ENSG00000138162:s:122021936-122023790	gene:ENSG00000138162_1_CE_1	True	False	122021937-122022014	A	122033094-122033153	C1_A	122022014-122033094	60	False	True	True	0.685	0.15	-0.547	1	0
gene:ENSG00000138162_1	gene:ENSG00000138162	TACC2	10	+	gene:ENSG00000138162:t:122050438-122052697	gene:ENSG00000138162_1_CE_1	True	False	122050438-122050550	A	122033094-122033153	C2_A	122033153-122050438	60	False	True	True	0.596	0.086	-0.531	1	0
gene:ENSG00000138162_2	gene:ENSG00000138162	TACC2	10	+	gene:ENSG00000138162:t:122195040-122195176	gene:ENSG00000138162_2_CE_1	True	False	122195040-122195176	A	122132609-122132734	C2_A	122132734-122195040	126	False	False	True	0.717	0.524	-0.191	0.987	0
gene:ENSG00000138162_3	gene:ENSG00000138162	TACC2	10	+	gene:ENSG00000138162:s:122229346-122229486	gene:ENSG00000138162_3_CE_2	True	False	122229346-122229486	A	122230351-122230440	C1_A	122229486-122230351	90	False	False	True	0.818	0.587	-0.234	1	0
gene:ENSG00000138162_3	gene:ENSG00000138162	TACC2	10	+	gene:ENSG00000138162:t:122237395-122237538	gene:ENSG00000138162_3_CE_2	True	False	122237395-122237538	A	122230351-122230440	C2_A	122230440-122237395	90	False	False	True	0.971	0.786	-0.19	0.992	0
gene:ENSG00000178053_1	gene:ENSG00000178053	MLF1	3	+	gene:ENSG00000178053:t:158596862-158596945	gene:ENSG00000178053_1_CE_1	True	False	158596862-158596945	C1	158592434-158592581	C2_C1	158592581-158596862	45	False	False	True	0.031	0.193	0.166	0.977	0
gene:ENSG00000164828_1	gene:ENSG00000164828	SUN1	7	+	gene:ENSG00000164828:s:843341-843872	gene:ENSG00000164828_1_CE_1	True	False	843341-843520	C2	851384-851482	C1_C2	843520-851384	111	False	False	True	0.116	0.425	0.312	1	0
gene:ENSG00000122034_1	gene:ENSG00000122034	GTF3A	13	+	gene:ENSG00000122034:t:27427092-27427192	gene:ENSG00000122034_1_CE_1	False	False	27427092-27427192	C1	27424619-27424938	C2_C1	27424938-27427092	88	False	False	True	0.774	0.964	0.202	0.999	0
gene:ENSG00000229444_1	gene:ENSG00000229444	ST3GAL3-AS1	1	-	gene:ENSG00000229444:s:43720471-43720551	gene:ENSG00000229444_1_CE_1	True	True	43720471-43720551	C2	43709392-43709535	C1_C2	43709535-43720471	133	False	False	True	0.318	0.553	0.216	0.958	0.001
gene:ENSG00000154553_1	gene:ENSG00000154553	PDLIM3	4	-	gene:ENSG00000154553:s:185514703-185517717	gene:ENSG00000154553_1_CE_2	True	False	185514703-185514890	C2	185506522-185506652	C1_C2	185506652-185514703	68	False	False	True	0.072	0.586	0.519	1	0

## Sheet: exon inclusion
Supplementary table S4: Majiq analysis of missplicing events DM1
List of altered splice events for DM1 with following filter settings: FDR (false discovery rate) > 95% and psi (percent spliced in) values > 0.1 and < -0.1; different types of event in differnt tabs
lsv: local splicing variation
module_id	gene_id	gene_name	seqid	strand	lsv_id	event_id	complex	denovo	reference_exon_coord	spliced_with	spliced_with_coord	junction_name	junction_coord	event_size	event_non_changing	event_changing	junction_changing	Control_median_psi	DM1_median_psi	DM1.Control_median_dpsi	DM1.Control_probability_changing	DM1.Control_probability_non_changing
gene:ENSG00000107758_1	gene:ENSG00000107758	PPP3CB	10	-	gene:ENSG00000107758:s:73454412-73454489	gene:ENSG00000107758_1_CE_1	True	False	73454412-73454489	A	73448664-73448690	C1_A	73448690-73454412	27	False	False	True	0.077	0.277	0.202	0.999	0
gene:ENSG00000107758_1	gene:ENSG00000107758	PPP3CB	10	-	gene:ENSG00000107758:t:73446492-73446576	gene:ENSG00000107758_1_CE_1	True	False	73446492-73446576	A	73448664-73448690	C2_A	73446576-73448664	27	False	False	True	0.064	0.229	0.159	0.974	0
gene:ENSG00000166348_1	gene:ENSG00000166348	USP54	10	-	gene:ENSG00000166348:t:73518722-73519992	gene:ENSG00000166348_1_CE_3	True	False	73518722-73519992	A	73520908-73521027	C2_A	73519992-73520908	120	False	False	True	0.282	0.753	0.486	1	0
gene:ENSG00000079393_1	gene:ENSG00000079393	DUSP13	10	-	gene:ENSG00000079393:t:75103894-75104097	gene:ENSG00000079393_1_CE_5	True	False	75103894-75104097	A	75105661-75105868	C2_A	75104097-75105661	208	False	False	True	0.459	0.643	0.182	0.96	0
gene:ENSG00000152601_3	gene:ENSG00000152601	MBNL1	3	+	gene:ENSG00000152601:t:152459271-152459345	gene:ENSG00000152601_3_CE_3	True	False	152459271-152459345	A	152456267-152456361	C2_A	152456361-152459271	95	False	False	True	0.69	0.9	0.209	1	0
gene:ENSG00000152601_3	gene:ENSG00000152601	MBNL1	3	+	gene:ENSG00000152601:s:152455542-152455577	gene:ENSG00000152601_3_CE_4	True	False	152455542-152455577	A	152456267-152456361	C1_A	152455577-152456267	95	False	False	True	0.453	0.744	0.283	1	0
gene:ENSG00000164951_1	gene:ENSG00000164951	PDP1	8	+	gene:ENSG00000164951:t:93922016-93926068	gene:ENSG00000164951_1_CE_1	True	False	93922016-93926068	A	93917911-93917945	C2_A	93917945-93922016	35	False	False	True	0.078	0.266	0.182	0.952	0.002
gene:ENSG00000134769_1	gene:ENSG00000134769	DTNA	18	+	gene:ENSG00000134769:s:34838094-34838171	gene:ENSG00000134769_1_CE_3	True	False	34838094-34838171	A	34838745-34838837	C1_A	34838171-34838745	93	False	False	True	0.442	0.664	0.218	0.966	0.001
gene:ENSG00000132405_1	gene:ENSG00000132405	TBC1D14	4	+	gene:ENSG00000132405:s:7006632-7006726	gene:ENSG00000132405_1_CE_1	True	False	7006632-7006726	A	7009877-7009948	C1_A	7006726-7009877	72	False	False	True	0.164	0.44	0.278	0.997	0
gene:ENSG00000155657_1	gene:ENSG00000155657	TTN	2	-	gene:ENSG00000155657:s:178792071-178792197	gene:ENSG00000155657_1_CE_2	True	False	178792072-178792197	A	178789978-178790115	C1_A	178790115-178792072	138	False	False	True	0.691	0.883	0.194	1	0
gene:ENSG00000155657_3	gene:ENSG00000155657	TTN	2	-	gene:ENSG00000155657:s:178670218-178670295	gene:ENSG00000155657_3_CE_1	True	False	178670218-178670295	A	178669592-178669675	C1_A	178669675-178670218	84	False	False	True	0.348	0.521	0.18	0.984	0
gene:ENSG00000136153_2	gene:ENSG00000136153	LMO7	13	+	gene:ENSG00000136153:t:75807480-75808199	gene:ENSG00000136153_2_CE_1	True	False	75807480-75808199	A	75805479-75805760	C2_A	75805760-75807480	282	False	False	True	0.069	0.567	0.502	1	0
gene:ENSG00000106771_1	gene:ENSG00000106771	TMEM245	9	-	gene:ENSG00000106771:s:109106508-109106609	gene:ENSG00000106771_1_CE_1	True	False	109106508-109106609	A	109093475-109093591	C1_A	109093591-109106508	117	False	False	True	0.337	0.563	0.216	0.983	0
gene:ENSG00000111907_1	gene:ENSG00000111907	TPD52L1	6	+	gene:ENSG00000111907:s:125248282-125248475	gene:ENSG00000111907_1_CE_1	True	False	125248282-125248383	A	125253717-125253755	C1_A	125248383-125253717	39	False	False	True	0.696	0.87	0.175	0.97	0
gene:ENSG00000162613_1	gene:ENSG00000162613	FUBP1	1	-	gene:ENSG00000162613:t:77968165-77968203	gene:ENSG00000162613_1_CE_1	True	False	77968165-77968203	A	77969022-77969084	C2_A	77968203-77969022	63	False	False	True	0.168	0.384	0.212	0.983	0
gene:ENSG00000153944_1	gene:ENSG00000153944	MSI2	17	+	gene:ENSG00000153944:t:57679549-57684689	gene:ENSG00000153944_1_CE_1	True	False	57679549-57684689	A	57676987-57677059	C2_A	57677059-57679549	73	False	False	True	0.079	0.342	0.261	1	0
gene:ENSG00000085224_1	gene:ENSG00000085224	ATRX	X	-	gene:ENSG00000085224:s:77696577-77696704	gene:ENSG00000085224_1_CE_1	True	False	77696577-77696704	A	77693824-77693937	C1_A	77693937-77696577	114	False	False	True	0.648	0.859	0.21	0.981	0
gene:ENSG00000129116_1	gene:ENSG00000129116	PALLD	4	+	gene:ENSG00000129116:t:168890922-168891057	gene:ENSG00000129116_1_CE_1	True	False	168890922-168891057	A	168877723-168878394	C2_A	168878394-168890922	672	False	False	True	0.167	0.342	0.186	0.969	0
gene:ENSG00000139793_1	gene:ENSG00000139793	MBNL2	13	+	gene:ENSG00000139793:s:97347041-97347067	gene:ENSG00000139793_1_CE_1	False	False	97347041-97347067	C2	97357482-97357635	C1_C2	97347067-97357482	54	False	True	True	0.934	0.556	-0.385	1	0
gene:ENSG00000139793_1	gene:ENSG00000139793	MBNL2	13	+	gene:ENSG00000139793:t:97357482-97357635	gene:ENSG00000139793_1_CE_1	False	False	97357482-97357635	C1	97347041-97347067	C2_C1	97347067-97357482	54	False	True	True	0.935	0.492	-0.446	1	0
gene:ENSG00000139793_2	gene:ENSG00000139793	MBNL2	13	+	gene:ENSG00000139793:s:97357482-97357635	gene:ENSG00000139793_2_CE_1	False	False	97357482-97357635	C2	97391322-97394120	C1_C2	97357635-97391322	95	False	True	True	0.89	0.334	-0.567	1	0
gene:ENSG00000139793_2	gene:ENSG00000139793	MBNL2	13	+	gene:ENSG00000139793:t:97391322-97394120	gene:ENSG00000139793_2_CE_1	False	False	97391322-97394120	C1	97357482-97357635	C2_C1	97357635-97391322	95	False	True	True	0.755	0.21	-0.557	1	0
gene:ENSG00000134882_1	gene:ENSG00000134882	UBAC2	13	+	gene:ENSG00000134882:s:99314097-99314220	gene:ENSG00000134882_1_CE_1	False	False	99314097-99314220	C2	99318022-99318069	C1_C2	99314220-99318022	237	False	False	True	0.94	0.756	-0.186	0.959	0.001
gene:ENSG00000171055_2	gene:ENSG00000171055	FEZ2	2	-	gene:ENSG00000171055:t:36558438-36559255	gene:ENSG00000171055_2_CE_2	True	False	36558438-36558513	C1	36578597-36578865	C2_C1	36558513-36578597	130	False	False	True	0.691	0.311	-0.389	1	0
gene:ENSG00000171055_3	gene:ENSG00000171055	FEZ2	2	-	gene:ENSG00000171055:s:36555289-36555748	gene:ENSG00000171055_3_CE_1	True	False	36555683-36555748	C2	36552304-36553179	C1_C2	36553179-36555683	55	False	False	True	0.907	0.556	-0.361	1	0
gene:ENSG00000171055_3	gene:ENSG00000171055	FEZ2	2	-	gene:ENSG00000171055:t:36552304-36553179	gene:ENSG00000171055_3_CE_1	True	False	36552304-36553179	C1	36555683-36555748	C2_C1	36553179-36555683	55	False	False	True	0.934	0.651	-0.281	1	0
gene:ENSG00000120729_1	gene:ENSG00000120729	MYOT	5	+	gene:ENSG00000120729:s:137870441-137870525	gene:ENSG00000120729_1_CE_1	True	False	137870441-137870525	C2	137875829-137876194	C1_C2	137870525-137875829	131	False	False	True	0.213	0.071	-0.153	0.988	0
gene:ENSG00000120729_1	gene:ENSG00000120729	MYOT	5	+	gene:ENSG00000120729:t:137875829-137876194	gene:ENSG00000120729_1_CE_1	True	False	137875829-137876194	C1	137870441-137870525	C2_C1	137870525-137875829	131	False	False	True	0.324	0.111	-0.206	1	0
gene:ENSG00000102606_1	gene:ENSG00000102606	ARHGEF7	13	+	gene:ENSG00000102606:s:111288354-111288443	gene:ENSG00000102606_1_CE_1	False	False	111288354-111288443	C2	111300748-111300847	C1_C2	111288443-111300748	177	False	True	True	0.967	0.558	-0.413	1	0
gene:ENSG00000102606_1	gene:ENSG00000102606	ARHGEF7	13	+	gene:ENSG00000102606:t:111300748-111300847	gene:ENSG00000102606_1_CE_1	False	False	111300748-111300847	C1	111288354-111288443	C2_C1	111288443-111300748	177	False	True	True	0.996	0.582	-0.401	1	0
gene:ENSG00000107404_1	gene:ENSG00000107404	DVL1	1	-	gene:ENSG00000107404:s:1337977-1338183	gene:ENSG00000107404_1_CE_1	True	False	1337977-1338183	C2	1335276-1336515	C1_C2	1336515-1337977	38	False	False	True	0.969	0.761	-0.214	0.994	0
gene:ENSG00000143776_1	gene:ENSG00000143776	CDC42BPA	1	-	gene:ENSG00000143776:s:227254064-227254155	gene:ENSG00000143776_1_CE_1	False	False	227254064-227254155	C2	227213136-227213219	C1_C2	227213219-227254064	158	False	True	True	0.981	0.791	-0.185	0.997	0
gene:ENSG00000143776_1	gene:ENSG00000143776	CDC42BPA	1	-	gene:ENSG00000143776:t:227213136-227213219	gene:ENSG00000143776_1_CE_1	False	False	227213136-227213219	C1	227254064-227254155	C2_C1	227213219-227254064	158	False	True	True	0.988	0.795	-0.186	0.996	0
gene:ENSG00000154358_3	gene:ENSG00000154358	OBSCN	1	+	gene:ENSG00000154358:s:228352951-228353062	gene:ENSG00000154358_3_CE_1	True	False	228352951-228353062	C2	228362576-228362755	C1_C2	228353062-228362576	43	False	True	True	0.395	0.033	-0.375	1	0
gene:ENSG00000154358_3	gene:ENSG00000154358	OBSCN	1	+	gene:ENSG00000154358:t:228362576-228362755	gene:ENSG00000154358_3_CE_1	True	False	228362576-228362755	C1	228352951-228353062	C2_C1	228353062-228362576	43	False	True	True	0.925	0.273	-0.661	1	0
gene:ENSG00000166348_1	gene:ENSG00000166348	USP54	10	-	gene:ENSG00000166348:s:73520908-73521027	gene:ENSG00000166348_1_CE_2	True	False	73520908-73521027	C2	73516375-73517747	C1_C2	73517747-73520908	196	False	False	True	0.213	0.022	-0.189	0.998	0
gene:ENSG00000166348_1	gene:ENSG00000166348	USP54	10	-	gene:ENSG00000166348:t:73516375-73517747	gene:ENSG00000166348_1_CE_2	True	False	73516375-73517747	C1	73520908-73521027	C2_C1	73517747-73520908	196	False	False	True	0.272	0.027	-0.245	1	0
gene:ENSG00000134851_1	gene:ENSG00000134851	TMEM165	4	+	gene:ENSG00000134851:t:55416923-55417247	gene:ENSG00000134851_1_CE_1	True	False	55417072-55417247	C1	55411614-55411839	C2_C1	55411839-55417072	116	False	False	True	0.746	0.53	-0.203	0.962	0.001
gene:ENSG00000148660_1	gene:ENSG00000148660	CAMK2G	10	-	gene:ENSG00000148660:s:73842169-73842211	gene:ENSG00000148660_1_CE_1	False	False	73842169-73842211	C2	73837468-73837511	C1_C2	73837511-73842169	63	False	True	True	0.564	0.262	-0.299	1	0
gene:ENSG00000148660_1	gene:ENSG00000148660	CAMK2G	10	-	gene:ENSG00000148660:t:73837014-73837511	gene:ENSG00000148660_1_CE_1	False	False	73837468-73837511	C1	73842169-73842211	C2_C1	73837511-73842169	63	False	True	True	0.652	0.347	-0.305	1	0
gene:ENSG00000148660_2	gene:ENSG00000148660	CAMK2G	10	-	gene:ENSG00000148660:s:73828089-73828121	gene:ENSG00000148660_2_CE_1	True	False	73828089-73828121	C2	73824040-73824084	C1_C2	73824084-73828089	69	False	False	True	0.925	0.554	-0.373	1	0
gene:ENSG00000148660_2	gene:ENSG00000148660	CAMK2G	10	-	gene:ENSG00000148660:t:73825279-73825347	gene:ENSG00000148660_2_CE_4	True	False	73825279-73825347	C1	73837468-73837511	C2_C1	73825347-73837468	33	False	False	True	0.963	0.687	-0.282	1	0
gene:ENSG00000148660_3	gene:ENSG00000148660	CAMK2G	10	-	gene:ENSG00000148660:s:73821682-73821730	gene:ENSG00000148660_3_CE_1	True	False	73821682-73821730	C2	73817479-73817554	C1_C2	73817554-73821682	114	False	True	True	0.949	0.453	-0.507	1	0
gene:ENSG00000148660_3	gene:ENSG00000148660	CAMK2G	10	-	gene:ENSG00000148660:t:73817479-73817782	gene:ENSG00000148660_3_CE_1	True	False	73817479-73817554	C1	73821682-73821730	C2_C1	73817554-73821682	114	False	True	True	0.927	0.398	-0.541	1	0
gene:ENSG00000163743_1	gene:ENSG00000163743	RCHY1	4	-	gene:ENSG00000163743:s:75490581-75490701	gene:ENSG00000163743_1_CE_1	False	False	75490581-75490701	C2	75479033-75482666	C1_C2	75482666-75490581	29	False	True	True	0.941	0.619	-0.317	1	0
gene:ENSG00000163743_1	gene:ENSG00000163743	RCHY1	4	-	gene:ENSG00000163743:t:75479033-75482666	gene:ENSG00000163743_1_CE_1	False	False	75479033-75482666	C1	75490581-75490701	C2_C1	75482666-75490581	29	False	True	True	0.928	0.651	-0.281	1	0
gene:ENSG00000122367_1	gene:ENSG00000122367	LDB3	10	+	gene:ENSG00000122367:s:86680082-86680312	gene:ENSG00000122367_1_CE_1	True	False	86680082-86680157	C2	86685678-86685700	C1_C2	86680157-86685678	368	False	False	True	0.912	0.518	-0.411	1	0
gene:ENSG00000122367_1	gene:ENSG00000122367	LDB3	10	+	gene:ENSG00000122367:t:86685678-86685700	gene:ENSG00000122367_1_CE_1	True	False	86685678-86685700	C1	86680082-86680157	C2_C1	86680157-86685678	368	False	False	True	0.939	0.677	-0.253	1	0
gene:ENSG00000122367_2	gene:ENSG00000122367	LDB3	10	+	gene:ENSG00000122367:s:86692535-86692571	gene:ENSG00000122367_2_CE_1	True	False	86692535-86692571	C2	86709905-86710050	C1_C2	86692571-86709905	189	False	True	True	0.242	0.035	-0.22	1	0
gene:ENSG00000122367_2	gene:ENSG00000122367	LDB3	10	+	gene:ENSG00000122367:t:86709905-86710050	gene:ENSG00000122367_2_CE_1	True	False	86709905-86710050	C1	86692535-86692571	C2_C1	86692571-86709905	189	False	True	True	0.977	0.127	-0.871	1	0
gene:ENSG00000060138_1	gene:ENSG00000060138	YBX3	12	-	gene:ENSG00000060138:s:10713211-10713333	gene:ENSG00000060138_1_CE_1	False	False	10713211-10713333	C2	10704051-10704148	C1_C2	10704148-10713211	207	False	True	True	0.652	0.397	-0.26	1	0
gene:ENSG00000060138_1	gene:ENSG00000060138	YBX3	12	-	gene:ENSG00000060138:t:10704023-10704438	gene:ENSG00000060138_1_CE_1	False	False	10704051-10704148	C1	10713211-10713333	C2_C1	10704148-10713211	207	False	True	True	0.687	0.446	-0.24	1	0
gene:ENSG00000087470_1	gene:ENSG00000087470	DNM1L	12	+	gene:ENSG00000087470:s:32737105-32737306	gene:ENSG00000087470_1_CE_1	True	False	32737105-32737161	C2	32740064-32740240	C1_C2	32737161-32740064	78	False	True	True	0.898	0.24	-0.678	1	0
gene:ENSG00000087470_1	gene:ENSG00000087470	DNM1L	12	+	gene:ENSG00000087470:t:32739845-32740240	gene:ENSG00000087470_1_CE_1	True	False	32740064-32740240	C1	32737105-32737161	C2_C1	32737161-32740064	78	False	True	True	0.814	0.244	-0.581	1	0
gene:ENSG00000181929_1	gene:ENSG00000181929	PRKAG1	12	-	gene:ENSG00000181929:s:49012613-49013110	gene:ENSG00000181929_1_CE_1	True	False	49013062-49013110	C2	49005462-49005543	C1_C2	49005543-49013062	110	False	False	True	0.453	0.231	-0.217	0.992	0
gene:ENSG00000092148_1	gene:ENSG00000092148	HECTD1	14	-	gene:ENSG00000092148:s:31114286-31115632	gene:ENSG00000092148_1_CE_1	False	True	31114286-31114340	C2	31113277-31113484	C1_C2	31113484-31114286	183	False	True	True	0.762	0.281	-0.491	1	0
gene:ENSG00000092148_1	gene:ENSG00000092148	HECTD1	14	-	gene:ENSG00000092148:t:31113277-31113484	gene:ENSG00000092148_1_CE_1	False	True	31113277-31113484	C1	31114286-31114340	C2_C1	31113484-31114286	183	False	True	True	0.798	0.343	-0.465	1	0
gene:ENSG00000132305_1	gene:ENSG00000132305	IMMT	2	-	gene:ENSG00000132305:s:86171208-86171577	gene:ENSG00000132305_1_CE_1	True	False	86171208-86171345	C2	86166508-86166644	C1_C2	86166644-86171208	93	False	False	True	0.617	0.294	-0.317	1	0
gene:ENSG00000132305_1	gene:ENSG00000132305	IMMT	2	-	gene:ENSG00000132305:t:86166508-86166644	gene:ENSG00000132305_1_CE_1	True	False	86166508-86166644	C1	86171208-86171345	C2_C1	86166644-86171208	93	False	False	True	0.607	0.29	-0.314	1	0
gene:ENSG00000122203_1	gene:ENSG00000122203	KIAA1191	5	-	gene:ENSG00000122203:s:176361602-176361807	gene:ENSG00000122203_1_CE_2	True	False	176361602-176361807	C2	176359481-176359567	C1_C2	176359567-176361602	108	False	True	True	0.517	0.054	-0.47	1	0
gene:ENSG00000122203_1	gene:ENSG00000122203	KIAA1191	5	-	gene:ENSG00000122203:t:176359462-176359567	gene:ENSG00000122203_1_CE_2	True	False	176359481-176359567	C1	176361602-176361807	C2_C1	176359567-176361602	108	False	True	True	0.549	0.056	-0.497	1	0
gene:ENSG00000182534_1	gene:ENSG00000182534	MXRA7	17	-	gene:ENSG00000182534:s:76685072-76685165	gene:ENSG00000182534_1_CE_1	True	False	76685072-76685165	C2	76679566-76680879	C1_C2	76680879-76685072	81	False	True	True	0.445	0.249	-0.19	0.961	0.001
gene:ENSG00000182534_1	gene:ENSG00000182534	MXRA7	17	-	gene:ENSG00000182534:t:76679566-76680879	gene:ENSG00000182534_1_CE_1	True	False	76679566-76680879	C1	76685072-76685165	C2_C1	76680879-76685072	81	False	True	True	0.642	0.228	-0.426	1	0
gene:ENSG00000152601_2	gene:ENSG00000152601	MBNL1	3	+	gene:ENSG00000152601:s:152445282-152445539	gene:ENSG00000152601_2_CE_1	True	False	152445282-152445539	C2	152447620-152447773	C1_C2	152445539-152447620	54	False	True	True	0.803	0.202	-0.62	1	0
gene:ENSG00000152601_2	gene:ENSG00000152601	MBNL1	3	+	gene:ENSG00000152601:t:152447620-152447773	gene:ENSG00000152601_2_CE_1	True	False	152447620-152447773	C1	152445282-152445539	C2_C1	152445539-152447620	54	False	True	True	0.735	0.158	-0.587	1	0
gene:ENSG00000152601_3	gene:ENSG00000152601	MBNL1	3	+	gene:ENSG00000152601:s:152447620-152447773	gene:ENSG00000152601_3_CE_2	True	False	152447620-152447773	C2	152459271-152459345	C1_C2	152447773-152459271	36	False	False	True	0.219	0.019	-0.198	1	0
gene:ENSG00000173905_1	gene:ENSG00000173905	GOLIM4	3	-	gene:ENSG00000173905:s:168041118-168041474	gene:ENSG00000173905_1_CE_1	False	False	168041392-168041474	C2	168036836-168036994	C1_C2	168036994-168041392	84	False	True	True	0.583	0.34	-0.242	0.997	0
gene:ENSG00000173905_1	gene:ENSG00000173905	GOLIM4	3	-	gene:ENSG00000173905:t:168036836-168036994	gene:ENSG00000173905_1_CE_1	False	False	168036836-168036994	C1	168041392-168041474	C2_C1	168036994-168041392	84	False	True	True	0.624	0.395	-0.224	0.991	0
gene:ENSG00000197321_3	gene:ENSG00000197321	SVIL	10	-	gene:ENSG00000197321:s:29508031-29508536	gene:ENSG00000197321_3_CE_1	True	False	29508342-29508389	C2	29499116-29499263	C1_C2	29499263-29508342	78	False	False	True	0.873	0.57	-0.305	1	0
gene:ENSG00000197321_3	gene:ENSG00000197321	SVIL	10	-	gene:ENSG00000197321:s:29512735-29512861	gene:ENSG00000197321_3_CE_2	True	False	29512735-29512861	C2	29499116-29499263	C1_C2	29499263-29512735	48	False	False	True	0.887	0.559	-0.321	1	0
gene:ENSG00000197321_3	gene:ENSG00000197321	SVIL	10	-	gene:ENSG00000197321:t:29499116-29499263	gene:ENSG00000197321_3_CE_2	True	False	29499116-29499263	C1	29512735-29512861	C2_C1	29499263-29512735	48	False	False	True	0.901	0.605	-0.295	1	0
gene:ENSG00000101605_1	gene:ENSG00000101605	MYOM1	18	-	gene:ENSG00000101605:s:3131375-3131496	gene:ENSG00000101605_1_CE_1	False	False	3131375-3131496	C2	3126701-3126897	C1_C2	3126897-3131375	288	False	False	True	0.995	0.728	-0.254	1	0
gene:ENSG00000101605_1	gene:ENSG00000101605	MYOM1	18	-	gene:ENSG00000101605:t:3126701-3126897	gene:ENSG00000101605_1_CE_1	False	False	3126701-3126897	C1	3131375-3131496	C2_C1	3126897-3131375	288	False	False	True	1	0.766	-0.208	1	0
gene:ENSG00000067113_1	gene:ENSG00000067113	PLPP1	5	-	gene:ENSG00000067113:s:55490960-55491114	gene:ENSG00000067113_1_CE_1	True	False	55490960-55491114	C2	55467869-55468149	C1_C2	55468149-55490960	152	False	True	True	0.944	0.522	-0.428	1	0
gene:ENSG00000067113_1	gene:ENSG00000067113	PLPP1	5	-	gene:ENSG00000067113:t:55467869-55468290	gene:ENSG00000067113_1_CE_1	True	False	55467869-55468149	C1	55490960-55491114	C2_C1	55468149-55490960	152	False	True	True	0.61	0.158	-0.458	1	0
gene:ENSG00000134324_1	gene:ENSG00000134324	LPIN1	2	+	gene:ENSG00000134324:s:11773620-11773745	gene:ENSG00000134324_1_CE_1	True	False	11773620-11773745	C2	11779519-11779645	C1_C2	11773745-11779519	108	False	True	True	0.306	0.063	-0.24	0.999	0
gene:ENSG00000134324_1	gene:ENSG00000134324	LPIN1	2	+	gene:ENSG00000134324:t:11779519-11779645	gene:ENSG00000134324_1_CE_1	True	False	11779519-11779645	C1	11773620-11773745	C2_C1	11773745-11779519	108	False	True	True	0.244	0.047	-0.196	0.996	0
gene:ENSG00000130595_1	gene:ENSG00000130595	TNNT3	11	+	gene:ENSG00000130595:t:1926695-1926709	gene:ENSG00000130595_1_CE_1	True	False	1926695-1926709	C1	1925099-1925116	C2_C1	1925116-1926695	21	False	False	True	0.543	0.383	-0.163	0.981	0
gene:ENSG00000130595_1	gene:ENSG00000130595	TNNT3	11	+	gene:ENSG00000130595:s:1926470-1926481	gene:ENSG00000130595_1_CE_3	True	False	1926470-1926481	C2	1929810-1929828	C1_C2	1926481-1929810	15	False	True	True	0.509	0.096	-0.425	1	0
gene:ENSG00000130595_1	gene:ENSG00000130595	TNNT3	11	+	gene:ENSG00000130595:t:1929810-1929828	gene:ENSG00000130595_1_CE_3	True	False	1929810-1929828	C1	1926470-1926481	C2_C1	1926481-1929810	15	False	True	True	0.245	0.071	-0.167	1	0
gene:ENSG00000130595_1	gene:ENSG00000130595	TNNT3	11	+	gene:ENSG00000130595:s:1926695-1926709	gene:ENSG00000130595_1_CE_4	True	False	1926695-1926709	C2	1929810-1929828	C1_C2	1926709-1929810	24	False	True	True	0.975	0.425	-0.561	1	0
gene:ENSG00000116237_1	gene:ENSG00000116237	ICMT	1	-	gene:ENSG00000116237:s:6234886-6234974	gene:ENSG00000116237_1_CE_1	False	False	6234886-6234974	C2	6233474-6233643	C1_C2	6233643-6234886	107	False	True	True	0.905	0.671	-0.236	1	0
gene:ENSG00000116237_1	gene:ENSG00000116237	ICMT	1	-	gene:ENSG00000116237:t:6233474-6233643	gene:ENSG00000116237_1_CE_1	False	False	6233474-6233643	C1	6234886-6234974	C2_C1	6233643-6234886	107	False	True	True	0.923	0.705	-0.218	0.995	0
gene:ENSG00000088179_1	gene:ENSG00000088179	PTPN4	2	+	gene:ENSG00000088179:t:119809837-119809991	gene:ENSG00000088179_1_CE_1	False	False	119809837-119809991	C1	119759922-119760384	C2_C1	119760384-119809837	144	False	False	True	0.998	0.795	-0.19	0.996	0
gene:ENSG00000074054_2	gene:ENSG00000074054	CLASP1	2	-	gene:ENSG00000074054:s:121397140-121397283	gene:ENSG00000074054_2_CE_1	False	False	121397140-121397283	C2	121387763-121387906	C1_C2	121387906-121397140	102	False	True	True	0.888	0.399	-0.498	1	0
gene:ENSG00000074054_2	gene:ENSG00000074054	CLASP1	2	-	gene:ENSG00000074054:t:121387763-121388076	gene:ENSG00000074054_2_CE_1	False	False	121387763-121387906	C1	121397140-121397283	C2_C1	121387906-121397140	102	False	True	True	0.92	0.313	-0.622	1	0
gene:ENSG00000164828_1	gene:ENSG00000164828	SUN1	7	+	gene:ENSG00000164828:s:849520-849603	gene:ENSG00000164828_1_CE_3	True	False	849520-849603	C2	851384-851482	C1_C2	849603-851384	111	False	False	True	0.239	0.032	-0.203	0.983	0
gene:ENSG00000164828_1	gene:ENSG00000164828	SUN1	7	+	gene:ENSG00000164828:t:851167-851482	gene:ENSG00000164828_1_CE_3	True	False	851384-851482	C1	849520-849603	C2_C1	849603-851384	111	False	False	True	0.23	0.021	-0.202	0.995	0
gene:ENSG00000188559_1	gene:ENSG00000188559	RALGAPA2	20	-	gene:ENSG00000188559:s:20601682-20601846	gene:ENSG00000188559_1_CE_1	False	False	20601682-20601846	C2	20591177-20591314	C1_C2	20591314-20601682	141	False	False	True	0.541	0.345	-0.2	0.963	0.001
gene:ENSG00000136383_1	gene:ENSG00000136383	ALPK3	15	+	gene:ENSG00000136383:s:84817356-84817595	gene:ENSG00000136383_1_CE_1	False	True	84817356-84817595	C2	84827484-84827605	C1_C2	84817595-84827484	39	False	True	True	0.825	0.095	-0.75	1	0
gene:ENSG00000136383_1	gene:ENSG00000136383	ALPK3	15	+	gene:ENSG00000136383:t:84827484-84827605	gene:ENSG00000136383_1_CE_1	False	True	84827484-84827605	C1	84817356-84817595	C2_C1	84817595-84827484	39	False	True	True	0.648	0.037	-0.64	1	0
gene:ENSG00000140575_1	gene:ENSG00000140575	IQGAP1	15	+	gene:ENSG00000140575:s:90482197-90482281	gene:ENSG00000140575_1_CE_1	False	False	90482197-90482281	C2	90483361-90483593	C1_C2	90482281-90483361	48	False	True	True	0.779	0.542	-0.237	0.991	0
gene:ENSG00000140575_1	gene:ENSG00000140575	IQGAP1	15	+	gene:ENSG00000140575:t:90483205-90483593	gene:ENSG00000140575_1_CE_1	False	False	90483361-90483593	C1	90482197-90482281	C2_C1	90482281-90483361	48	False	True	True	0.806	0.611	-0.201	0.966	0.001
gene:ENSG00000147649_1	gene:ENSG00000147649	MTDH	8	+	gene:ENSG00000147649:t:97706412-97706750	gene:ENSG00000147649_1_CE_1	False	False	97706626-97706750	C1	97690952-97691188	C2_C1	97691188-97706626	99	False	False	True	0.478	0.247	-0.228	0.99	0
gene:ENSG00000186566_1	gene:ENSG00000186566	GPATCH8	17	-	gene:ENSG00000186566:t:44405921-44406051	gene:ENSG00000186566_1_CE_1	True	False	44405921-44406051	C1	44424349-44424492	C2_C1	44406051-44424349	50	False	False	True	0.795	0.566	-0.221	0.961	0.001
gene:ENSG00000005243_1	gene:ENSG00000005243	COPZ2	17	-	gene:ENSG00000005243:s:48028472-48028560	gene:ENSG00000005243_1_CE_1	True	False	48028472-48028510	C2	48026167-48026475	C1_C2	48026475-48028472	114	False	True	True	0.898	0.441	-0.462	1	0
gene:ENSG00000005243_1	gene:ENSG00000005243	COPZ2	17	-	gene:ENSG00000005243:t:48026167-48026475	gene:ENSG00000005243_1_CE_1	True	False	48026167-48026475	C1	48028472-48028510	C2_C1	48026475-48028472	114	False	True	True	0.853	0.334	-0.532	1	0
gene:ENSG00000148481_1	gene:ENSG00000148481	MINDY3	10	-	gene:ENSG00000148481:s:15841426-15841599	gene:ENSG00000148481_1_CE_1	False	False	15841426-15841599	C2	15837204-15837318	C1_C2	15837318-15841426	52	False	True	True	0.84	0.517	-0.323	1	0
gene:ENSG00000148481_1	gene:ENSG00000148481	MINDY3	10	-	gene:ENSG00000148481:t:15837204-15837318	gene:ENSG00000148481_1_CE_1	False	False	15837204-15837318	C1	15841426-15841599	C2_C1	15837318-15841426	52	False	True	True	0.893	0.532	-0.368	1	0
gene:ENSG00000131943_1	gene:ENSG00000131943	C19orf12	19	-	gene:ENSG00000131943:t:29702819-29702977	gene:ENSG00000131943_1_CE_1	True	False	29702819-29702977	C1	29708254-29708640	C2_C1	29702977-29708254	121	False	False	True	0.872	0.64	-0.23	0.97	0.001
gene:ENSG00000109381_1	gene:ENSG00000109381	ELF2	4	-	gene:ENSG00000109381:s:139125164-139125329	gene:ENSG00000109381_1_CE_1	True	False	139125164-139125329	C2	139073454-139073567	C1_C2	139073567-139125164	103	False	False	True	0.649	0.412	-0.226	0.961	0.002
gene:ENSG00000196218_1	gene:ENSG00000196218	RYR1	19	+	gene:ENSG00000196218:s:38442349-38442453	gene:ENSG00000196218_1_CE_1	True	False	38442349-38442453	C2	38443558-38443632	C1_C2	38442453-38443558	21	False	True	True	0.958	0.65	-0.326	1	0
gene:ENSG00000196218_1	gene:ENSG00000196218	RYR1	19	+	gene:ENSG00000196218:t:38443558-38443632	gene:ENSG00000196218_1_CE_1	True	False	38443558-38443632	C1	38442349-38442453	C2_C1	38442453-38443558	21	False	True	True	0.958	0.587	-0.388	1	0
gene:ENSG00000067177_1	gene:ENSG00000067177	PHKA1	X	-	gene:ENSG00000067177:s:72623109-72623275	gene:ENSG00000067177_1_CE_1	True	False	72623109-72623275	C2	72619214-72619305	C1_C2	72619305-72623109	177	False	True	True	0.936	0.414	-0.526	1	0
gene:ENSG00000067177_1	gene:ENSG00000067177	PHKA1	X	-	gene:ENSG00000067177:t:72619214-72619305	gene:ENSG00000067177_1_CE_1	True	False	72619214-72619305	C1	72623109-72623275	C2_C1	72619305-72623109	177	False	True	True	0.819	0.366	-0.465	1	0
gene:ENSG00000136717_1	gene:ENSG00000136717	BIN1	2	-	gene:ENSG00000136717:s:127068924-127069031	gene:ENSG00000136717_1_CE_1	False	False	127068924-127069031	C2	127063933-127064018	C1_C2	127064018-127068924	93	False	False	True	0.986	0.84	-0.148	0.951	0
gene:ENSG00000136717_1	gene:ENSG00000136717	BIN1	2	-	gene:ENSG00000136717:t:127063933-127064018	gene:ENSG00000136717_1_CE_1	False	False	127063933-127064018	C1	127068924-127069031	C2_C1	127064018-127068924	93	False	False	True	0.985	0.832	-0.154	0.999	0
gene:ENSG00000136717_3	gene:ENSG00000136717	BIN1	2	-	gene:ENSG00000136717:s:127059011-127059155	gene:ENSG00000136717_3_CE_1	True	False	127059011-127059155	C2	127050802-127050912	C1_C2	127050912-127059011	90	False	False	True	0.539	0.209	-0.324	1	0
gene:ENSG00000136717_3	gene:ENSG00000136717	BIN1	2	-	gene:ENSG00000136717:t:127050802-127050912	gene:ENSG00000136717_3_CE_1	True	False	127050802-127050912	C1	127059011-127059155	C2_C1	127050912-127059011	90	False	False	True	0.604	0.278	-0.335	1	0
gene:ENSG00000136717_3	gene:ENSG00000136717	BIN1	2	-	gene:ENSG00000136717:s:127057473-127057601	gene:ENSG00000136717_3_CE_2	True	False	127057473-127057601	C2	127051154-127051243	C1_C2	127051243-127057473	108	False	False	True	0.61	0.137	-0.488	1	0
gene:ENSG00000136717_3	gene:ENSG00000136717	BIN1	2	-	gene:ENSG00000136717:t:127051154-127051243	gene:ENSG00000136717_3_CE_3	True	False	127051154-127051243	C1	127059011-127059155	C2_C1	127051243-127059011	108	False	False	True	0.838	0.624	-0.214	1	0
gene:ENSG00000054523_1	gene:ENSG00000054523	KIF1B	1	+	gene:ENSG00000054523:t:10282322-10282383	gene:ENSG00000054523_1_CE_1	True	False	10282322-10282383	C1	10277986-10278128	C2_C1	10278128-10282322	42	False	False	True	0.637	0.37	-0.261	0.999	0
gene:ENSG00000054523_2	gene:ENSG00000054523	KIF1B	1	+	gene:ENSG00000054523:s:10343232-10343287	gene:ENSG00000054523_2_CE_1	True	False	10343232-10343287	C2	10345845-10345953	C1_C2	10343287-10345845	201	False	False	True	0.926	0.681	-0.241	0.994	0
gene:ENSG00000054523_2	gene:ENSG00000054523	KIF1B	1	+	gene:ENSG00000054523:t:10345621-10345953	gene:ENSG00000054523_2_CE_1	True	False	10345845-10345953	C1	10343232-10343287	C2_C1	10343287-10345845	201	False	False	True	0.897	0.635	-0.251	0.993	0
gene:ENSG00000183091_2	gene:ENSG00000183091	NEB	2	-	gene:ENSG00000183091:s:151524311-151524415	gene:ENSG00000183091_2_CE_1	True	False	151524311-151524415	C2	151519658-151519768	C1_C2	151519768-151524311	99	False	False	True	0.962	0.815	-0.154	1	0
gene:ENSG00000134769_1	gene:ENSG00000134769	DTNA	18	+	gene:ENSG00000134769:s:34827593-34827676	gene:ENSG00000134769_1_CE_1	True	False	34827593-34827676	C2	34848296-34848383	C1_C2	34827676-34848296	90	False	False	True	0.363	0.095	-0.277	1	0
gene:ENSG00000134769_1	gene:ENSG00000134769	DTNA	18	+	gene:ENSG00000134769:t:34848296-34848383	gene:ENSG00000134769_1_CE_1	True	False	34848296-34848383	C1	34827593-34827676	C2_C1	34827676-34848296	90	False	False	True	0.451	0.157	-0.299	1	0
gene:ENSG00000175395_1	gene:ENSG00000175395	ZNF25	10	-	gene:ENSG00000175395:s:37971708-37971807	gene:ENSG00000175395_1_CE_1	False	False	37971708-37971807	C2	37957420-37957546	C1_C2	37957546-37971708	23	False	False	True	0.937	0.749	-0.187	0.964	0.001
gene:ENSG00000170871_1	gene:ENSG00000170871	KIAA0232	4	+	gene:ENSG00000170871:s:6860901-6864183	gene:ENSG00000170871_1_CE_1	False	False	6860901-6864183	C2	6871574-6871682	C1_C2	6864183-6871574	72	False	True	True	0.84	0.646	-0.192	0.972	0
gene:ENSG00000170871_1	gene:ENSG00000170871	KIAA0232	4	+	gene:ENSG00000170871:t:6871574-6871682	gene:ENSG00000170871_1_CE_1	False	False	6871574-6871682	C1	6860901-6864183	C2_C1	6864183-6871574	72	False	True	True	0.938	0.752	-0.188	0.977	0
gene:ENSG00000149547_1	gene:ENSG00000149547	EI24	11	+	gene:ENSG00000149547:s:125580093-125580204	gene:ENSG00000149547_1_CE_1	False	False	125580093-125580204	C2	125582346-125582420	C1_C2	125580204-125582346	112	False	True	True	0.482	0.144	-0.341	1	0
gene:ENSG00000149547_1	gene:ENSG00000149547	EI24	11	+	gene:ENSG00000149547:t:125582346-125582420	gene:ENSG00000149547_1_CE_1	False	False	125582346-125582420	C1	125580093-125580204	C2_C1	125580204-125582346	112	False	True	True	0.582	0.195	-0.388	1	0
gene:ENSG00000060237_1	gene:ENSG00000060237	WNK1	12	+	gene:ENSG00000060237:s:877094-878361	gene:ENSG00000060237_1_CE_2	True	False	878212-878361	C2	881692-881789	C1_C2	878361-881692	279	False	False	True	0.54	0.32	-0.212	0.99	0
gene:ENSG00000060237_1	gene:ENSG00000060237	WNK1	12	+	gene:ENSG00000060237:t:881471-881789	gene:ENSG00000060237_1_CE_2	True	False	881692-881789	C1	878212-878361	C2_C1	878361-881692	279	False	False	True	0.562	0.284	-0.273	1	0
gene:ENSG00000060237_2	gene:ENSG00000060237	WNK1	12	+	gene:ENSG00000060237:s:900473-901074	gene:ENSG00000060237_2_CE_2	True	False	900476-900670	C2	907847-908201	C1_C2	900670-907847	42	False	False	True	0.737	0.465	-0.26	0.999	0
gene:ENSG00000060237_2	gene:ENSG00000060237	WNK1	12	+	gene:ENSG00000060237:t:907720-908201	gene:ENSG00000060237_2_CE_2	True	False	907847-908201	C1	900476-900670	C2_C1	900670-907847	42	False	False	True	0.773	0.519	-0.257	0.999	0
gene:ENSG00000079156_2	gene:ENSG00000079156	OSBPL6	2	+	gene:ENSG00000079156:s:178361682-178361815	gene:ENSG00000079156_2_CE_1	True	False	178361682-178361815	C2	178373890-178374027	C1_C2	178361815-178373890	108	False	True	True	0.936	0.635	-0.299	1	0
gene:ENSG00000079156_2	gene:ENSG00000079156	OSBPL6	2	+	gene:ENSG00000079156:t:178373890-178374027	gene:ENSG00000079156_2_CE_1	True	False	178373890-178374027	C1	178361682-178361815	C2_C1	178361815-178373890	108	False	True	True	0.887	0.572	-0.317	1	0
gene:ENSG00000155657_1	gene:ENSG00000155657	TTN	2	-	gene:ENSG00000155657:t:178785848-178786141	gene:ENSG00000155657_1_CE_1	True	True	178785848-178786141	C1	178792072-178792197	C2_C1	178786141-178792072	138	False	False	True	0.213	0.03	-0.203	1	0
gene:ENSG00000155657_1	gene:ENSG00000155657	TTN	2	-	gene:ENSG00000155657:t:178789360-178789497	gene:ENSG00000155657_1_CE_2	True	False	178789360-178789497	C1	178792072-178792197	C2_C1	178789497-178792072	138	False	False	True	0.214	0.079	-0.149	0.956	0
gene:ENSG00000144674_1	gene:ENSG00000144674	GOLGA4	3	+	gene:ENSG00000144674:s:37355101-37355187	gene:ENSG00000144674_1_CE_1	False	False	37355101-37355187	C2	37366080-37366879	C1_C2	37355187-37366080	63	False	True	True	0.953	0.589	-0.372	1	0
gene:ENSG00000144674_1	gene:ENSG00000144674	GOLGA4	3	+	gene:ENSG00000144674:t:37366080-37366879	gene:ENSG00000144674_1_CE_1	False	False	37366080-37366879	C1	37355101-37355187	C2_C1	37355187-37366080	63	False	True	True	0.921	0.508	-0.424	1	0
gene:ENSG00000168036_1	gene:ENSG00000168036	CTNNB1	3	+	gene:ENSG00000168036:s:41223992-41224081	gene:ENSG00000168036_1_CE_1	False	False	41224021-41224081	C2	41224526-41224753	C1_C2	41224081-41224526	132	False	True	True	0.996	0.768	-0.213	1	0
gene:ENSG00000168036_1	gene:ENSG00000168036	CTNNB1	3	+	gene:ENSG00000168036:t:41224526-41224759	gene:ENSG00000168036_1_CE_1	False	False	41224526-41224753	C1	41224021-41224081	C2_C1	41224081-41224526	132	False	True	True	0.983	0.671	-0.311	1	0
gene:ENSG00000168575_1	gene:ENSG00000168575	SLC20A2	8	-	gene:ENSG00000168575:s:42472102-42472654	gene:ENSG00000168575_1_CE_1	True	False	42472102-42472654	C2	42465777-42465917	C1_C2	42465917-42472102	135	False	False	True	0.842	0.665	-0.173	0.97	0
gene:ENSG00000008441_1	gene:ENSG00000008441	NFIX	19	+	gene:ENSG00000008441:s:13075535-13075671	gene:ENSG00000008441_1_CE_1	True	False	13075535-13075671	C2	13081680-13081855	C1_C2	13075671-13081680	123	False	True	True	0.742	0.131	-0.624	1	0
gene:ENSG00000008441_1	gene:ENSG00000008441	NFIX	19	+	gene:ENSG00000008441:t:13081680-13081855	gene:ENSG00000008441_1_CE_1	True	False	13081680-13081855	C1	13075535-13075671	C2_C1	13075671-13081680	123	False	True	True	0.73	0.111	-0.637	1	0
gene:ENSG00000138190_1	gene:ENSG00000138190	EXOC6	10	+	gene:ENSG00000138190:s:93056924-93057036	gene:ENSG00000138190_1_CE_1	True	False	93056924-93057036	C2	93058223-93059493	C1_C2	93057036-93058223	15	False	False	True	0.926	0.631	-0.292	1	0
gene:ENSG00000138190_1	gene:ENSG00000138190	EXOC6	10	+	gene:ENSG00000138190:t:93058223-93059493	gene:ENSG00000138190_1_CE_1	True	False	93058223-93059493	C1	93056924-93057036	C2_C1	93057036-93058223	15	False	False	True	0.918	0.682	-0.227	0.985	0
gene:ENSG00000156298_1	gene:ENSG00000156298	TSPAN7	X	+	gene:ENSG00000156298:t:38666096-38666309	gene:ENSG00000156298_1_CE_1	True	False	38666121-38666309	C1	38612322-38612666	C2_C1	38612666-38666121	118	False	False	True	0.724	0.513	-0.211	0.982	0
gene:ENSG00000196091_1	gene:ENSG00000196091	MYBPC1	12	+	gene:ENSG00000196091:s:101663426-101663560	gene:ENSG00000196091_1_CE_1	True	False	101663426-101663560	C2	101667732-101667899	C1_C2	101663560-101667732	54	False	True	True	0.86	0.477	-0.407	1	0
gene:ENSG00000196091_1	gene:ENSG00000196091	MYBPC1	12	+	gene:ENSG00000196091:t:101667732-101667899	gene:ENSG00000196091_1_CE_1	True	False	101667732-101667899	C1	101663426-101663560	C2_C1	101663560-101667732	54	False	True	True	0.879	0.515	-0.363	1	0
gene:ENSG00000196091_2	gene:ENSG00000196091	MYBPC1	12	+	gene:ENSG00000196091:s:101680343-101680529	gene:ENSG00000196091_2_CE_1	True	False	101680343-101680529	C2	101684382-101684424	C1_C2	101680529-101684382	59	False	False	True	0.309	0.077	-0.24	1	0
gene:ENSG00000196091_2	gene:ENSG00000196091	MYBPC1	12	+	gene:ENSG00000196091:t:101684382-101684424	gene:ENSG00000196091_2_CE_1	True	False	101684382-101684424	C1	101680343-101680529	C2_C1	101680529-101684382	59	False	False	True	0.365	0.109	-0.257	1	0
gene:ENSG00000130779_1	gene:ENSG00000130779	CLIP1	12	-	gene:ENSG00000130779:t:122340753-122344044	gene:ENSG00000130779_1_CE_1	True	True	122340753-122341697	C1	122351111-122351143	C2_C1	122341697-122351111	105	False	False	True	0.403	0.134	-0.265	1	0
gene:ENSG00000130779_2	gene:ENSG00000130779	CLIP1	12	-	gene:ENSG00000130779:s:122277368-122278472	gene:ENSG00000130779_2_CE_1	False	False	122278154-122278203	C2	122274038-122274162	C1_C2	122274162-122278154	6	False	True	True	0.638	0.246	-0.399	1	0
gene:ENSG00000130779_2	gene:ENSG00000130779	CLIP1	12	-	gene:ENSG00000130779:t:122274038-122275823	gene:ENSG00000130779_2_CE_1	False	False	122274038-122274162	C1	122278154-122278203	C2_C1	122274162-122278154	6	False	True	True	0.596	0.226	-0.381	1	0
gene:ENSG00000122034_2	gene:ENSG00000122034	GTF3A	13	+	gene:ENSG00000122034:t:27434139-27434219	gene:ENSG00000122034_2_CE_1	False	False	27434139-27434219	C1	27430533-27430621	C2_C1	27430621-27434139	74	False	False	True	0.306	0.123	-0.182	0.992	0
gene:ENSG00000073910_2	gene:ENSG00000073910	FRY	13	+	gene:ENSG00000073910:t:32289633-32289743	gene:ENSG00000073910_2_CE_1	False	False	32289633-32289743	C1	32278465-32278548	C2_C1	32278548-32289633	18	False	False	True	0.69	0.446	-0.234	0.969	0.001
gene:ENSG00000244754_1	gene:ENSG00000244754	N4BP2L2	13	-	gene:ENSG00000244754:s:32510292-32518003	gene:ENSG00000244754_1_CE_1	True	False	32517857-32518003	C2	32443065-32444126	C1_C2	32444126-32517857	48	False	False	True	0.773	0.594	-0.18	0.966	0
gene:ENSG00000244754_1	gene:ENSG00000244754	N4BP2L2	13	-	gene:ENSG00000244754:t:32443065-32444126	gene:ENSG00000244754_1_CE_1	True	False	32443065-32444126	C1	32517857-32518003	C2_C1	32444126-32517857	48	False	False	True	0.853	0.656	-0.196	0.986	0
gene:ENSG00000005810_1	gene:ENSG00000005810	MYCBP2	13	-	gene:ENSG00000005810:s:77120137-77121495	gene:ENSG00000005810_1_CE_1	True	False	77121373-77121495	C2	77097370-77099013	C1_C2	77099013-77121373	102	False	False	True	0.713	0.311	-0.398	1	0
gene:ENSG00000005810_1	gene:ENSG00000005810	MYCBP2	13	-	gene:ENSG00000005810:t:77097370-77099013	gene:ENSG00000005810_1_CE_1	True	False	77097370-77099013	C1	77121373-77121495	C2_C1	77099013-77121373	102	False	False	True	0.768	0.283	-0.494	1	0
gene:ENSG00000054118_1	gene:ENSG00000054118	THRAP3	1	+	gene:ENSG00000054118:s:36224432-36224505	gene:ENSG00000054118_1_CE_1	True	False	36224432-36224505	C2	36259382-36259484	C1_C2	36224505-36259382	132	False	False	True	0.76	0.427	-0.33	1	0
gene:ENSG00000054118_1	gene:ENSG00000054118	THRAP3	1	+	gene:ENSG00000054118:t:36259382-36259484	gene:ENSG00000054118_1_CE_1	True	False	36259382-36259484	C1	36224432-36224505	C2_C1	36224505-36259382	132	False	False	True	0.738	0.47	-0.262	0.994	0
gene:ENSG00000118407_1	gene:ENSG00000118407	FILIP1	6	-	gene:ENSG00000118407:s:75312397-75315202	gene:ENSG00000118407_1_CE_1	True	True	75312397-75315202	C2	75291859-75295950	C1_C2	75295950-75312397	224	False	True	True	0.349	0.09	-0.264	1	0
gene:ENSG00000118407_1	gene:ENSG00000118407	FILIP1	6	-	gene:ENSG00000118407:t:75291859-75295950	gene:ENSG00000118407_1_CE_1	True	True	75291859-75295950	C1	75312397-75315202	C2_C1	75295950-75312397	224	False	True	True	0.465	0.127	-0.341	1	0
gene:ENSG00000102893_1	gene:ENSG00000102893	PHKB	16	+	gene:ENSG00000102893:s:47461123-47461426	gene:ENSG00000102893_1_CE_1	True	False	47461123-47461426	C2	47497399-47497488	C1_C2	47461426-47497399	95	False	False	True	0.634	0.402	-0.226	0.979	0
gene:ENSG00000102893_1	gene:ENSG00000102893	PHKB	16	+	gene:ENSG00000102893:t:47497399-47497488	gene:ENSG00000102893_1_CE_1	True	False	47497399-47497488	C1	47461123-47461426	C2_C1	47461426-47497399	95	False	False	True	0.885	0.613	-0.273	0.996	0
gene:ENSG00000091164_1	gene:ENSG00000091164	TXNL1	18	-	gene:ENSG00000091164:t:56604436-56604478	gene:ENSG00000091164_1_CE_2	True	True	56604436-56604478	C1	56610993-56611097	C2_C1	56604478-56610993	91	False	False	True	0.94	0.277	-0.68	1	0
gene:ENSG00000163995_1	gene:ENSG00000163995	ABLIM2	4	-	gene:ENSG00000163995:s:8036149-8036295	gene:ENSG00000163995_1_CE_1	False	False	8036149-8036295	C2	8029656-8029776	C1_C2	8029776-8036149	33	False	True	True	0.941	0.745	-0.199	0.98	0
gene:ENSG00000163995_1	gene:ENSG00000163995	ABLIM2	4	-	gene:ENSG00000163995:t:8029656-8029776	gene:ENSG00000163995_1_CE_1	False	False	8029656-8029776	C1	8036149-8036295	C2_C1	8029776-8036149	33	False	True	True	0.972	0.735	-0.23	0.995	0
gene:ENSG00000136861_1	gene:ENSG00000136861	CDK5RAP2	9	-	gene:ENSG00000136861:s:120467860-120467997	gene:ENSG00000136861_1_CE_1	False	False	120467860-120467997	C2	120458450-120458622	C1_C2	120458622-120467860	96	False	True	True	0.622	0.251	-0.379	1	0
gene:ENSG00000136861_1	gene:ENSG00000136861	CDK5RAP2	9	-	gene:ENSG00000136861:t:120458450-120458622	gene:ENSG00000136861_1_CE_1	False	False	120458450-120458622	C1	120467860-120467997	C2_C1	120458622-120467860	96	False	True	True	0.657	0.284	-0.378	1	0
gene:ENSG00000081189_1	gene:ENSG00000081189	MEF2C	5	-	gene:ENSG00000081189:s:88804526-88804669	gene:ENSG00000081189_1_CE_1	True	False	88804598-88804669	C2	88760988-88761125	C1_C2	88761125-88804598	60	False	False	True	0.544	0.15	-0.401	1	0
gene:ENSG00000134982_1	gene:ENSG00000134982	APC	5	+	gene:ENSG00000134982:t:112827108-112827247	gene:ENSG00000134982_1_CE_1	True	False	112827108-112827247	C1	112821896-112821991	C2_C1	112821991-112827108	54	False	False	True	0.778	0.516	-0.254	0.992	0
gene:ENSG00000149187_1	gene:ENSG00000149187	CELF1	11	-	gene:ENSG00000149187:t:47488837-47489025	gene:ENSG00000149187_1_CE_1	True	False	47488837-47489024	C1	47500861-47500932	C2_C1	47489024-47500861	152	False	False	True	0.357	0.161	-0.191	0.97	0
gene:ENSG00000111832_1	gene:ENSG00000111832	RWDD1	6	+	gene:ENSG00000111832:t:116580207-116580360	gene:ENSG00000111832_1_CE_1	True	False	116580295-116580360	C1	116571409-116571655	C2_C1	116571655-116580295	114	False	False	True	0.883	0.662	-0.216	0.995	0
gene:ENSG00000132849_2	gene:ENSG00000132849	PATJ	1	+	gene:ENSG00000132849:s:62148284-62148390	gene:ENSG00000132849_2_CE_1	False	False	62148284-62148390	C2	62160908-62161389	C1_C2	62148390-62160908	124	False	True	True	0.88	0.654	-0.225	0.998	0
gene:ENSG00000132849_2	gene:ENSG00000132849	PATJ	1	+	gene:ENSG00000132849:t:62160908-62161389	gene:ENSG00000132849_2_CE_1	False	False	62160908-62161389	C1	62148284-62148390	C2_C1	62148390-62160908	124	False	True	True	0.894	0.588	-0.302	1	0
gene:ENSG00000162614_1	gene:ENSG00000162614	NEXN	1	+	gene:ENSG00000162614:s:77918125-77918273	gene:ENSG00000162614_1_CE_1	True	False	77918125-77918273	C2	77926414-77926611	C1_C2	77918273-77926414	42	False	False	True	0.661	0.368	-0.296	1	0
gene:ENSG00000153944_1	gene:ENSG00000153944	MSI2	17	+	gene:ENSG00000153944:s:57674918-57675126	gene:ENSG00000153944_1_CE_1	True	False	57674918-57675126	C2	57679549-57684689	C1_C2	57675126-57679549	73	False	False	True	0.834	0.547	-0.284	1	0
gene:ENSG00000114126_1	gene:ENSG00000114126	TFDP2	3	-	gene:ENSG00000114126:t:141994270-141995229	gene:ENSG00000114126_1_CE_2	True	False	141995020-141995141	C1	142005441-142005544	C2_C1	141995141-142005441	103	False	False	True	0.969	0.746	-0.218	0.991	0
gene:ENSG00000152620_1	gene:ENSG00000152620	NADK2	5	-	gene:ENSG00000152620:s:36211844-36211922	gene:ENSG00000152620_1_CE_1	False	False	36211844-36211922	C2	36207170-36207265	C1_C2	36207265-36211844	66	False	True	True	0.438	0.121	-0.305	0.996	0
gene:ENSG00000152620_1	gene:ENSG00000152620	NADK2	5	-	gene:ENSG00000152620:t:36207170-36207265	gene:ENSG00000152620_1_CE_1	False	False	36207170-36207265	C1	36211844-36211922	C2_C1	36207265-36211844	66	False	True	True	0.571	0.179	-0.402	1	0
gene:ENSG00000131018_1	gene:ENSG00000131018	SYNE1	6	-	gene:ENSG00000131018:s:152369471-152369614	gene:ENSG00000131018_1_CE_1	True	False	152369471-152369614	C2	152367218-152367382	C1_C2	152367382-152369471	156	False	True	True	0.689	0.066	-0.631	1	0
gene:ENSG00000131018_1	gene:ENSG00000131018	SYNE1	6	-	gene:ENSG00000131018:t:152366992-152367382	gene:ENSG00000131018_1_CE_1	True	False	152367218-152367382	C1	152369471-152369614	C2_C1	152367382-152369471	156	False	True	True	0.731	0.046	-0.705	1	0
gene:ENSG00000133392_1	gene:ENSG00000133392	MYH11	16	-	gene:ENSG00000133392:s:15785015-15786732	gene:ENSG00000133392_1_CE_1	True	False	15786630-15786732	C2	15782385-15782477	C1_C2	15782477-15786630	21	False	True	True	0.939	0.423	-0.528	1	0
gene:ENSG00000133392_1	gene:ENSG00000133392	MYH11	16	-	gene:ENSG00000133392:t:15782385-15783532	gene:ENSG00000133392_1_CE_1	True	False	15782385-15782477	C1	15786630-15786732	C2_C1	15782477-15786630	21	False	True	True	0.938	0.385	-0.567	1	0
gene:ENSG00000263001_1	gene:ENSG00000263001	GTF2I	7	+	gene:ENSG00000263001:s:74716612-74717066	gene:ENSG00000263001_1_CE_1	False	False	74716894-74716950	C2	74728786-74728896	C1_C2	74716950-74728786	63	False	False	True	0.81	0.624	-0.176	0.956	0.001
gene:ENSG00000168300_2	gene:ENSG00000168300	PCMTD1	8	-	gene:ENSG00000168300:t:51833518-51833689	gene:ENSG00000168300_2_CE_1	False	False	51833518-51833689	C1	51845661-51845763	C2_C1	51833689-51845661	192	False	False	True	0.924	0.767	-0.156	0.978	0
gene:ENSG00000047849_2	gene:ENSG00000047849	MAP4	3	-	gene:ENSG00000047849:t:47876920-47877765	gene:ENSG00000047849_2_CE_1	True	False	47877417-47877523	C1	47909038-47912421	C2_C1	47877523-47909038	51	False	False	True	0.862	0.677	-0.189	0.996	0
gene:ENSG00000099204_3	gene:ENSG00000099204	ABLIM1	10	-	gene:ENSG00000099204:s:114465465-114465827	gene:ENSG00000099204_3_CE_1	True	False	114465698-114465827	C2	114451624-114451671	C1_C2	114451671-114465698	105	False	False	True	0.796	0.397	-0.407	1	0
gene:ENSG00000099204_3	gene:ENSG00000099204	ABLIM1	10	-	gene:ENSG00000099204:t:114451624-114451671	gene:ENSG00000099204_3_CE_1	True	False	114451624-114451671	C1	114465698-114465827	C2_C1	114451671-114465698	105	False	False	True	0.704	0.255	-0.458	1	0
gene:ENSG00000154553_1	gene:ENSG00000154553	PDLIM3	4	-	gene:ENSG00000154553:s:185522920-185523446	gene:ENSG00000154553_1_CE_3	True	False	185523362-185523446	C2	185514270-185514337	C1_C2	185514337-185523362	188	False	True	True	0.93	0.358	-0.576	1	0
gene:ENSG00000154553_1	gene:ENSG00000154553	PDLIM3	4	-	gene:ENSG00000154553:t:185512094-185514337	gene:ENSG00000154553_1_CE_3	True	False	185514270-185514337	C1	185523362-185523446	C2_C1	185514337-185523362	188	False	True	True	0.906	0.511	-0.413	1	0

## Sheet: intron retention
Supplementary table S4: Majiq analysis of missplicing events DM1
List of altered splice events for DM1 with following filter settings: FDR (false discovery rate) > 95% and psi (percent spliced in) values > 0.1 and < -0.1; different types of event in differnt tabs
lsv: local splicing variation
module_id	gene_id	gene_name	seqid	strand	lsv_id	event_id	complex	denovo	reference_exon_coord	spliced_with	spliced_with_coord	junction_name	junction_coord	event_size	event_non_changing	event_changing	junction_changing	Control_median_psi	DM1_median_psi	DM1.Control_median_dpsi	DM1.Control_probability_changing	DM1.Control_probability_non_changing
gene:ENSG00000127325_1	gene:ENSG00000127325	BEST3	12	-	gene:ENSG00000127325:s:69694370-69694464	gene:ENSG00000127325_1_AI_6	True	True	69694370-69694464	C2	69693674-69694072	C1_C2_intron	69694073-69694369	297	False	False	True	0.43	0.824	0.401	1	0
gene:ENSG00000164828_1	gene:ENSG00000164828	SUN1	7	+	gene:ENSG00000164828:s:848608-848615	gene:ENSG00000164828_1_AI_2	True	True	848608-848615	C2	849520-849603	C1_C2_intron	848616-849519	904	False	False	True	0.244	0.565	0.326	1	0
gene:ENSG00000068903_1	gene:ENSG00000068903	SIRT2	19	-	gene:ENSG00000068903:s:38898794-38898918	gene:ENSG00000068903_1_AI_3	True	False	38898794-38898918	C2	38898379-38898425	C1_C2_intron	38898426-38898793	368	False	False	True	0.056	0.264	0.197	0.984	0
gene:ENSG00000081189_2	gene:ENSG00000081189	MEF2C	5	-	gene:ENSG00000081189:t:88717117-88722829	gene:ENSG00000081189_2_AI_1	True	False	88717117-88722829	C1	88722837-88722925	C2_C1_intron	88722830-88722836	7	False	False	True	0.329	0.489	0.159	0.971	0
gene:ENSG00000120549_2	gene:ENSG00000120549	KIAA1217	10	+	gene:ENSG00000120549:t:24542693-24542770	gene:ENSG00000120549_2_AI_1	True	False	24542693-24542770	C1	24542507-24542542	C2_C1_intron	24542543-24542692	150	False	False	True	0.366	0.584	0.208	0.961	0.001
gene:ENSG00000171055_3	gene:ENSG00000171055	FEZ2	2	-	gene:ENSG00000171055:s:36555289-36555748	gene:ENSG00000171055_3_AI_5	True	False	36555289-36555748	C2	36554170-36554262	C1_C2_spliced	36553179-36555683	1026	False	False	True	0.907	0.556	-0.361	1	0
gene:ENSG00000120729_1	gene:ENSG00000120729	MYOT	5	+	gene:ENSG00000120729:s:137870441-137870525	gene:ENSG00000120729_1_AI_2	True	False	137870441-137870525	C2	137870874-137871007	C1_C2_spliced	137870525-137875829	348	False	False	True	0.213	0.071	-0.153	0.988	0
gene:ENSG00000088448_1	gene:ENSG00000088448	ANKRD10	13	-	gene:ENSG00000088448:s:110906033-110906124	gene:ENSG00000088448_1_AI_3	True	False	110906033-110906124	C2	110905023-110905233	C1_C2_spliced	110893263-110906033	799	False	True	True	0.515	0.263	-0.258	1	0
gene:ENSG00000107404_1	gene:ENSG00000107404	DVL1	1	-	gene:ENSG00000107404:s:1337977-1338183	gene:ENSG00000107404_1_AI_2	True	False	1337977-1338183	C2	1337018-1337055	C1_C2_spliced	1336515-1337977	921	False	False	True	0.969	0.761	-0.214	0.994	0
gene:ENSG00000135723_1	gene:ENSG00000135723	FHOD1	16	-	gene:ENSG00000135723:s:67238903-67238967	gene:ENSG00000135723_1_AI_1	False	False	67238903-67238967	C2	67238380-67238471	C1_C2_spliced	67238447-67238903	431	False	True	True	0.912	0.673	-0.232	0.991	0
gene:ENSG00000154358_4	gene:ENSG00000154358	OBSCN	1	+	gene:ENSG00000154358:s:228364981-228365077	gene:ENSG00000154358_4_AI_1	False	False	228364981-228365077	C2	228365436-228365560	C1_C2_spliced	228365077-228365436	358	False	True	True	0.933	0.705	-0.222	0.999	0
gene:ENSG00000154358_5	gene:ENSG00000154358	OBSCN	1	+	gene:ENSG00000154358:s:228365436-228365560	gene:ENSG00000154358_5_AI_1	False	False	228365436-228365560	C2	228366074-228366186	C1_C2_spliced	228365560-228366074	513	False	True	True	0.87	0.449	-0.438	1	0
gene:ENSG00000154358_6	gene:ENSG00000154358	OBSCN	1	+	gene:ENSG00000154358:s:228366975-228367175	gene:ENSG00000154358_6_AI_1	False	False	228366975-228367175	C2	228367886-228367946	C1_C2_spliced	228367175-228367886	710	False	True	True	0.939	0.687	-0.246	1	0
gene:ENSG00000154358_7	gene:ENSG00000154358	OBSCN	1	+	gene:ENSG00000154358:s:228367886-228367946	gene:ENSG00000154358_7_AI_1	False	False	228367886-228367946	C2	228368339-228368416	C1_C2_spliced	228367946-228368339	392	False	True	True	0.954	0.769	-0.191	0.973	0
gene:ENSG00000154358_8	gene:ENSG00000154358	OBSCN	1	+	gene:ENSG00000154358:s:228370193-228370238	gene:ENSG00000154358_8_AI_1	False	False	228370193-228370238	C2	228370679-228370756	C1_C2_spliced	228370238-228370679	440	False	True	True	0.912	0.624	-0.289	1	0
gene:ENSG00000188037_1	gene:ENSG00000188037	CLCN1	7	+	gene:ENSG00000188037:s:143321715-143321848	gene:ENSG00000188037_1_AI_1	True	False	143321715-143321848	C2	143323309-143323386	C1_C2_spliced	143321848-143323309	1460	False	False	True	0.892	0.337	-0.57	1	0
gene:ENSG00000107290_1	gene:ENSG00000107290	SETX	9	-	gene:ENSG00000107290:s:132354651-132354986	gene:ENSG00000107290_1_AI_2	True	False	132354651-132354986	C2	132353649-132353755	C1_C2_spliced	132353755-132354917	895	False	False	True	0.895	0.701	-0.192	0.972	0.001
gene:ENSG00000125733_1	gene:ENSG00000125733	TRIP10	19	+	gene:ENSG00000125733:s:6744800-6745200	gene:ENSG00000125733_1_AI_1	True	False	6744800-6745200	C2	6746029-6746196	C1_C2_spliced	6744994-6746029	828	False	False	True	0.736	0.477	-0.248	0.977	0
gene:ENSG00000122367_1	gene:ENSG00000122367	LDB3	10	+	gene:ENSG00000122367:s:86680082-86680312	gene:ENSG00000122367_1_AI_2	True	False	86680082-86680312	C2	86681436-86681803	C1_C2_spliced	86680157-86685678	1123	False	True	True	0.912	0.518	-0.411	1	0
gene:ENSG00000139645_1	gene:ENSG00000139645	ANKRD52	12	-	gene:ENSG00000139645:s:56257828-56257911	gene:ENSG00000139645_1_AI_1	False	False	56257828-56257911	C2	56257519-56257675	C1_C2_spliced	56257361-56257828	152	False	True	True	0.591	0.349	-0.249	0.992	0
gene:ENSG00000185482_1	gene:ENSG00000185482	STAC3	12	-	gene:ENSG00000185482:s:57250993-57251188	gene:ENSG00000185482_1_AI_7	True	False	57250993-57251188	C2	57249571-57249730	C1_C2_spliced	57249637-57250993	1262	False	False	True	0.736	0.568	-0.171	0.992	0
gene:ENSG00000127325_1	gene:ENSG00000127325	BEST3	12	-	gene:ENSG00000127325:s:69699205-69699476	gene:ENSG00000127325_1_AI_9	True	False	69699205-69699476	C2	69697647-69697813	C1_C2_spliced	69694464-69699205	1391	False	True	True	0.273	0.023	-0.254	1	0
gene:ENSG00000168887_2	gene:ENSG00000168887	C2orf68	2	-	gene:ENSG00000168887:s:85609435-85609586	gene:ENSG00000168887_2_AI_1	False	False	85609435-85609586	C2	85605254-85609067	C1_C2_spliced	85609067-85609435	367	False	True	True	0.937	0.704	-0.229	0.996	0
gene:ENSG00000113240_1	gene:ENSG00000113240	CLK4	5	-	gene:ENSG00000113240:s:178617697-178618778	gene:ENSG00000113240_1_AI_1	True	False	178617697-178618778	C2	178617071-178617434	C1_C2_spliced	178617434-178618556	262	False	False	True	0.51	0.194	-0.316	0.999	0
gene:ENSG00000163157_2	gene:ENSG00000163157	TMOD4	1	-	gene:ENSG00000163157:s:151171633-151171763	gene:ENSG00000163157_2_AI_5	True	False	151171633-151171763	C2	151171433-151171540	C1_C2_spliced	151171540-151171633	92	False	False	True	0.901	0.591	-0.318	1	0
gene:ENSG00000152601_2	gene:ENSG00000152601	MBNL1	3	+	gene:ENSG00000152601:s:152445282-152445539	gene:ENSG00000152601_2_AI_2	True	False	152445282-152445539	C2	152446704-152446757	C1_C2_spliced	152445539-152447620	1164	False	False	True	0.803	0.202	-0.62	1	0
gene:ENSG00000178053_1	gene:ENSG00000178053	MLF1	3	+	gene:ENSG00000178053:s:158592434-158592581	gene:ENSG00000178053_1_AI_1	True	False	158592434-158592581	C2	158593382-158593426	C1_C2_spliced	158592581-158593382	800	False	False	True	0.926	0.707	-0.216	0.998	0
gene:ENSG00000130595_1	gene:ENSG00000130595	TNNT3	11	+	gene:ENSG00000130595:s:1926695-1926709	gene:ENSG00000130595_1_AI_4	True	False	1926695-1926709	C2	1927822-1928037	C1_C2_spliced	1926709-1929810	1112	False	False	True	0.975	0.425	-0.561	1	0
gene:ENSG00000074054_1	gene:ENSG00000074054	CLASP1	2	-	gene:ENSG00000074054:s:121445449-121445496	gene:ENSG00000074054_1_AI_1	True	False	121445449-121445496	C2	121444939-121444962	C1_C2_spliced	121430177-121445449	486	False	True	True	0.887	0.444	-0.451	1	0
gene:ENSG00000143028_1	gene:ENSG00000143028	SYPL2	1	+	gene:ENSG00000143028:s:109476776-109476977	gene:ENSG00000143028_1_AI_1	False	False	109476776-109476977	C2	109477818-109478009	C1_C2_spliced	109476977-109477818	840	False	True	True	0.891	0.606	-0.283	1	0
gene:ENSG00000143028_2	gene:ENSG00000143028	SYPL2	1	+	gene:ENSG00000143028:s:109477818-109478009	gene:ENSG00000143028_2_AI_1	False	False	109477818-109478009	C2	109479378-109482134	C1_C2_spliced	109478009-109479378	1368	False	True	True	0.715	0.144	-0.591	1	0
gene:ENSG00000164828_1	gene:ENSG00000164828	SUN1	7	+	gene:ENSG00000164828:s:849520-849603	gene:ENSG00000164828_1_AI_4	True	False	849520-849603	C2	849801-850767	C1_C2_spliced	849603-851384	197	False	True	True	0.239	0.032	-0.203	0.983	0
gene:ENSG00000008294_2	gene:ENSG00000008294	SPAG9	17	-	gene:ENSG00000008294:s:50976600-50977221	gene:ENSG00000008294_2_AI_3	True	False	50976600-50977221	C2	50975863-50975901	C1_C2_spliced	50975901-50977108	698	False	False	True	0.573	0.224	-0.356	1	0
gene:ENSG00000196218_1	gene:ENSG00000196218	RYR1	19	+	gene:ENSG00000196218:s:38442349-38442453	gene:ENSG00000196218_1_AI_2	True	False	38442349-38442453	C2	38442603-38442623	C1_C2_spliced	38442453-38443558	149	False	False	True	0.958	0.65	-0.326	1	0
gene:ENSG00000068903_1	gene:ENSG00000068903	SIRT2	19	-	gene:ENSG00000068903:s:38899506-38899862	gene:ENSG00000068903_1_AI_4	True	False	38899506-38899862	C2	38898794-38898918	C1_C2_spliced	38898918-38899506	587	False	False	True	0.323	0.122	-0.205	0.999	0
gene:ENSG00000136717_2	gene:ENSG00000136717	BIN1	2	-	gene:ENSG00000136717:s:127062115-127062197	gene:ENSG00000136717_2_AI_1	True	False	127062115-127062197	C2	127060596-127060640	C1_C2_spliced	127060640-127062115	1474	False	False	True	0.974	0.713	-0.262	1	0
gene:ENSG00000136717_3	gene:ENSG00000136717	BIN1	2	-	gene:ENSG00000136717:s:127057473-127057601	gene:ENSG00000136717_3_AI_4	True	False	127057473-127057601	C2	127053905-127056491	C1_C2_spliced	127051243-127057473	981	False	True	True	0.61	0.137	-0.488	1	0
gene:ENSG00000136717_3	gene:ENSG00000136717	BIN1	2	-	gene:ENSG00000136717:s:127059011-127059155	gene:ENSG00000136717_3_AI_7	True	False	127059011-127059155	C2	127057473-127057601	C1_C2_spliced	127050912-127059011	1409	False	False	True	0.539	0.209	-0.324	1	0
gene:ENSG00000054523_2	gene:ENSG00000054523	KIF1B	1	+	gene:ENSG00000054523:s:10343232-10343287	gene:ENSG00000054523_2_AI_2	True	False	10343232-10343287	C2	10344090-10344290	C1_C2_spliced	10343287-10345845	802	False	False	True	0.926	0.681	-0.241	0.994	0
gene:ENSG00000183091_2	gene:ENSG00000183091	NEB	2	-	gene:ENSG00000183091:s:151524311-151524415	gene:ENSG00000183091_2_AI_2	True	False	151524311-151524415	C2	151522737-151522835	C1_C2_spliced	151519768-151524311	1475	False	False	True	0.962	0.815	-0.154	1	0
gene:ENSG00000103319_1	gene:ENSG00000103319	EEF2K	16	+	gene:ENSG00000103319:s:22263110-22263322	gene:ENSG00000103319_1_AI_1	True	False	22263110-22263322	C2	22264818-22265245	C1_C2_spliced	22263187-22264818	1495	False	False	True	0.965	0.61	-0.354	1	0
gene:ENSG00000214135_1	gene:ENSG00000214135	SDHAP4	3	-	gene:ENSG00000214135:s:197623220-197623382	gene:ENSG00000214135_1_AI_1	True	False	197623220-197623382	C2	197622187-197622330	C1_C2_spliced	197622330-197623220	889	False	False	True	0.352	0.149	-0.192	0.963	0.001
gene:ENSG00000134769_1	gene:ENSG00000134769	DTNA	18	+	gene:ENSG00000134769:s:34827593-34827676	gene:ENSG00000134769_1_AI_4	True	False	34827593-34827676	C2	34829041-34829328	C1_C2_spliced	34827676-34848296	1364	False	False	True	0.363	0.095	-0.277	1	0
gene:ENSG00000087274_1	gene:ENSG00000087274	ADD1	4	+	gene:ENSG00000087274:s:2904664-2905721	gene:ENSG00000087274_1_AI_1	True	False	2904764-2905721	C2	2907204-2907813	C1_C2_spliced	2905015-2907743	1482	False	False	True	0.631	0.456	-0.181	0.951	0.001
gene:ENSG00000060237_1	gene:ENSG00000060237	WNK1	12	+	gene:ENSG00000060237:s:877094-878361	gene:ENSG00000060237_1_AI_3	True	False	878212-878361	C2	879573-880031	C1_C2_spliced	878361-881692	1211	False	False	True	0.54	0.32	-0.212	0.99	0
gene:ENSG00000060237_2	gene:ENSG00000060237	WNK1	12	+	gene:ENSG00000060237:s:900473-901074	gene:ENSG00000060237_2_AI_3	True	False	900476-901074	C2	901561-901632	C1_C2_spliced	900670-907847	486	False	False	True	0.737	0.465	-0.26	0.999	0
gene:ENSG00000077549_1	gene:ENSG00000077549	CAPZB	1	-	gene:ENSG00000077549:s:19344358-19344434	gene:ENSG00000077549_1_AI_1	True	False	19344358-19344434	C2	19342752-19342864	C1_C2_spliced	19342864-19344358	1493	False	False	True	0.802	0.122	-0.699	1	0
gene:ENSG00000184990_1	gene:ENSG00000184990	SIVA1	14	+	gene:ENSG00000184990:s:104756604-104756925	gene:ENSG00000184990_1_AI_2	True	False	104756604-104756925	C2	104757275-104757479	C1_C2_spliced	104756760-104759428	349	False	False	True	0.952	0.67	-0.282	1	0
gene:ENSG00000112715_1	gene:ENSG00000112715	VEGFA	6	+	gene:ENSG00000112715:s:43778889-43778937	gene:ENSG00000112715_1_AI_1	True	False	43778889-43778937	C2	43780732-43780854	C1_C2_spliced	43778918-43780732	1794	False	False	True	0.471	0.194	-0.269	0.999	0
gene:ENSG00000109061_1	gene:ENSG00000109061	MYH1	17	-	gene:ENSG00000109061:s:10518520-10518542	gene:ENSG00000109061_1_AI_1	False	False	10518520-10518542	C2	10518240-10518270	C1_C2_spliced	10518270-10518520	249	False	True	True	0.406	0.173	-0.238	0.979	0
gene:ENSG00000133030_2	gene:ENSG00000133030	MPRIP	17	+	gene:ENSG00000133030:s:17180003-17180150	gene:ENSG00000133030_2_AI_1	True	False	17180003-17180150	C2	17180607-17180669	C1_C2_spliced	17180088-17180607	456	False	False	True	0.92	0.745	-0.175	0.971	0
gene:ENSG00000093167_1	gene:ENSG00000093167	LRRFIP2	3	-	gene:ENSG00000093167:s:37109653-37109703	gene:ENSG00000093167_1_AI_4	True	False	37109653-37109703	C2	37109527-37109571	C1_C2_spliced	37109571-37109653	81	False	False	True	0.848	0.361	-0.499	1	0
gene:ENSG00000168036_2	gene:ENSG00000168036	CTNNB1	3	+	gene:ENSG00000168036:s:41239134-41239354	gene:ENSG00000168036_2_AI_2	True	False	41239134-41239354	C2	41239641-41239767	C1_C2_spliced	41239354-41239819	286	False	True	True	0.506	0.19	-0.319	1	0
gene:ENSG00000168575_1	gene:ENSG00000168575	SLC20A2	8	-	gene:ENSG00000168575:s:42472102-42472654	gene:ENSG00000168575_1_AI_2	True	False	42472102-42472654	C2	42471067-42471201	C1_C2_spliced	42465917-42472102	900	False	False	True	0.842	0.665	-0.173	0.97	0
gene:ENSG00000138190_1	gene:ENSG00000138190	EXOC6	10	+	gene:ENSG00000138190:s:93056924-93057036	gene:ENSG00000138190_1_AI_2	True	False	93056924-93057036	C2	93057903-93057917	C1_C2_spliced	93057036-93058223	866	False	False	True	0.926	0.631	-0.292	1	0
gene:ENSG00000095637_2	gene:ENSG00000095637	SORBS1	10	-	gene:ENSG00000095637:s:95395001-95395075	gene:ENSG00000095637_2_AI_1	True	False	95395001-95395075	C2	95394611-95394673	C1_C2_spliced	95394673-95395001	327	False	False	True	0.383	0.152	-0.23	1	0
gene:ENSG00000196091_1	gene:ENSG00000196091	MYBPC1	12	+	gene:ENSG00000196091:s:101663426-101663560	gene:ENSG00000196091_1_AI_2	True	False	101663426-101663560	C2	101664423-101664622	C1_C2_spliced	101663560-101667732	862	False	False	True	0.86	0.477	-0.407	1	0
gene:ENSG00000076555_1	gene:ENSG00000076555	ACACB	12	+	gene:ENSG00000076555:s:109246179-109246448	gene:ENSG00000076555_1_AI_1	True	False	109246179-109246448	C2	109247606-109247703	C1_C2_spliced	109246448-109247606	1157	False	False	True	0.836	0.621	-0.216	0.977	0
gene:ENSG00000184047_1	gene:ENSG00000184047	DIABLO	12	-	gene:ENSG00000184047:s:122225787-122226653	gene:ENSG00000184047_1_AI_2	True	False	122225787-122226653	C2	122224645-122224748	C1_C2_spliced	122224644-122225965	1038	False	False	True	0.919	0.697	-0.215	0.991	0
gene:ENSG00000005810_1	gene:ENSG00000005810	MYCBP2	13	-	gene:ENSG00000005810:s:77120137-77121495	gene:ENSG00000005810_1_AI_3	True	False	77120137-77121495	C2	77118340-77118659	C1_C2_spliced	77099013-77121373	1477	False	False	True	0.713	0.311	-0.398	1	0
gene:ENSG00000054118_1	gene:ENSG00000054118	THRAP3	1	+	gene:ENSG00000054118:s:36224432-36224505	gene:ENSG00000054118_1_AI_3	True	False	36224432-36224505	C2	36224971-36225102	C1_C2_spliced	36224505-36259382	465	False	True	True	0.76	0.427	-0.33	1	0
gene:ENSG00000183431_1	gene:ENSG00000183431	SF3A3	1	-	gene:ENSG00000183431:s:37969354-37969464	gene:ENSG00000183431_1_AI_1	False	False	37969354-37969464	C2	37968044-37968134	C1_C2_spliced	37968134-37969354	1219	False	True	True	0.795	0.524	-0.258	0.969	0.001
gene:ENSG00000127603_1	gene:ENSG00000127603	MACF1	1	+	gene:ENSG00000127603:s:39435558-39436007	gene:ENSG00000127603_1_AI_1	True	False	39435558-39436007	C2	39436482-39436490	C1_C2_spliced	39435761-39436482	474	False	False	True	0.837	0.298	-0.551	1	0
gene:ENSG00000102893_1	gene:ENSG00000102893	PHKB	16	+	gene:ENSG00000102893:s:47461123-47461426	gene:ENSG00000102893_1_AI_2	True	False	47461123-47461426	C2	47462112-47462452	C1_C2_spliced	47461426-47497399	685	False	False	True	0.634	0.402	-0.226	0.979	0
gene:ENSG00000064042_1	gene:ENSG00000064042	LIMCH1	4	+	gene:ENSG00000064042:s:41619188-41620294	gene:ENSG00000064042_1_AI_1	True	False	41619188-41620294	C2	41620424-41620690	C1_C2_spliced	41619440-41620424	129	False	False	True	0.657	0.052	-0.619	1	0
gene:ENSG00000064042_1	gene:ENSG00000064042	LIMCH1	4	+	gene:ENSG00000064042:s:41631148-41631477	gene:ENSG00000064042_1_AI_5	True	False	41631148-41631477	C2	41632749-41632867	C1_C2_spliced	41631477-41632749	1271	False	True	True	0.931	0.446	-0.49	1	0
gene:ENSG00000064042_1	gene:ENSG00000064042	LIMCH1	4	+	gene:ENSG00000064042:s:41632977-41633085	gene:ENSG00000064042_1_AI_6	True	False	41632977-41633085	C2	41633548-41633808	C1_C2_spliced	41633085-41633548	462	False	True	True	0.942	0.429	-0.522	1	0
gene:ENSG00000149182_1	gene:ENSG00000149182	ARFGAP2	11	-	gene:ENSG00000149182:s:47173098-47173482	gene:ENSG00000149182_1_AI_1	True	False	47173098-47173482	C2	47172710-47172751	C1_C2_spliced	47172751-47173426	346	False	False	True	0.435	0.014	-0.412	1	0
gene:ENSG00000162390_1	gene:ENSG00000162390	ACOT11	1	+	gene:ENSG00000162390:s:54607942-54608068	gene:ENSG00000162390_1_AI_1	True	False	54607942-54608068	C2	54608957-54610329	C1_C2_spliced	54608068-54608957	888	False	False	True	0.308	0.103	-0.199	0.984	0
gene:ENSG00000112319_1	gene:ENSG00000112319	EYA4	6	+	gene:ENSG00000112319:s:133446630-133446754	gene:ENSG00000112319_1_AI_1	True	False	133446630-133446754	C2	133448111-133448179	C1_C2_spliced	133446754-133448111	1356	False	False	True	0.86	0.618	-0.245	0.993	0
gene:ENSG00000077044_1	gene:ENSG00000077044	DGKD	2	+	gene:ENSG00000077044:s:233445623-233445762	gene:ENSG00000077044_1_AI_1	False	False	233445623-233445762	C2	233446712-233446796	C1_C2_spliced	233445762-233446712	949	False	True	True	0.873	0.656	-0.212	0.995	0
gene:ENSG00000077044_2	gene:ENSG00000077044	DGKD	2	+	gene:ENSG00000077044:s:233448276-233448375	gene:ENSG00000077044_2_AI_1	False	False	233448276-233448375	C2	233449103-233449376	C1_C2_spliced	233448375-233449103	727	False	True	True	0.88	0.663	-0.206	0.978	0
gene:ENSG00000286452_1	gene:ENSG00000286452	gene:ENSG00000286452	6	+	gene:ENSG00000286452:s:141403240-141403489	gene:ENSG00000286452_1_AI_1	False	False	141403240-141403489	C2	141403570-141404494	C1_C2_spliced	141403489-141403570	80	False	True	True	0.467	0.255	-0.208	0.977	0
gene:ENSG00000035664_1	gene:ENSG00000035664	DAPK2	15	-	gene:ENSG00000035664:s:63930407-63930455	gene:ENSG00000035664_1_AI_2	True	False	63930407-63930455	C2	63929674-63929778	C1_C2_spliced	63929577-63930407	628	False	True	True	0.79	0.529	-0.251	0.995	0
gene:ENSG00000035664_2	gene:ENSG00000035664	DAPK2	15	-	gene:ENSG00000035664:s:63924512-63924861	gene:ENSG00000035664_2_AI_1	True	False	63924512-63924861	C2	63922735-63923343	C1_C2_spliced	63923343-63924816	1168	False	True	True	0.764	0.086	-0.696	1	0
gene:ENSG00000131018_1	gene:ENSG00000131018	SYNE1	6	-	gene:ENSG00000131018:s:152369471-152369614	gene:ENSG00000131018_1_AI_2	True	False	152369471-152369614	C2	152368972-152369127	C1_C2_spliced	152367382-152369471	343	False	False	True	0.689	0.066	-0.631	1	0
gene:ENSG00000066933_1	gene:ENSG00000066933	MYO9A	15	-	gene:ENSG00000066933:s:71893462-71893778	gene:ENSG00000066933_1_AI_1	True	False	71893462-71893778	C2	71889472-71893177	C1_C2_spliced	71893177-71893679	284	False	False	True	0.676	0.241	-0.445	1	0
gene:ENSG00000116604_1	gene:ENSG00000116604	MEF2D	1	-	gene:ENSG00000116604:s:156482437-156482640	gene:ENSG00000116604_1_AI_4	True	False	156482437-156482640	C2	156480834-156480971	C1_C2_spliced	156480777-156482437	1465	False	False	True	0.711	0.348	-0.365	1	0
gene:ENSG00000160808_1	gene:ENSG00000160808	MYL3	3	-	gene:ENSG00000160808:s:46858231-46858272	gene:ENSG00000160808_1_AI_1	False	False	46858231-46858272	C2	46857872-46858101	C1_C2_spliced	46858101-46858231	129	False	False	True	0.766	0.631	-0.149	0.957	0
gene:ENSG00000167549_1	gene:ENSG00000167549	CORO6	17	-	gene:ENSG00000167549:s:29618790-29618971	gene:ENSG00000167549_1_AI_3	True	False	29618790-29618971	C2	29618479-29618632	C1_C2_spliced	29617619-29618790	157	False	False	True	0.779	0.44	-0.351	1	0
gene:ENSG00000164068_1	gene:ENSG00000164068	RNF123	3	+	gene:ENSG00000164068:s:49689538-49689822	gene:ENSG00000164068_1_AI_1	True	False	49689538-49689822	C2	49691130-49691247	C1_C2_spliced	49689606-49691130	1307	False	False	True	0.84	0.604	-0.223	0.975	0
gene:ENSG00000147573_1	gene:ENSG00000147573	TRIM55	8	+	gene:ENSG00000147573:s:66152298-66152627	gene:ENSG00000147573_1_AI_1	True	False	66152298-66152627	C2	66154047-66154334	C1_C2_spliced	66152627-66154047	1419	False	False	True	0.532	0.301	-0.228	0.983	0
gene:ENSG00000055955_1	gene:ENSG00000055955	ITIH4	3	-	gene:ENSG00000055955:s:52830458-52830688	gene:ENSG00000055955_1_AI_1	False	False	52830458-52830688	C2	52829119-52829279	C1_C2_spliced	52829279-52830553	1178	False	False	True	0.687	0.491	-0.19	0.968	0
gene:ENSG00000243696_1	gene:ENSG00000243696	gene:ENSG00000243696	3	-	gene:ENSG00000243696:s:52829860-52830670	gene:ENSG00000243696_1_AI_1	False	False	52829860-52830670	C2	52829119-52829279	C1_C2_spliced	52829279-52830553	580	False	False	True	0.7	0.497	-0.2	0.986	0
gene:ENSG00000278311_1	gene:ENSG00000278311	GGNBP2	17	+	gene:ENSG00000278311:s:36576657-36578192	gene:ENSG00000278311_1_AI_1	True	False	36577983-36578192	C2	36579245-36579419	C1_C2_spliced	36578186-36579245	1052	False	False	True	0.774	0.543	-0.222	0.969	0.001
gene:ENSG00000067191_1	gene:ENSG00000067191	CACNB1	17	-	gene:ENSG00000067191:s:39193449-39193493	gene:ENSG00000067191_1_AI_2	True	False	39193449-39193493	C2	39191615-39192094	C1_C2_spliced	39191593-39193449	1354	False	True	True	0.872	0.664	-0.203	0.988	0
gene:ENSG00000067191_1	gene:ENSG00000067191	CACNB1	17	-	gene:ENSG00000067191:s:39194884-39195071	gene:ENSG00000067191_1_AI_4	True	False	39194884-39194970	C2	39193648-39193883	C1_C2_spliced	39191593-39194884	1000	False	False	True	0.991	0.718	-0.261	1	0
gene:ENSG00000105499_1	gene:ENSG00000105499	PLA2G4C	19	-	gene:ENSG00000105499:s:48052954-48053147	gene:ENSG00000105499_1_AI_1	True	False	48052954-48053147	C2	48051797-48052272	C1_C2_spliced	48048388-48052954	681	False	False	True	0.418	0.195	-0.216	0.982	0
gene:ENSG00000138162_3	gene:ENSG00000138162	TACC2	10	+	gene:ENSG00000138162:s:122229346-122229486	gene:ENSG00000138162_3_AI_3	True	False	122229346-122229486	C2	122230351-122230440	C1_C2_spliced	122229486-122230351	864	False	False	True	0.818	0.587	-0.234	1	0
gene:ENSG00000171055_1	gene:ENSG00000171055	FEZ2	2	-	gene:ENSG00000171055:t:36583353-36583469	gene:ENSG00000171055_1_AI_2	True	False	36584030-36584058	C1	36584030-36584058	C2_C1_spliced	36583469-36590903	560	False	False	True	0.858	0.659	-0.202	0.998	0
gene:ENSG00000171055_2	gene:ENSG00000171055	FEZ2	2	-	gene:ENSG00000171055:t:36558438-36559255	gene:ENSG00000171055_2_AI_5	True	False	36560736-36560865	C1	36560736-36560865	C2_C1_spliced	36558513-36578597	1480	False	False	True	0.691	0.311	-0.389	1	0
gene:ENSG00000171055_3	gene:ENSG00000171055	FEZ2	2	-	gene:ENSG00000171055:t:36552304-36553179	gene:ENSG00000171055_3_AI_2	True	False	36554170-36554262	C1	36554170-36554262	C2_C1_spliced	36553179-36555683	990	False	False	True	0.934	0.651	-0.281	1	0
gene:ENSG00000088448_1	gene:ENSG00000088448	ANKRD10	13	-	gene:ENSG00000088448:t:110893197-110893263	gene:ENSG00000088448_1_AI_2	True	False	110894109-110894202	C1	110894109-110894202	C2_C1_spliced	110893263-110906033	845	False	False	True	0.594	0.293	-0.305	1	0
gene:ENSG00000131504_1	gene:ENSG00000131504	DIAPH1	5	-	gene:ENSG00000131504:t:141515016-141517008	gene:ENSG00000131504_1_AI_1	True	False	141518637-141518787	C1	141518637-141518787	C2_C1_spliced	141517008-141518944	1628	False	False	True	0.608	0.038	-0.589	1	0
gene:ENSG00000165795_1	gene:ENSG00000165795	NDRG2	14	-	gene:ENSG00000165795:t:21023976-21024139	gene:ENSG00000165795_1_AI_4	True	False	21024216-21024295	C1	21024216-21024295	C2_C1_spliced	21024096-21025029	76	False	False	True	0.492	0.258	-0.23	0.996	0
gene:ENSG00000154358_2	gene:ENSG00000154358	OBSCN	1	+	gene:ENSG00000154358:t:228314814-228315080	gene:ENSG00000154358_2_AI_1	True	False	228313614-228313886	C1	228313614-228313886	C2_C1_spliced	228313886-228314814	927	False	True	True	0.886	0.146	-0.758	1	0
gene:ENSG00000154358_3	gene:ENSG00000154358	OBSCN	1	+	gene:ENSG00000154358:t:228362576-228362755	gene:ENSG00000154358_3_AI_1	True	False	228359597-228361250	C1	228359597-228361250	C2_C1_spliced	228353062-228362576	1325	False	True	True	0.925	0.273	-0.661	1	0
gene:ENSG00000166348_1	gene:ENSG00000166348	USP54	10	-	gene:ENSG00000166348:t:73516375-73517747	gene:ENSG00000166348_1_AI_3	True	False	73518189-73518221	C1	73518189-73518221	C2_C1_spliced	73517747-73520908	441	False	False	True	0.272	0.027	-0.245	1	0
gene:ENSG00000134851_1	gene:ENSG00000134851	TMEM165	4	+	gene:ENSG00000134851:t:55416923-55417247	gene:ENSG00000134851_1_AI_2	True	False	55416042-55416157	C1	55416042-55416157	C2_C1_spliced	55411839-55417072	765	False	False	True	0.746	0.53	-0.203	0.962	0.001
gene:ENSG00000122367_1	gene:ENSG00000122367	LDB3	10	+	gene:ENSG00000122367:t:86685678-86685700	gene:ENSG00000122367_1_AI_3	True	False	86685594-86685668	C1	86685594-86685668	C2_C1_spliced	86680157-86685678	9	False	True	True	0.939	0.677	-0.253	1	0
gene:ENSG00000122367_1	gene:ENSG00000122367	LDB3	10	+	gene:ENSG00000122367:t:86687069-86687272	gene:ENSG00000122367_1_AI_5	True	False	86685678-86685700	C1	86685678-86685700	C2_C1_spliced	86685700-86687069	1368	False	True	True	0.948	0.666	-0.279	1	0
gene:ENSG00000122367_1	gene:ENSG00000122367	LDB3	10	+	gene:ENSG00000122367:t:86689247-86692065	gene:ENSG00000122367_1_AI_7	True	False	86687069-86687272	C1	86687069-86687272	C2_C1_spliced	86687272-86691896	1974	False	False	True	0.967	0.138	-0.862	1	0
gene:ENSG00000122367_3	gene:ENSG00000122367	LDB3	10	+	gene:ENSG00000122367:t:86718727-86718847	gene:ENSG00000122367_3_AI_1	False	False	86717964-86718144	C1	86717964-86718144	C2_C1_spliced	86718144-86718727	582	False	True	True	0.915	0.776	-0.149	0.957	0.001
gene:ENSG00000185482_1	gene:ENSG00000185482	STAC3	12	-	gene:ENSG00000185482:t:57248706-57248803	gene:ENSG00000185482_1_AI_3	True	False	57249019-57249308	C1	57249019-57249308	C2_C1_spliced	57248803-57249041	215	False	False	True	0.824	0.661	-0.159	0.996	0
gene:ENSG00000127325_1	gene:ENSG00000127325	BEST3	12	-	gene:ENSG00000127325:t:69693674-69694072	gene:ENSG00000127325_1_AI_4	True	False	69694370-69694464	C1	69694370-69694464	C2_C1_spliced	69693907-69694370	297	False	True	True	0.521	0.119	-0.405	1	0
gene:ENSG00000070808_1	gene:ENSG00000070808	CAMK2A	5	-	gene:ENSG00000070808:t:150238289-150238748	gene:ENSG00000070808_1_AI_1	True	False	150239704-150239736	C1	150239704-150239736	C2_C1_spliced	150238748-150239704	955	False	False	True	0.779	0.394	-0.389	1	0
gene:ENSG00000168887_1	gene:ENSG00000168887	C2orf68	2	-	gene:ENSG00000168887:t:85609435-85609586	gene:ENSG00000168887_1_AI_1	False	False	85610220-85611573	C1	85610220-85611573	C2_C1_spliced	85609586-85611668	633	False	True	True	0.793	0.466	-0.32	0.999	0
gene:ENSG00000143434_1	gene:ENSG00000143434	SEMA6C	1	-	gene:ENSG00000143434:t:151132797-151133517	gene:ENSG00000143434_1_AI_1	True	False	151133960-151134055	C1	151133960-151134055	C2_C1_spliced	151133517-151133960	442	False	False	True	0.441	0.081	-0.375	1	0
gene:ENSG00000163157_2	gene:ENSG00000163157	TMOD4	1	-	gene:ENSG00000163157:t:151170519-151170663	gene:ENSG00000163157_2_AI_1	True	False	151170920-151171063	C1	151170920-151171063	C2_C1_spliced	151170663-151170920	256	False	False	True	0.935	0.756	-0.17	1	0
gene:ENSG00000163157_2	gene:ENSG00000163157	TMOD4	1	-	gene:ENSG00000163157:t:151170920-151171063	gene:ENSG00000163157_2_AI_3	True	False	151171433-151171540	C1	151171433-151171540	C2_C1_spliced	151171063-151171433	369	False	False	True	0.898	0.667	-0.228	1	0
gene:ENSG00000106070_1	gene:ENSG00000106070	GRB10	7	-	gene:ENSG00000106070:t:50703821-50703908	gene:ENSG00000106070_1_AI_1	True	False	50705140-50705323	C1	50705140-50705323	C2_C1_spliced	50703908-50705140	1231	False	False	True	0.654	0.444	-0.205	0.982	0
gene:ENSG00000152601_2	gene:ENSG00000152601	MBNL1	3	+	gene:ENSG00000152601:t:152447620-152447773	gene:ENSG00000152601_2_AI_4	True	False	152446704-152446757	C1	152446704-152446757	C2_C1_spliced	152445539-152447620	862	False	False	True	0.735	0.158	-0.587	1	0
gene:ENSG00000197321_2	gene:ENSG00000197321	SVIL	10	-	gene:ENSG00000197321:t:29532002-29532172	gene:ENSG00000197321_2_AI_1	True	False	29532529-29533458	C1	29532529-29533458	C2_C1_spliced	29532172-29532529	356	False	False	True	0.892	0.618	-0.267	1	0
gene:ENSG00000173482_1	gene:ENSG00000173482	PTPRM	18	+	gene:ENSG00000173482:t:8253227-8253414	gene:ENSG00000173482_1_AI_2	True	False	8252488-8252499	C1	8252488-8252499	C2_C1_spliced	8247919-8253227	727	False	False	True	0.844	0.458	-0.395	1	0
gene:ENSG00000164828_1	gene:ENSG00000164828	SUN1	7	+	gene:ENSG00000164828:t:849520-849603	gene:ENSG00000164828_1_AI_1	True	False	848608-848615	C1	848608-848615	C2_C1_spliced	848615-849520	904	False	True	True	0.717	0.365	-0.355	1	0
gene:ENSG00000164828_1	gene:ENSG00000164828	SUN1	7	+	gene:ENSG00000164828:t:849801-850767	gene:ENSG00000164828_1_AI_3	True	False	849520-849603	C1	849520-849603	C2_C1_spliced	849603-849923	197	False	True	True	0.452	0.19	-0.257	0.998	0
gene:ENSG00000164828_1	gene:ENSG00000164828	SUN1	7	+	gene:ENSG00000164828:t:851167-851482	gene:ENSG00000164828_1_AI_9	True	False	849801-850767	C1	849801-850767	C2_C1_spliced	849603-851384	399	False	False	True	0.23	0.021	-0.202	0.995	0
gene:ENSG00000151240_1	gene:ENSG00000151240	DIP2C	10	-	gene:ENSG00000151240:t:310031-310092	gene:ENSG00000151240_1_AI_1	True	False	311537-311566	C1	311537-311566	C2_C1_spliced	310092-311537	1444	False	False	True	0.904	0.556	-0.357	1	0
gene:ENSG00000186566_1	gene:ENSG00000186566	GPATCH8	17	-	gene:ENSG00000186566:t:44405921-44406051	gene:ENSG00000186566_1_AI_2	True	False	44407217-44407266	C1	44407217-44407266	C2_C1_spliced	44406051-44424349	1165	False	False	True	0.795	0.566	-0.221	0.961	0.001
gene:ENSG00000186868_2	gene:ENSG00000186868	MAPT	17	+	gene:ENSG00000186868:t:45987040-45987095	gene:ENSG00000186868_2_AI_2	True	False	45985659-45985744	C1	45985659-45985744	C2_C1_spliced	45983930-45987040	1295	False	False	True	0.778	0.028	-0.772	1	0
gene:ENSG00000005243_1	gene:ENSG00000005243	COPZ2	17	-	gene:ENSG00000005243:t:48026167-48026475	gene:ENSG00000005243_1_AI_2	True	False	48027676-48027789	C1	48027676-48027789	C2_C1_spliced	48026475-48028472	1200	False	False	True	0.853	0.334	-0.532	1	0
gene:ENSG00000008294_1	gene:ENSG00000008294	SPAG9	17	-	gene:ENSG00000008294:t:50998413-50998617	gene:ENSG00000008294_1_AI_1	True	False	50999476-50999487	C1	50999476-50999487	C2_C1_spliced	50998617-50999476	858	False	False	True	0.709	0.219	-0.497	1	0
gene:ENSG00000008294_2	gene:ENSG00000008294	SPAG9	17	-	gene:ENSG00000008294:t:50974771-50975360	gene:ENSG00000008294_2_AI_1	True	False	50975863-50975901	C1	50975863-50975901	C2_C1_spliced	50974947-50975863	502	False	False	True	0.438	0.136	-0.312	1	0
gene:ENSG00000130985_1	gene:ENSG00000130985	UBA1	X	+	gene:ENSG00000130985:t:47198803-47198919	gene:ENSG00000130985_1_AI_3	True	False	47197199-47198355	C1	47197199-47198355	C2_C1_spliced	47194024-47198803	447	False	False	True	0.745	0.5	-0.236	0.976	0
gene:ENSG00000196218_1	gene:ENSG00000196218	RYR1	19	+	gene:ENSG00000196218:t:38443558-38443632	gene:ENSG00000196218_1_AI_4	True	False	38442603-38442623	C1	38442603-38442623	C2_C1_spliced	38442453-38443558	934	False	False	True	0.958	0.587	-0.388	1	0
gene:ENSG00000196218_2	gene:ENSG00000196218	RYR1	19	+	gene:ENSG00000196218:t:38525332-38525502	gene:ENSG00000196218_2_AI_1	True	False	38523915-38523929	C1	38523915-38523929	C2_C1_spliced	38523929-38525332	1402	False	False	True	0.415	0.077	-0.35	1	0
gene:ENSG00000068903_1	gene:ENSG00000068903	SIRT2	19	-	gene:ENSG00000068903:t:38898379-38898425	gene:ENSG00000068903_1_AI_1	True	False	38898794-38898918	C1	38898794-38898918	C2_C1_spliced	38898425-38898794	368	False	True	True	0.83	0.534	-0.298	1	0
gene:ENSG00000067177_1	gene:ENSG00000067177	PHKA1	X	-	gene:ENSG00000067177:t:72619214-72619305	gene:ENSG00000067177_1_AI_2	True	False	72620725-72620901	C1	72620725-72620901	C2_C1_spliced	72619305-72623109	1419	False	False	True	0.819	0.366	-0.465	1	0
gene:ENSG00000136717_3	gene:ENSG00000136717	BIN1	2	-	gene:ENSG00000136717:t:127051154-127051243	gene:ENSG00000136717_3_AI_3	True	False	127052255-127052362	C1	127052255-127052362	C2_C1_spliced	127051243-127059011	1011	False	False	True	0.838	0.624	-0.214	1	0
gene:ENSG00000054523_2	gene:ENSG00000054523	KIF1B	1	+	gene:ENSG00000054523:t:10345621-10345953	gene:ENSG00000054523_2_AI_3	True	False	10344775-10344917	C1	10344775-10344917	C2_C1_spliced	10343287-10345845	703	False	False	True	0.897	0.635	-0.251	0.993	0
gene:ENSG00000183091_1	gene:ENSG00000183091	NEB	2	-	gene:ENSG00000183091:t:151566969-151567137	gene:ENSG00000183091_1_AI_1	True	True	151567168-151567479	C1	151567168-151567479	C2_C1_spliced	151567137-151568071	30	False	True	True	0.404	0.187	-0.222	0.997	0
gene:ENSG00000183091_3	gene:ENSG00000183091	NEB	2	-	gene:ENSG00000183091:t:151497626-151497718	gene:ENSG00000183091_3_AI_6	True	False	151498260-151498352	C1	151498260-151498352	C2_C1_spliced	151497718-151498260	541	False	False	True	0.827	0.68	-0.152	0.98	0
gene:ENSG00000183091_3	gene:ENSG00000183091	NEB	2	-	gene:ENSG00000183091:t:151498260-151498352	gene:ENSG00000183091_3_AI_9	True	False	151499298-151499390	C1	151499298-151499390	C2_C1_spliced	151498352-151499298	945	False	False	True	0.478	0.287	-0.202	1	0
gene:ENSG00000156976_1	gene:ENSG00000156976	EIF4A2	3	+	gene:ENSG00000156976:t:186785883-186785913	gene:ENSG00000156976_1_AI_1	True	False	186785061-186785770	C1	186785061-186785770	C2_C1_spliced	186785101-186785883	112	False	False	True	0.964	0.827	-0.154	0.999	0
gene:ENSG00000106772_2	gene:ENSG00000106772	PRUNE2	9	-	gene:ENSG00000106772:t:76614008-76614600	gene:ENSG00000106772_2_AI_1	True	False	76615097-76615162	C1	76615097-76615162	C2_C1_spliced	76614600-76619340	496	False	False	True	0.618	0.359	-0.244	0.971	0.001
gene:ENSG00000060237_1	gene:ENSG00000060237	WNK1	12	+	gene:ENSG00000060237:t:881471-881789	gene:ENSG00000060237_1_AI_7	True	False	880721-880999	C1	880721-880999	C2_C1_spliced	878361-881692	471	False	False	True	0.562	0.284	-0.273	1	0
gene:ENSG00000127483_1	gene:ENSG00000127483	HP1BP3	1	-	gene:ENSG00000127483:t:20779812-20779911	gene:ENSG00000127483_1_AI_1	True	False	20780345-20780541	C1	20780345-20780541	C2_C1_spliced	20779911-20780345	433	False	False	True	0.833	0.425	-0.419	1	0
gene:ENSG00000112715_1	gene:ENSG00000112715	VEGFA	6	+	gene:ENSG00000112715:t:43781956-43782087	gene:ENSG00000112715_1_AI_5	True	False	43780732-43780854	C1	43780732-43780854	C2_C1_spliced	43780803-43781956	1101	False	False	True	0.361	0.139	-0.223	0.996	0
gene:ENSG00000079156_2	gene:ENSG00000079156	OSBPL6	2	+	gene:ENSG00000079156:t:178373890-178374027	gene:ENSG00000079156_2_AI_2	True	False	178372126-178372233	C1	178372126-178372233	C2_C1_spliced	178361815-178373890	1656	False	False	True	0.887	0.572	-0.317	1	0
gene:ENSG00000151914_1	gene:ENSG00000151914	DST	6	-	gene:ENSG00000151914:t:56600069-56600221	gene:ENSG00000151914_1_AI_1	False	False	56601443-56601676	C1	56601443-56601676	C2_C1_spliced	56600221-56601443	1221	False	True	True	0.908	0.738	-0.183	0.983	0
gene:ENSG00000206561_1	gene:ENSG00000206561	COLQ	3	-	gene:ENSG00000206561:t:15477126-15477586	gene:ENSG00000206561_1_AI_1	True	False	15478590-15478789	C1	15478590-15478789	C2_C1_spliced	15477197-15478977	1003	False	True	True	0.736	0.518	-0.212	0.954	0.001
gene:ENSG00000120910_1	gene:ENSG00000120910	PPP3CC	8	+	gene:ENSG00000120910:t:22532225-22532306	gene:ENSG00000120910_1_AI_1	True	False	22531302-22531328	C1	22531302-22531328	C2_C1_spliced	22531328-22532225	896	False	False	True	0.802	0.23	-0.59	1	0
gene:ENSG00000093167_1	gene:ENSG00000093167	LRRFIP2	3	-	gene:ENSG00000093167:t:37108637-37108684	gene:ENSG00000093167_1_AI_2	True	False	37109527-37109571	C1	37109527-37109571	C2_C1_spliced	37108684-37109527	842	False	False	True	0.837	0.395	-0.451	1	0
gene:ENSG00000168036_2	gene:ENSG00000168036	CTNNB1	3	+	gene:ENSG00000168036:t:41239813-41240445	gene:ENSG00000168036_2_AI_3	True	False	41239641-41239767	C1	41239641-41239767	C2_C1_spliced	41239354-41239819	45	False	True	True	0.487	0.179	-0.31	1	0
gene:ENSG00000138190_1	gene:ENSG00000138190	EXOC6	10	+	gene:ENSG00000138190:t:93058223-93059493	gene:ENSG00000138190_1_AI_4	True	False	93057903-93057917	C1	93057903-93057917	C2_C1_spliced	93057036-93058223	305	False	False	True	0.918	0.682	-0.227	0.985	0
gene:ENSG00000095637_1	gene:ENSG00000095637	SORBS1	10	-	gene:ENSG00000095637:t:95414744-95414862	gene:ENSG00000095637_1_AI_2	True	False	95415469-95416185	C1	95415469-95416185	C2_C1_spliced	95414862-95415469	606	False	False	True	0.698	0.376	-0.331	1	0
gene:ENSG00000163110_1	gene:ENSG00000163110	PDLIM5	4	+	gene:ENSG00000163110:t:94575943-94576034	gene:ENSG00000163110_1_AI_1	True	False	94575616-94575938	C1	94575616-94575938	C2_C1_spliced	94573393-94575943	4	False	True	True	0.515	0.305	-0.209	1	0
gene:ENSG00000196091_2	gene:ENSG00000196091	MYBPC1	12	+	gene:ENSG00000196091:t:101684382-101684424	gene:ENSG00000196091_2_AI_2	True	False	101682604-101682671	C1	101682604-101682671	C2_C1_spliced	101680529-101684382	1710	False	False	True	0.365	0.109	-0.257	1	0
gene:ENSG00000196091_2	gene:ENSG00000196091	MYBPC1	12	+	gene:ENSG00000196091:t:101685582-101686028	gene:ENSG00000196091_2_AI_3	True	False	101684382-101684424	C1	101684382-101684424	C2_C1_spliced	101684424-101685582	1157	False	False	True	0.868	0.696	-0.187	1	0
gene:ENSG00000076555_1	gene:ENSG00000076555	ACACB	12	+	gene:ENSG00000076555:t:109248958-109250104	gene:ENSG00000076555_1_AI_3	True	False	109247606-109247703	C1	109247606-109247703	C2_C1_spliced	109247703-109249984	1254	False	False	True	0.716	0.404	-0.311	0.998	0
gene:ENSG00000136153_2	gene:ENSG00000136153	LMO7	13	+	gene:ENSG00000136153:t:75807480-75808199	gene:ENSG00000136153_2_AI_5	True	True	75805479-75805760	C1	75805479-75805760	C2_C1_spliced	75806261-75807480	1719	False	False	True	0.549	0.032	-0.534	1	0
gene:ENSG00000127603_1	gene:ENSG00000127603	MACF1	1	+	gene:ENSG00000127603:t:39437728-39438008	gene:ENSG00000127603_1_AI_3	True	False	39436482-39436490	C1	39436482-39436490	C2_C1_spliced	39436490-39437777	1237	False	False	True	0.849	0.288	-0.573	1	0
gene:ENSG00000013441_1	gene:ENSG00000013441	CLK1	2	-	gene:ENSG00000013441:t:200859680-200859746	gene:ENSG00000013441_1_AI_1	True	False	200860125-200860215	C1	200860125-200860215	C2_C1_spliced	200859746-200860125	378	False	False	True	0.514	0.307	-0.199	0.964	0
gene:ENSG00000081248_1	gene:ENSG00000081248	CACNA1S	1	-	gene:ENSG00000081248:t:201053459-201053587	gene:ENSG00000081248_1_AI_1	True	False	201054505-201054561	C1	201054505-201054561	C2_C1_spliced	201053587-201054505	917	False	False	True	0.89	0.339	-0.562	1	0
gene:ENSG00000091164_1	gene:ENSG00000091164	TXNL1	18	-	gene:ENSG00000091164:t:56602822-56603056	gene:ENSG00000091164_1_AI_1	True	False	56604436-56604478	C1	56604436-56604478	C2_C1_spliced	56603056-56604436	1379	False	True	True	0.766	0.407	-0.359	1	0
gene:ENSG00000091164_1	gene:ENSG00000091164	TXNL1	18	-	gene:ENSG00000091164:t:56604436-56604478	gene:ENSG00000091164_1_AI_4	True	True	56605182-56605384	C1	56605182-56605384	C2_C1_spliced	56604478-56610993	703	False	True	True	0.94	0.277	-0.68	1	0
gene:ENSG00000163995_2	gene:ENSG00000163995	ABLIM2	4	-	gene:ENSG00000163995:t:7983547-7983554	gene:ENSG00000163995_2_AI_1	True	False	7984839-7984893	C1	7984839-7984893	C2_C1_spliced	7983554-7984839	1284	False	False	True	0.807	0.432	-0.374	1	0
gene:ENSG00000064042_1	gene:ENSG00000064042	LIMCH1	4	+	gene:ENSG00000064042:t:41631148-41631477	gene:ENSG00000064042_1_AI_3	True	False	41629492-41629734	C1	41629492-41629734	C2_C1_spliced	41629734-41631148	1413	False	True	True	0.887	0.495	-0.393	1	0
gene:ENSG00000149187_3	gene:ENSG00000149187	CELF1	11	-	gene:ENSG00000149187:t:47465933-47468891	gene:ENSG00000149187_3_AI_1	True	False	47470294-47470889	C1	47470294-47470889	C2_C1_spliced	47468891-47472191	1402	False	True	True	0.841	0.64	-0.202	0.981	0
gene:ENSG00000072195_1	gene:ENSG00000072195	SPEG	2	+	gene:ENSG00000072195:t:219444653-219444742	gene:ENSG00000072195_1_AI_3	True	False	219443674-219444059	C1	219443674-219444059	C2_C1_spliced	219435365-219444653	593	False	False	True	0.872	0.644	-0.229	1	0
gene:ENSG00000164896_1	gene:ENSG00000164896	FASTK	7	-	gene:ENSG00000164896:t:151079498-151079931	gene:ENSG00000164896_1_AI_1	True	False	151080209-151080496	C1	151080209-151080496	C2_C1_spliced	151079922-151080437	277	False	False	True	0.854	0.587	-0.262	0.998	0
gene:ENSG00000147852_1	gene:ENSG00000147852	VLDLR	9	+	gene:ENSG00000147852:t:2651874-2652096	gene:ENSG00000147852_1_AI_1	True	False	2651415-2651498	C1	2651415-2651498	C2_C1_spliced	2651498-2651874	375	False	False	True	0.931	0.729	-0.201	0.997	0
gene:ENSG00000107863_1	gene:ENSG00000107863	ARHGAP21	10	-	gene:ENSG00000107863:t:24619473-24621369	gene:ENSG00000107863_1_AI_1	True	False	24622733-24622762	C1	24622733-24622762	C2_C1_spliced	24621369-24622733	1363	False	False	True	0.781	0.533	-0.234	0.984	0
gene:ENSG00000124831_1	gene:ENSG00000124831	LRRFIP1	2	+	gene:ENSG00000124831:t:237760064-237760205	gene:ENSG00000124831_1_AI_5	True	False	237758729-237758821	C1	237758729-237758821	C2_C1_spliced	237758821-237760064	1242	False	False	True	0.713	0.449	-0.265	1	0
gene:ENSG00000035664_1	gene:ENSG00000035664	DAPK2	15	-	gene:ENSG00000035664:t:63929551-63929577	gene:ENSG00000035664_1_AI_1	True	False	63929674-63929778	C1	63929674-63929778	C2_C1_spliced	63929577-63930407	96	False	True	True	0.785	0.476	-0.311	1	0
gene:ENSG00000131018_2	gene:ENSG00000131018	SYNE1	6	-	gene:ENSG00000131018:t:152143623-152143765	gene:ENSG00000131018_2_AI_1	True	False	152145487-152145555	C1	152145487-152145555	C2_C1_spliced	152143765-152145487	1721	False	False	True	0.914	0.249	-0.679	1	0
gene:ENSG00000116604_1	gene:ENSG00000116604	MEF2D	1	-	gene:ENSG00000116604:t:156479586-156479796	gene:ENSG00000116604_1_AI_1	True	False	156480643-156480777	C1	156480643-156480777	C2_C1_spliced	156479796-156480643	846	False	False	True	0.655	0.3	-0.356	1	0
gene:ENSG00000133392_1	gene:ENSG00000133392	MYH11	16	-	gene:ENSG00000133392:t:15782385-15783532	gene:ENSG00000133392_1_AI_2	True	False	15784698-15784718	C1	15784698-15784718	C2_C1_spliced	15782477-15786630	1165	False	False	True	0.938	0.385	-0.567	1	0
gene:ENSG00000167549_1	gene:ENSG00000167549	CORO6	17	-	gene:ENSG00000167549:t:29617478-29617619	gene:ENSG00000167549_1_AI_1	True	False	29618048-29618167	C1	29618048-29618167	C2_C1_spliced	29617619-29618790	428	False	True	True	0.872	0.627	-0.252	1	0
gene:ENSG00000129116_2	gene:ENSG00000129116	PALLD	4	+	gene:ENSG00000129116:t:168926213-168928457	gene:ENSG00000129116_2_AI_1	True	False	168925233-168925393	C1	168925233-168925393	C2_C1_spliced	168925278-168926213	819	False	False	True	0.877	0.614	-0.265	1	0
gene:ENSG00000197893_1	gene:ENSG00000197893	NRAP	10	-	gene:ENSG00000197893:t:113641365-113641472	gene:ENSG00000197893_1_AI_1	True	False	113642934-113643038	C1	113642934-113643038	C2_C1_spliced	113641472-113642934	1461	False	False	True	0.71	0.483	-0.238	1	0
gene:ENSG00000099204_3	gene:ENSG00000099204	ABLIM1	10	-	gene:ENSG00000099204:t:114451624-114451671	gene:ENSG00000099204_3_AI_2	True	False	114453379-114453483	C1	114453379-114453483	C2_C1_spliced	114451671-114465698	1707	False	False	True	0.704	0.255	-0.458	1	0
gene:ENSG00000154553_1	gene:ENSG00000154553	PDLIM3	4	-	gene:ENSG00000154553:t:185506522-185507087	gene:ENSG00000154553_1_AI_1	True	False	185508299-185508562	C1	185508299-185508562	C2_C1_spliced	185506652-185508299	1211	False	False	True	0.832	0.386	-0.456	1	0
gene:ENSG00000154553_1	gene:ENSG00000154553	PDLIM3	4	-	gene:ENSG00000154553:t:185512094-185514337	gene:ENSG00000154553_1_AI_5	True	False	185514703-185514890	C1	185514703-185514890	C2_C1_spliced	185514337-185523362	365	False	True	True	0.906	0.511	-0.413	1	0

## Sheet: intron exclusion
						Supplementary table S4: Majiq analysis of missplicing events DM1
						List of altered splice events for DM1 with following filter settings: FDR (false discovery rate) > 95% and psi (percent spliced in) values > 0.1 and < -0.1; different types of event in differnt tabs
						lsv: local splicing variation
module_id	gene_id	gene_name	seqid	strand	lsv_id	event_id	complex	denovo	reference_exon_coord	spliced_with	spliced_with_coord	junction_name	junction_coord	event_size	event_non_changing	event_changing	junction_changing	Control_median_psi	DM1_median_psi	DM1.Control_median_dpsi	DM1.Control_probability_changing	DM1.Control_probability_non_changing
gene:ENSG00000166348_1	gene:ENSG00000166348	USP54	10	-	gene:ENSG00000166348:s:73520908-73521027	gene:ENSG00000166348_1_AI_8	True	True	73520908-73521027	C2	73518722-73519992	C1_C2_intron	73519993-73520907	915	False	True	True	0.561	0.233	-0.336	1	0
gene:ENSG00000289258_1	gene:ENSG00000289258	gene:ENSG00000289258	10	+	gene:ENSG00000289258:s:86680082-86680157	gene:ENSG00000289258_1_AI_1	False	True	86680082-86680157	C2	86681436-86681803	C1_C2_intron	86680158-86681435	1278	False	True	True	0.828	0.611	-0.208	0.996	0
gene:ENSG00000196323_1	gene:ENSG00000196323	ZBTB44	11	-	gene:ENSG00000196323:s:130233308-130233382	gene:ENSG00000196323_1_AI_1	False	False	130233308-130233382	C2	130230979-130231715	C1_C2_intron	130231716-130233307	1592	False	True	True	0.951	0.752	-0.197	0.988	0
gene:ENSG00000155657_2	gene:ENSG00000155657	TTN	2	-	gene:ENSG00000155657:s:178757542-178757916	gene:ENSG00000155657_2_AI_1	True	True	178757542-178757916	C2	178756222-178756797	C1_C2_intron	178756798-178757541	744	False	True	True	0.972	0.38	-0.613	1	0
gene:ENSG00000155657_3	gene:ENSG00000155657	TTN	2	-	gene:ENSG00000155657:s:178664460-178664537	gene:ENSG00000155657_3_AI_11	True	True	178664460-178664537	C2	178664015-178664098	C1_C2_intron	178664099-178664459	361	False	True	True	0.547	0.317	-0.229	1	0
gene:ENSG00000155657_3	gene:ENSG00000155657	TTN	2	-	gene:ENSG00000155657:s:178664654-178664737	gene:ENSG00000155657_3_AI_12	True	True	178664654-178664737	C2	178664460-178664537	C1_C2_intron	178664538-178664653	116	False	True	True	0.45	0.249	-0.206	1	0
gene:ENSG00000155657_3	gene:ENSG00000155657	TTN	2	-	gene:ENSG00000155657:s:178667236-178667319	gene:ENSG00000155657_3_AI_19	True	True	178667236-178667319	C2	178666824-178666901	C1_C2_intron	178666902-178667235	334	False	True	True	0.988	0.784	-0.196	1	0
gene:ENSG00000155657_3	gene:ENSG00000155657	TTN	2	-	gene:ENSG00000155657:s:178667638-178667721	gene:ENSG00000155657_3_AI_21	True	True	178667638-178667721	C2	178667442-178667525	C1_C2_intron	178667526-178667637	112	False	True	True	0.979	0.735	-0.248	1	0
gene:ENSG00000155657_4	gene:ENSG00000155657	TTN	2	-	gene:ENSG00000155657:s:178658468-178658551	gene:ENSG00000155657_4_AI_5	True	True	178658468-178658551	C2	178658272-178658355	C1_C2_intron	178658356-178658467	112	False	False	True	0.853	0.599	-0.252	1	0
gene:ENSG00000155657_5	gene:ENSG00000155657	TTN	2	-	gene:ENSG00000155657:s:178654208-178654291	gene:ENSG00000155657_5_AI_11	True	True	178654208-178654291	C2	178654012-178654095	C1_C2_intron	178654096-178654207	112	False	True	True	0.784	0.463	-0.327	1	0
gene:ENSG00000164896_1	gene:ENSG00000164896	FASTK	7	-	gene:ENSG00000164896:s:151080685-151080866	gene:ENSG00000164896_1_AI_3	True	False	151080685-151080866	C2	151080209-151080496	C1_C2_intron	151080497-151080684	188	False	True	True	0.917	0.712	-0.199	0.963	0.001
gene:ENSG00000154553_1	gene:ENSG00000154553	PDLIM3	4	-	gene:ENSG00000154553:s:185514703-185517717	gene:ENSG00000154553_1_AI_6	True	False	185514703-185514890	C2	185514270-185514337	C1_C2_intron	185514338-185514702	365	False	True	True	0.883	0.236	-0.669	1	0
gene:ENSG00000166348_1	gene:ENSG00000166348	USP54	10	-	gene:ENSG00000166348:t:73518722-73519992	gene:ENSG00000166348_1_AI_6	True	True	73518722-73519992	C1	73520908-73521027	C2_C1_intron	73519993-73520907	915	False	True	True	0.69	0.235	-0.473	1	0
gene:ENSG00000070087_1	gene:ENSG00000070087	PFN2	3	-	gene:ENSG00000070087:t:149965689-149966264	gene:ENSG00000070087_1_AI_1	True	False	149965689-149966264	C1	149966268-149966586	C2_C1_intron	149966265-149966267	3	False	True	True	0.895	0.726	-0.166	0.961	0
gene:ENSG00000198467_1	gene:ENSG00000198467	TPM2	9	-	gene:ENSG00000198467:t:35681992-35682163	gene:ENSG00000198467_1_AI_1	True	False	35681992-35682163	C1	35682269-35682904	C2_C1_intron	35682164-35682268	105	False	False	True	0.889	0.677	-0.215	1	0
gene:ENSG00000130595_1	gene:ENSG00000130595	TNNT3	11	+	gene:ENSG00000130595:t:1929068-1929143	gene:ENSG00000130595_1_AI_5	True	True	1929068-1929143	C1	1927822-1928037	C2_C1_intron	1928038-1929067	1030	False	True	True	0.387	0.091	-0.311	1	0
gene:ENSG00000155657_3	gene:ENSG00000155657	TTN	2	-	gene:ENSG00000155657:t:178664654-178664737	gene:ENSG00000155657_3_AI_13	True	True	178664654-178664737	C1	178664852-178664926	C2_C1_intron	178664738-178664851	114	False	False	True	0.417	0.21	-0.202	1	0
gene:ENSG00000155657_3	gene:ENSG00000155657	TTN	2	-	gene:ENSG00000155657:t:178664852-178664926	gene:ENSG00000155657_3_AI_15	True	True	178664852-178664926	C1	178665377-178665460	C2_C1_intron	178664927-178665376	450	False	False	True	0.855	0.636	-0.225	1	0
gene:ENSG00000155657_3	gene:ENSG00000155657	TTN	2	-	gene:ENSG00000155657:t:178667638-178667721	gene:ENSG00000155657_3_AI_22	True	True	178667638-178667721	C1	178669373-178669447	C2_C1_intron	178667722-178669372	1651	False	False	True	0.968	0.739	-0.244	1	0
gene:ENSG00000155657_4	gene:ENSG00000155657	TTN	2	-	gene:ENSG00000155657:t:178657498-178657581	gene:ENSG00000155657_4_AI_1	True	True	178657498-178657581	C1	178657687-178657767	C2_C1_intron	178657582-178657686	105	False	True	True	0.842	0.593	-0.244	1	0
gene:ENSG00000155657_4	gene:ENSG00000155657	TTN	2	-	gene:ENSG00000155657:t:178657687-178657767	gene:ENSG00000155657_4_AI_3	True	True	178657687-178657767	C1	178657881-178657961	C2_C1_intron	178657768-178657880	113	False	False	True	0.911	0.736	-0.18	0.979	0
gene:ENSG00000134769_1	gene:ENSG00000134769	DTNA	18	+	gene:ENSG00000134769:s:34838094-34838171	gene:ENSG00000134769_1_AI_6	True	False	34838094-34838171	C2	34838745-34838837	C1_C2_spliced	34838171-34838745	573	False	False	True	0.442	0.664	0.218	0.966	0.001
gene:ENSG00000155657_3	gene:ENSG00000155657	TTN	2	-	gene:ENSG00000155657:s:178670218-178670295	gene:ENSG00000155657_3_AI_31	True	False	178670218-178670295	C2	178669592-178669675	C1_C2_spliced	178669675-178670218	542	False	False	True	0.348	0.521	0.18	0.984	0
gene:ENSG00000095637_3	gene:ENSG00000095637	SORBS1	10	-	gene:ENSG00000095637:s:95371984-95372049	gene:ENSG00000095637_3_AI_2	True	False	95371984-95372049	C2	95371326-95371427	C1_C2_spliced	95367699-95371984	556	False	False	True	0.049	0.525	0.483	1	0
gene:ENSG00000229444_1	gene:ENSG00000229444	ST3GAL3-AS1	1	-	gene:ENSG00000229444:s:43720471-43720551	gene:ENSG00000229444_1_AI_2	True	True	43720471-43720551	C2	43718994-43719126	C1_C2_spliced	43709535-43720471	1344	False	False	True	0.318	0.553	0.216	0.958	0.001
gene:ENSG00000123836_1	gene:ENSG00000123836	PFKFB2	1	+	gene:ENSG00000123836:s:207071509-207071573	gene:ENSG00000123836_1_AI_1	True	False	207071509-207071573	C2	207072204-207077817	C1_C2_spliced	207071573-207072204	630	False	False	True	0.551	0.796	0.238	0.999	0
gene:ENSG00000079393_1	gene:ENSG00000079393	DUSP13	10	-	gene:ENSG00000079393:t:75103894-75104097	gene:ENSG00000079393_1_AI_1	True	False	75105661-75105868	C1	75105661-75105868	C2_C1_spliced	75104097-75105661	1563	False	False	True	0.459	0.643	0.182	0.96	0
gene:ENSG00000152601_1	gene:ENSG00000152601	MBNL1	3	+	gene:ENSG00000152601:t:152299405-152300110	gene:ENSG00000152601_1_AI_2	True	False	152298982-152299254	C1	152298982-152299254	C2_C1_spliced	152269092-152299405	150	False	False	True	0.18	0.451	0.28	1	0
gene:ENSG00000152601_3	gene:ENSG00000152601	MBNL1	3	+	gene:ENSG00000152601:t:152459271-152459345	gene:ENSG00000152601_3_AI_7	True	False	152457691-152458193	C1	152457691-152458193	C2_C1_spliced	152456361-152459271	1077	False	False	True	0.69	0.9	0.209	1	0
gene:ENSG00000155657_3	gene:ENSG00000155657	TTN	2	-	gene:ENSG00000155657:t:178663819-178663902	gene:ENSG00000155657_3_AI_8	True	False	178664015-178664098	C1	178664015-178664098	C2_C1_spliced	178663902-178664015	112	False	False	True	0.408	0.579	0.17	0.99	0
gene:ENSG00000155657_5	gene:ENSG00000155657	TTN	2	-	gene:ENSG00000155657:t:178653238-178653321	gene:ENSG00000155657_5_AI_8	True	False	178653427-178653507	C1	178653427-178653507	C2_C1_spliced	178653321-178653427	105	False	False	True	0.213	0.423	0.209	0.993	0
gene:ENSG00000162613_1	gene:ENSG00000162613	FUBP1	1	-	gene:ENSG00000162613:t:77968165-77968203	gene:ENSG00000162613_1_AI_1	True	False	77969022-77969084	C1	77969022-77969084	C2_C1_spliced	77968203-77969022	818	False	False	True	0.168	0.384	0.212	0.983	0

## Sheet: alt3SS
Supplementary table S4: Majiq analysis of missplicing events DM1
List of altered splice events for DM1 with following filter settings: FDR (false discovery rate) > 95% and psi (percent spliced in) values > 0.1 and < -0.1; different types of event in differnt tabs
lsv: local splicing variation
module_id	gene_id	gene_name	seqid	strand	lsv_id	event_id	complex	denovo	reference_exon_coord	spliced_with	spliced_with_coord	junction_name	junction_coord	event_size	event_non_changing	event_changing	junction_changing	Control_median_psi	DM1_median_psi	DM1.Control_median_dpsi	DM1.Control_probability_changing	DM1.Control_probability_non_changing
gene:ENSG00000154380_1	gene:ENSG00000154380	ENAH	1	-	gene:ENSG00000154380:s:225519044-225519565	gene:ENSG00000154380_1_A3_1	FALSE	FALSE	225519198-225519565	E2	225517196-225517990	Distal	225517306-225519198	684	FALSE	TRUE	TRUE	0.915	0.734	-0.18	0.95	0.001
gene:ENSG00000122367_1	gene:ENSG00000122367	LDB3	10	+	gene:ENSG00000122367:t:86689247-86692065	gene:ENSG00000122367_1_A3_1	TRUE	FALSE	86689260-86692065	E1	86687069-86687272	Distal	86687272-86691896	2636	FALSE	TRUE	TRUE	0.967	0.138	-0.862	1	0
gene:ENSG00000185482_1	gene:ENSG00000185482	STAC3	12	-	gene:ENSG00000185482:s:57250993-57251188	gene:ENSG00000185482_1_A3_1	TRUE	FALSE	57250993-57251188	E2	57249571-57249730	Distal	57249637-57250993	93	FALSE	FALSE	TRUE	0.736	0.568	-0.171	0.992	0
gene:ENSG00000136731_1	gene:ENSG00000136731	UGGT1	2	+	gene:ENSG00000136731:s:128159514-128159720	gene:ENSG00000136731_1_A3_1	FALSE	FALSE	128159514-128159720	E2	128160460-128160591	Proximal	128159720-128160460	80	FALSE	TRUE	TRUE	0.943	0.743	-0.197	0.955	0.002
gene:ENSG00000143337_1	gene:ENSG00000143337	TOR1AIP1	1	+	gene:ENSG00000143337:s:179884692-179884769	gene:ENSG00000143337_1_A3_1	FALSE	FALSE	179884692-179884769	E2	179889310-179889369	Proximal	179884769-179889310	3	FALSE	TRUE	TRUE	0.49	0.134	-0.361	1	0
gene:ENSG00000184990_1	gene:ENSG00000184990	SIVA1	14	+	gene:ENSG00000184990:s:104756604-104756925	gene:ENSG00000184990_1_A3_1	TRUE	FALSE	104756604-104756760	E2	104759219-104759659	Distal	104756760-104759428	209	FALSE	FALSE	TRUE	0.952	0.67	-0.282	1	0
gene:ENSG00000145349_1	gene:ENSG00000145349	CAMK2D	4	-	gene:ENSG00000145349:s:113513328-113513370	gene:ENSG00000145349_1_A3_1	FALSE	FALSE	113513328-113513370	E2	113509638-113509675	Distal	113509672-113513328	3	FALSE	TRUE	TRUE	0.676	0.431	-0.244	1	0
gene:ENSG00000149187_2	gene:ENSG00000149187	CELF1	11	-	gene:ENSG00000149187:s:47482442-47482856	gene:ENSG00000149187_2_A3_1	FALSE	FALSE	47482695-47482856	E2	47478877-47478952	Proximal	47478952-47482695	12	FALSE	TRUE	TRUE	0.898	0.638	-0.263	1	0
gene:ENSG00000078328_1	gene:ENSG00000078328	RBFOX1	16	+	gene:ENSG00000078328:s:7587247-7587300	gene:ENSG00000078328_1_A3_1	TRUE	FALSE	7587247-7587300	E2	7595439-7595641	Distal	7587300-7595549	110	FALSE	FALSE	TRUE	0.897	0.679	-0.221	0.999	0
gene:ENSG00000138162_1	gene:ENSG00000138162	TACC2	10	+	gene:ENSG00000138162:s:122021936-122023790	gene:ENSG00000138162_1_A3_1	TRUE	FALSE	122021937-122022014	E2	122033094-122033153	Proximal	122022014-122033094	3	FALSE	FALSE	TRUE	0.685	0.15	-0.547	1	0
gene:ENSG00000171055_3	gene:ENSG00000171055	FEZ2	2	-	gene:ENSG00000171055:s:36555289-36555748	gene:ENSG00000171055_3_A3_1	TRUE	FALSE	36555683-36555748	E2	36554170-36554262	Proximal	36554262-36555683	38	FALSE	FALSE	TRUE	0.022	0.182	0.157	0.996	0
gene:ENSG00000132305_1	gene:ENSG00000132305	IMMT	2	-	gene:ENSG00000132305:s:86171208-86171577	gene:ENSG00000132305_1_A3_1	TRUE	FALSE	86171208-86171345	E2	86170749-86170844	Proximal	86170844-86171208	3	FALSE	FALSE	TRUE	0.306	0.554	0.24	0.992	0
gene:ENSG00000058404_1	gene:ENSG00000058404	CAMK2B	7	-	gene:ENSG00000058404:s:44240707-44240749	gene:ENSG00000058404_1_A3_1	TRUE	FALSE	44240707-44240749	E2	44234639-44234679	Distal	44234676-44240707	3	FALSE	FALSE	TRUE	0.336	0.849	0.528	1	0
gene:ENSG00000002586_1	gene:ENSG00000002586	CD99	X	+	gene:ENSG00000002586:s:2726341-2726373	gene:ENSG00000002586_1_A3_1	TRUE	FALSE	2726341-2726373	E2	2738200-2738256	Proximal	2726373-2738200	3	FALSE	FALSE	TRUE	0.433	0.88	0.452	1	0
gene:ENSG00000145362_1	gene:ENSG00000145362	ANK2	4	+	gene:ENSG00000145362:s:113311255-113312306	gene:ENSG00000145362_1_A3_1	FALSE	FALSE	113311255-113311399	E2	113317707-113317809	Proximal	113311399-113317707	15	FALSE	FALSE	TRUE	0.747	0.927	0.179	0.975	0
gene:ENSG00000091164_1	gene:ENSG00000091164	TXNL1	18	-	gene:ENSG00000091164:s:56608279-56611097	gene:ENSG00000091164_1_A3_1	TRUE	TRUE	56610993-56611097	E2	56605182-56605384	Proximal	56605384-56610993	112	FALSE	FALSE	TRUE	0.017	0.403	0.381	1	0

## Sheet: alt5SS
Supplementary table S4: Majiq analysis of missplicing events DM1
List of altered splice events for DM1 with following filter settings: FDR (false discovery rate) > 95% and psi (percent spliced in) values > 0.1 and < -0.1; different types of event in differnt tabs
lsv: local splicing variation
module_id	gene_id	gene_name	seqid	strand	lsv_id	event_id	complex	denovo	reference_exon_coord	spliced_with	spliced_with_coord	junction_name	junction_coord	event_size	event_non_changing	event_changing	junction_changing	Control_median_psi	DM1_median_psi	DM1.Control_median_dpsi	DM1.Control_probability_changing	DM1.Control_probability_non_changing
gene:ENSG00000154380_1	gene:ENSG00000154380	ENAH	1	-	gene:ENSG00000154380:s:225519044-225519565	gene:ENSG00000154380_1_A3_1	False	False	225519198-225519565	E2	225517196-225517990	Distal	225517306-225519198	684	False	True	True	0.915	0.734	-0.18	0.95	0.001
gene:ENSG00000122367_1	gene:ENSG00000122367	LDB3	10	+	gene:ENSG00000122367:t:86689247-86692065	gene:ENSG00000122367_1_A3_1	True	False	86689260-86692065	E1	86687069-86687272	Distal	86687272-86691896	2636	False	True	True	0.967	0.138	-0.862	1	0
gene:ENSG00000185482_1	gene:ENSG00000185482	STAC3	12	-	gene:ENSG00000185482:s:57250993-57251188	gene:ENSG00000185482_1_A3_1	True	False	57250993-57251188	E2	57249571-57249730	Distal	57249637-57250993	93	False	False	True	0.736	0.568	-0.171	0.992	0
gene:ENSG00000136731_1	gene:ENSG00000136731	UGGT1	2	+	gene:ENSG00000136731:s:128159514-128159720	gene:ENSG00000136731_1_A3_1	False	False	128159514-128159720	E2	128160460-128160591	Proximal	128159720-128160460	80	False	True	True	0.943	0.743	-0.197	0.955	0.002
gene:ENSG00000143337_1	gene:ENSG00000143337	TOR1AIP1	1	+	gene:ENSG00000143337:s:179884692-179884769	gene:ENSG00000143337_1_A3_1	False	False	179884692-179884769	E2	179889310-179889369	Proximal	179884769-179889310	3	False	True	True	0.49	0.134	-0.361	1	0
gene:ENSG00000184990_1	gene:ENSG00000184990	SIVA1	14	+	gene:ENSG00000184990:s:104756604-104756925	gene:ENSG00000184990_1_A3_1	True	False	104756604-104756760	E2	104759219-104759659	Distal	104756760-104759428	209	False	False	True	0.952	0.67	-0.282	1	0
gene:ENSG00000145349_1	gene:ENSG00000145349	CAMK2D	4	-	gene:ENSG00000145349:s:113513328-113513370	gene:ENSG00000145349_1_A3_1	False	False	113513328-113513370	E2	113509638-113509675	Distal	113509672-113513328	3	False	True	True	0.676	0.431	-0.244	1	0
gene:ENSG00000149187_2	gene:ENSG00000149187	CELF1	11	-	gene:ENSG00000149187:s:47482442-47482856	gene:ENSG00000149187_2_A3_1	False	False	47482695-47482856	E2	47478877-47478952	Proximal	47478952-47482695	12	False	True	True	0.898	0.638	-0.263	1	0
gene:ENSG00000078328_1	gene:ENSG00000078328	RBFOX1	16	+	gene:ENSG00000078328:s:7587247-7587300	gene:ENSG00000078328_1_A3_1	True	False	7587247-7587300	E2	7595439-7595641	Distal	7587300-7595549	110	False	False	True	0.897	0.679	-0.221	0.999	0
gene:ENSG00000138162_1	gene:ENSG00000138162	TACC2	10	+	gene:ENSG00000138162:s:122021936-122023790	gene:ENSG00000138162_1_A3_1	True	False	122021937-122022014	E2	122033094-122033153	Proximal	122022014-122033094	3	False	False	True	0.685	0.15	-0.547	1	0
gene:ENSG00000171055_3	gene:ENSG00000171055	FEZ2	2	-	gene:ENSG00000171055:s:36555289-36555748	gene:ENSG00000171055_3_A3_1	True	False	36555683-36555748	E2	36554170-36554262	Proximal	36554262-36555683	38	False	False	True	0.022	0.182	0.157	0.996	0
gene:ENSG00000132305_1	gene:ENSG00000132305	IMMT	2	-	gene:ENSG00000132305:s:86171208-86171577	gene:ENSG00000132305_1_A3_1	True	False	86171208-86171345	E2	86170749-86170844	Proximal	86170844-86171208	3	False	False	True	0.306	0.554	0.24	0.992	0
gene:ENSG00000058404_1	gene:ENSG00000058404	CAMK2B	7	-	gene:ENSG00000058404:s:44240707-44240749	gene:ENSG00000058404_1_A3_1	True	False	44240707-44240749	E2	44234639-44234679	Distal	44234676-44240707	3	False	False	True	0.336	0.849	0.528	1	0
gene:ENSG00000002586_1	gene:ENSG00000002586	CD99	X	+	gene:ENSG00000002586:s:2726341-2726373	gene:ENSG00000002586_1_A3_1	True	False	2726341-2726373	E2	2738200-2738256	Proximal	2726373-2738200	3	False	False	True	0.433	0.88	0.452	1	0
gene:ENSG00000145362_1	gene:ENSG00000145362	ANK2	4	+	gene:ENSG00000145362:s:113311255-113312306	gene:ENSG00000145362_1_A3_1	False	False	113311255-113311399	E2	113317707-113317809	Proximal	113311399-113317707	15	False	False	True	0.747	0.927	0.179	0.975	0
gene:ENSG00000091164_1	gene:ENSG00000091164	TXNL1	18	-	gene:ENSG00000091164:s:56608279-56611097	gene:ENSG00000091164_1_A3_1	True	True	56610993-56611097	E2	56605182-56605384	Proximal	56605384-56610993	112	False	False	True	0.017	0.403	0.381	1	0
