# Supplementary material for: Comparative Analysis of Splicing Alterations in Three Muscular Dystrophies
Source: Biomedicines. 2025 Mar 1;13(3):606. doi: 10.3390/biomedicines13030606 (PMC11940573; doi:10.3390/biomedicines13030606)
Supplement: Supplementary file 1 [file biomedicines-13-00606-s001.zip › rev Supplementary table S5 - LSVs EDMD.xlsx]

## Sheet: exon skipping
Supplementary table S5: Majiq analysis of missplicing events EDMD
List of altered splice events for EDMD with following filter settings: FDR (false discovery rate) > 95% and psi (percent spliced in) values > 0.1 and < -0.1; different types of event in differnt tabs
lsv: local splicing variation
module_id	gene_id	gene_name	seqid	strand	lsv_id	event_id	complex	denovo	reference_exon_coord	spliced_with	spliced_with_coord	junction_name	junction_coord	event_size	event_non_changing	event_changing	junction_changing	EDMD_median_psi	Control_median_psi	Control.EDMD_median_dpsi	Control.EDMD_probability_changing	Control.EDMD_probability_non_changing
gene:ENSG00000151292_1	gene:ENSG00000151292	CSNK1G3	5	+	gene:ENSG00000151292:s:123591319-123591414	gene:ENSG00000151292_1_CE_1	True	False	123591319-123591414	A	123595039-123595128	C1_A	123591414-123595039	90	False	False	True	0.219	0.517	-0.302	1	0
gene:ENSG00000151292_1	gene:ENSG00000151292	CSNK1G3	5	+	gene:ENSG00000151292:t:123604724-123604830	gene:ENSG00000151292_1_CE_2	True	False	123604724-123604830	A	123595039-123595134	C2_A	123595134-123604724	96	False	True	True	0.18	0.381	-0.199	0.983	0
gene:ENSG00000139746_1	gene:ENSG00000139746	RBM26	13	-	gene:ENSG00000139746:s:79354439-79354570	gene:ENSG00000139746_1_CE_1	True	False	79354439-79354570	A	79353153-79353224	C1_A	79353224-79354439	72	False	True	True	0.471	0.733	-0.259	0.998	0
gene:ENSG00000139746_1	gene:ENSG00000139746	RBM26	13	-	gene:ENSG00000139746:t:79344669-79344794	gene:ENSG00000139746_1_CE_1	True	False	79344669-79344794	A	79353153-79353224	C2_A	79344794-79353153	72	False	True	True	0.462	0.702	-0.24	0.997	0
gene:ENSG00000134874_1	gene:ENSG00000134874	DZIP1	13	-	gene:ENSG00000134874:t:95629989-95630113	gene:ENSG00000134874_1_CE_1	False	False	95629989-95630113	A	95630714-95630813	C2_A	95630113-95630714	100	False	False	True	0.144	0.395	-0.252	0.999	0
gene:ENSG00000217128_1	gene:ENSG00000217128	FNIP1	5	-	gene:ENSG00000217128:s:131716565-131716656	gene:ENSG00000217128_1_CE_1	True	False	131716565-131716656	A	131710578-131710661	C1_A	131710661-131716565	84	False	True	True	0.252	0.612	-0.366	1	0
gene:ENSG00000217128_1	gene:ENSG00000217128	FNIP1	5	-	gene:ENSG00000217128:t:131709201-131709272	gene:ENSG00000217128_1_CE_1	True	False	131709201-131709272	A	131710578-131710661	C2_A	131709272-131710578	84	False	True	True	0.289	0.668	-0.385	1	0
gene:ENSG00000131503_1	gene:ENSG00000131503	ANKHD1	5	+	gene:ENSG00000131503:s:140464667-140465173	gene:ENSG00000131503_1_CE_1	True	False	140464667-140464776	A	140472239-140472295	C1_A	140464776-140472239	57	False	False	True	0.498	0.711	-0.212	0.965	0.001
gene:ENSG00000068724_1	gene:ENSG00000068724	TTC7A	2	+	gene:ENSG00000068724:s:46956839-46957007	gene:ENSG00000068724_1_CE_1	True	False	46956839-46957007	A	46958495-46958552	C1_A	46957007-46958495	58	False	True	True	0.267	0.518	-0.236	0.971	0.001
gene:ENSG00000068724_1	gene:ENSG00000068724	TTC7A	2	+	gene:ENSG00000068724:t:46974973-46975103	gene:ENSG00000068724_1_CE_1	True	False	46974973-46975103	A	46958495-46958552	C2_A	46958552-46974973	58	False	True	True	0.493	0.752	-0.253	0.984	0
gene:ENSG00000127914_1	gene:ENSG00000127914	AKAP9	7	+	gene:ENSG00000127914:s:92062274-92062486	gene:ENSG00000127914_1_CE_1	False	False	92062274-92062486	A	92063462-92063500	C1_A	92062486-92063462	39	False	True	True	0.338	0.635	-0.298	1	0
gene:ENSG00000127914_1	gene:ENSG00000127914	AKAP9	7	+	gene:ENSG00000127914:t:92065231-92065463	gene:ENSG00000127914_1_CE_1	False	False	92065231-92065463	A	92063462-92063500	C2_A	92063500-92065231	39	False	True	True	0.301	0.598	-0.3	1	0
gene:ENSG00000165630_1	gene:ENSG00000165630	PRPF18	10	+	gene:ENSG00000165630:s:13597458-13597535	gene:ENSG00000165630_1_CE_1	False	False	13597458-13597535	A	13597645-13597671	C1_A	13597535-13597645	27	False	True	True	0.206	0.413	-0.203	0.998	0
gene:ENSG00000165630_1	gene:ENSG00000165630	PRPF18	10	+	gene:ENSG00000165630:t:13600244-13600348	gene:ENSG00000165630_1_CE_1	False	False	13600244-13600348	A	13597645-13597671	C2_A	13597671-13600244	27	False	True	True	0.194	0.409	-0.217	0.998	0
gene:ENSG00000090905_1	gene:ENSG00000090905	TNRC6A	16	+	gene:ENSG00000090905:s:24789232-24791817	gene:ENSG00000090905_1_CE_1	False	False	24789232-24791817	A	24793473-24793649	C1_A	24791817-24793473	177	False	True	True	0.405	0.733	-0.329	1	0
gene:ENSG00000090905_1	gene:ENSG00000090905	TNRC6A	16	+	gene:ENSG00000090905:t:24794544-24794719	gene:ENSG00000090905_1_CE_1	False	False	24794544-24794719	A	24793473-24793649	C2_A	24793649-24794544	177	False	True	True	0.324	0.617	-0.283	0.996	0
gene:ENSG00000156256_1	gene:ENSG00000156256	USP16	21	+	gene:ENSG00000156256:s:29024629-29024777	gene:ENSG00000156256_1_CE_1	False	False	29024629-29024777	A	29025709-29025771	C1_A	29024777-29025709	63	False	True	True	0.292	0.519	-0.23	1	0
gene:ENSG00000156256_1	gene:ENSG00000156256	USP16	21	+	gene:ENSG00000156256:t:29027873-29027974	gene:ENSG00000156256_1_CE_1	False	False	29027873-29027974	A	29025709-29025771	C2_A	29025771-29027873	63	False	True	True	0.319	0.546	-0.232	1	0
gene:ENSG00000107863_1	gene:ENSG00000107863	ARHGAP21	10	-	gene:ENSG00000107863:s:24629996-24630050	gene:ENSG00000107863_1_CE_1	True	False	24629996-24630050	A	24622733-24622762	C1_A	24622762-24629996	30	False	True	True	0.136	0.471	-0.342	1	0
gene:ENSG00000107863_1	gene:ENSG00000107863	ARHGAP21	10	-	gene:ENSG00000107863:t:24619473-24621369	gene:ENSG00000107863_1_CE_1	True	False	24619473-24621369	A	24622733-24622762	C2_A	24621369-24622733	30	False	True	True	0.153	0.488	-0.332	1	0
gene:ENSG00000197321_3	gene:ENSG00000197321	SVIL	10	-	gene:ENSG00000197321:s:29529705-29529844	gene:ENSG00000197321_3_CE_1	False	False	29529705-29529844	A	29526961-29527056	C1_A	29527056-29529705	96	False	True	True	0.573	0.906	-0.345	1	0
gene:ENSG00000197321_3	gene:ENSG00000197321	SVIL	10	-	gene:ENSG00000197321:t:29524472-29524715	gene:ENSG00000197321_3_CE_1	False	False	29524472-29524715	A	29526961-29527056	C2_A	29524715-29526961	96	False	True	True	0.531	0.87	-0.348	1	0
gene:ENSG00000185947_1	gene:ENSG00000185947	ZNF267	16	+	gene:ENSG00000185947:t:31911854-31917357	gene:ENSG00000185947_1_CE_1	False	False	31914476-31917357	A	31890207-31890250	C2_A	31890250-31914476	44	False	False	True	0.299	0.512	-0.204	0.96	0.001
gene:ENSG00000160194_1	gene:ENSG00000160194	NDUFV3	21	+	gene:ENSG00000160194:t:42908864-42913304	gene:ENSG00000160194_1_CE_1	True	False	42908864-42913304	A	42896927-42897047	C2_A	42897047-42908864	121	False	False	True	0.539	0.774	-0.244	1	0
gene:ENSG00000175224_1	gene:ENSG00000175224	ATG13	11	+	gene:ENSG00000175224:t:46665383-46665519	gene:ENSG00000175224_1_CE_1	True	False	46665383-46665519	A	46664849-46664959	C2_A	46664959-46665383	111	False	False	True	0.209	0.387	-0.178	0.952	0
gene:ENSG00000169398_1	gene:ENSG00000169398	PTK2	8	-	gene:ENSG00000169398:s:140674298-140674404	gene:ENSG00000169398_1_CE_1	False	False	140674298-140674404	A	140669727-140669735	C1_A	140669735-140674298	9	False	True	True	0.312	0.537	-0.22	0.998	0
gene:ENSG00000169398_1	gene:ENSG00000169398	PTK2	8	-	gene:ENSG00000169398:t:140668269-140668424	gene:ENSG00000169398_1_CE_1	False	False	140668269-140668424	A	140669727-140669735	C2_A	140668424-140669727	9	False	True	True	0.303	0.527	-0.217	0.994	0
gene:ENSG00000144824_1	gene:ENSG00000144824	PHLDB2	3	+	gene:ENSG00000144824:t:111952572-111952712	gene:ENSG00000144824_1_CE_3	True	False	111952572-111952712	A	111949702-111949890	C2_A	111949890-111952572	189	False	False	True	0.142	0.353	-0.213	0.993	0
gene:ENSG00000144824_2	gene:ENSG00000144824	PHLDB2	3	+	gene:ENSG00000144824:t:111958039-111958295	gene:ENSG00000144824_2_CE_1	True	False	111958275-111958295	A	111957236-111957250	C2_A	111957250-111958275	15	False	False	True	0.231	0.527	-0.288	0.992	0
gene:ENSG00000144824_2	gene:ENSG00000144824	PHLDB2	3	+	gene:ENSG00000144824:s:111958039-111958295	gene:ENSG00000144824_2_CE_3	True	False	111958275-111958295	A	111960145-111960180	C1_A	111958295-111960145	36	False	False	True	0.081	0.398	-0.32	1	0
gene:ENSG00000178209_1	gene:ENSG00000178209	PLEC	8	-	gene:ENSG00000178209:s:143938631-143938692	gene:ENSG00000178209_1_CE_1	False	False	143938631-143938692	A	143938401-143938415	C1_A	143938415-143938631	15	False	True	True	0.29	0.609	-0.326	1	0
gene:ENSG00000178209_1	gene:ENSG00000178209	PLEC	8	-	gene:ENSG00000178209:t:143938151-143938240	gene:ENSG00000178209_1_CE_1	False	False	143938151-143938240	A	143938401-143938415	C2_A	143938240-143938401	15	False	True	True	0.293	0.617	-0.325	1	0
gene:ENSG00000149136_1	gene:ENSG00000149136	SSRP1	11	-	gene:ENSG00000149136:s:57330855-57330927	gene:ENSG00000149136_1_CE_1	False	False	57330855-57330927	A	57330733-57330741	C1_A	57330741-57330855	9	False	True	True	0.219	0.438	-0.218	1	0
gene:ENSG00000149136_1	gene:ENSG00000149136	SSRP1	11	-	gene:ENSG00000149136:t:57330291-57330429	gene:ENSG00000149136_1_CE_1	False	False	57330291-57330429	A	57330733-57330741	C2_A	57330429-57330733	9	False	True	True	0.224	0.465	-0.242	1	0
gene:ENSG00000288534_1	gene:ENSG00000288534	gene:ENSG00000288534	11	+	gene:ENSG00000288534:s:57805882-57806035	gene:ENSG00000288534_1_CE_1	False	False	57805882-57806035	A	57806461-57806478	C1_A	57806035-57806461	18	False	True	True	0.448	0.672	-0.228	1	0
gene:ENSG00000288534_1	gene:ENSG00000288534	gene:ENSG00000288534	11	+	gene:ENSG00000288534:t:57806915-57806983	gene:ENSG00000288534_1_CE_1	False	False	57806915-57806983	A	57806461-57806478	C2_A	57806478-57806915	18	False	True	True	0.466	0.68	-0.214	1	0
gene:ENSG00000198561_1	gene:ENSG00000198561	CTNND1	11	+	gene:ENSG00000198561:s:57805541-57806035	gene:ENSG00000198561_1_CE_1	False	False	57805541-57806035	A	57806461-57806478	C1_A	57806035-57806461	18	False	True	True	0.448	0.672	-0.228	1	0
gene:ENSG00000198561_1	gene:ENSG00000198561	CTNND1	11	+	gene:ENSG00000198561:t:57806915-57806983	gene:ENSG00000198561_1_CE_1	False	False	57806915-57806983	A	57806461-57806478	C2_A	57806478-57806915	18	False	True	True	0.466	0.68	-0.214	1	0
gene:ENSG00000113163_1	gene:ENSG00000113163	CERT1	5	-	gene:ENSG00000113163:s:75400205-75400297	gene:ENSG00000113163_1_CE_1	False	False	75400205-75400297	A	75399310-75399387	C1_A	75399387-75400205	78	False	True	True	0.43	0.656	-0.223	0.997	0
gene:ENSG00000113163_1	gene:ENSG00000113163	CERT1	5	-	gene:ENSG00000113163:t:75389592-75389687	gene:ENSG00000113163_1_CE_1	False	False	75389592-75389687	A	75399310-75399387	C2_A	75389687-75399310	78	False	True	True	0.416	0.673	-0.256	1	0
gene:ENSG00000115310_1	gene:ENSG00000115310	RTN4	2	-	gene:ENSG00000115310:t:54987491-54987698	gene:ENSG00000115310_1_CE_1	True	False	54987491-54987698	A	55025086-55027485	C2_A	54987698-55025086	2400	False	False	True	0.316	0.499	-0.176	1	0
gene:ENSG00000115310_1	gene:ENSG00000115310	RTN4	2	-	gene:ENSG00000115310:s:55049745-55050598	gene:ENSG00000115310_1_CE_2	True	False	55049745-55050598	A	55028164-55028220	C1_A	55028220-55049745	57	False	False	True	0.289	0.453	-0.18	0.969	0
gene:ENSG00000127481_1	gene:ENSG00000127481	UBR4	1	-	gene:ENSG00000127481:s:19150577-19150793	gene:ENSG00000127481_1_CE_1	False	False	19150577-19150793	A	19149763-19149795	C1_A	19149795-19150577	33	False	True	True	0.213	0.479	-0.269	1	0
gene:ENSG00000127481_1	gene:ENSG00000127481	UBR4	1	-	gene:ENSG00000127481:t:19148563-19148626	gene:ENSG00000127481_1_CE_1	False	False	19148563-19148626	A	19149763-19149795	C2_A	19148626-19149763	33	False	True	True	0.204	0.452	-0.245	1	0
gene:ENSG00000028116_1	gene:ENSG00000028116	VRK2	2	+	gene:ENSG00000028116:t:58159349-58159920	gene:ENSG00000028116_1_CE_1	True	False	58159349-58159920	A	58154754-58154802	C2_A	58154802-58159349	49	False	False	True	0.199	0.417	-0.208	0.966	0.001
gene:ENSG00000142798_1	gene:ENSG00000142798	HSPG2	1	-	gene:ENSG00000142798:s:21889816-21890141	gene:ENSG00000142798_1_CE_1	False	False	21889981-21890141	A	21888668-21888718	C1_A	21888718-21889981	51	False	True	True	0.338	0.696	-0.372	1	0
gene:ENSG00000142798_1	gene:ENSG00000142798	HSPG2	1	-	gene:ENSG00000142798:t:21887938-21888066	gene:ENSG00000142798_1_CE_1	False	False	21887938-21888066	A	21888668-21888718	C2_A	21888066-21888668	51	False	True	True	0.305	0.689	-0.386	1	0
gene:ENSG00000142798_2	gene:ENSG00000142798	HSPG2	1	-	gene:ENSG00000142798:t:21865717-21865809	gene:ENSG00000142798_2_CE_1	True	False	21865717-21865809	A	21868885-21868968	C2_A	21865809-21868885	84	False	False	True	0.107	0.312	-0.203	0.998	0
gene:ENSG00000125945_1	gene:ENSG00000125945	ZNF436	1	-	gene:ENSG00000125945:s:23369366-23369836	gene:ENSG00000125945_1_CE_1	False	False	23369366-23369836	A	23367973-23368065	C1_A	23368065-23369366	93	False	True	True	0.708	0.936	-0.23	0.997	0
gene:ENSG00000125945_1	gene:ENSG00000125945	ZNF436	1	-	gene:ENSG00000125945:t:23367042-23367168	gene:ENSG00000125945_1_CE_1	False	False	23367042-23367168	A	23367973-23368065	C2_A	23367168-23367973	93	False	True	True	0.709	0.949	-0.24	0.999	0
gene:ENSG00000100813_1	gene:ENSG00000100813	ACIN1	14	-	gene:ENSG00000100813:t:23069033-23069617	gene:ENSG00000100813_1_CE_1	True	False	23069033-23069617	A	23071125-23071186	C2_A	23069617-23071125	62	False	False	True	0.216	0.399	-0.181	0.997	0
gene:ENSG00000198380_1	gene:ENSG00000198380	GFPT1	2	-	gene:ENSG00000198380:s:69354489-69354568	gene:ENSG00000198380_1_CE_1	False	False	69354489-69354568	A	69354259-69354312	C1_A	69354312-69354489	54	False	True	True	0.149	0.321	-0.179	0.979	0
gene:ENSG00000198380_1	gene:ENSG00000198380	GFPT1	2	-	gene:ENSG00000198380:t:69350078-69350183	gene:ENSG00000198380_1_CE_1	False	False	69350078-69350183	A	69354259-69354312	C2_A	69350183-69354259	54	False	True	True	0.133	0.293	-0.171	0.997	0
gene:ENSG00000184304_1	gene:ENSG00000184304	PRKD1	14	-	gene:ENSG00000184304:s:29663699-29663859	gene:ENSG00000184304_1_CE_1	False	False	29663699-29663859	A	29656476-29656499	C1_A	29656499-29663699	24	False	False	True	0.167	0.4	-0.218	0.957	0.002
gene:ENSG00000129493_1	gene:ENSG00000129493	HEATR5A	14	-	gene:ENSG00000129493:s:31343896-31344065	gene:ENSG00000129493_1_CE_1	False	False	31343896-31344065	A	31340450-31340476	C1_A	31340476-31343896	27	False	True	True	0.084	0.282	-0.202	0.988	0
gene:ENSG00000129493_1	gene:ENSG00000129493	HEATR5A	14	-	gene:ENSG00000129493:t:31337476-31337614	gene:ENSG00000129493_1_CE_1	False	False	31337476-31337614	A	31340450-31340476	C2_A	31337614-31340450	27	False	True	True	0.077	0.297	-0.22	1	0
gene:ENSG00000089177_1	gene:ENSG00000089177	KIF16B	20	-	gene:ENSG00000089177:s:16404813-16404901	gene:ENSG00000089177_1_CE_1	False	False	16404813-16404901	A	16382098-16382130	C1_A	16382130-16404813	33	False	True	True	0.191	0.485	-0.288	0.998	0
gene:ENSG00000089177_1	gene:ENSG00000089177	KIF16B	20	-	gene:ENSG00000089177:t:16381694-16381747	gene:ENSG00000089177_1_CE_1	False	False	16381694-16381747	A	16382098-16382130	C2_A	16381747-16382098	33	False	True	True	0.194	0.492	-0.286	0.995	0
gene:ENSG00000134369_2	gene:ENSG00000134369	NAV1	1	+	gene:ENSG00000134369:s:201789740-201789792	gene:ENSG00000134369_2_CE_1	False	False	201789740-201789792	A	201790554-201790577	C1_A	201789792-201790554	24	False	True	True	0.189	0.514	-0.313	0.98	0.001
gene:ENSG00000134369_2	gene:ENSG00000134369	NAV1	1	+	gene:ENSG00000134369:t:201790689-201790766	gene:ENSG00000134369_2_CE_1	False	False	201790689-201790766	A	201790554-201790577	C2_A	201790577-201790689	24	False	True	True	0.185	0.521	-0.313	0.993	0
gene:ENSG00000170776_1	gene:ENSG00000170776	AKAP13	15	+	gene:ENSG00000170776:t:85664563-85664755	gene:ENSG00000170776_1_CE_2	True	False	85664563-85664755	A	85658537-85658590	C2_A	85658590-85664563	54	False	False	True	0.581	0.755	-0.176	0.966	0
gene:ENSG00000106100_1	gene:ENSG00000106100	NOD1	7	-	gene:ENSG00000106100:s:30478606-30478784	gene:ENSG00000106100_1_CE_1	False	False	30478606-30478784	A	30463609-30463698	C1_A	30463698-30478606	90	False	False	True	0.429	0.707	-0.278	0.979	0.001
gene:ENSG00000093167_1	gene:ENSG00000093167	LRRFIP2	3	-	gene:ENSG00000093167:t:37096616-37096660	gene:ENSG00000093167_1_CE_1	True	False	37096616-37096660	A	37102924-37103013	C2_A	37096660-37102924	90	False	False	True	0.259	0.442	-0.173	0.996	0
gene:ENSG00000093167_2	gene:ENSG00000093167	LRRFIP2	3	-	gene:ENSG00000093167:t:37065810-37065942	gene:ENSG00000093167_2_CE_1	True	False	37065810-37065942	A	37066224-37066325	C2_A	37065942-37066224	102	False	False	True	0.484	0.674	-0.194	0.994	0
gene:ENSG00000144674_1	gene:ENSG00000144674	GOLGA4	3	+	gene:ENSG00000144674:s:37251395-37251484	gene:ENSG00000144674_1_CE_1	True	False	37251395-37251484	A	37266842-37266940	C1_A	37251484-37266842	99	False	True	True	0.291	0.526	-0.241	1	0
gene:ENSG00000144674_1	gene:ENSG00000144674	GOLGA4	3	+	gene:ENSG00000144674:t:37273536-37273601	gene:ENSG00000144674_1_CE_1	True	False	37273536-37273601	A	37266842-37266940	C2_A	37266940-37273536	99	False	True	True	0.448	0.668	-0.228	1	0
gene:ENSG00000175662_1	gene:ENSG00000175662	TOM1L2	17	-	gene:ENSG00000175662:t:17850893-17851303	gene:ENSG00000175662_1_CE_2	True	False	17850893-17850952	A	17857769-17857855	C2_A	17850952-17857769	87	False	False	True	0.513	0.702	-0.187	0.985	0
gene:ENSG00000182606_1	gene:ENSG00000182606	TRAK1	3	+	gene:ENSG00000182606:s:42219494-42219596	gene:ENSG00000182606_1_CE_1	False	False	42219494-42219596	A	42220499-42220591	C1_A	42219596-42220499	93	False	True	True	0.275	0.61	-0.323	1	0
gene:ENSG00000182606_1	gene:ENSG00000182606	TRAK1	3	+	gene:ENSG00000182606:t:42222942-42225890	gene:ENSG00000182606_1_CE_1	False	False	42222942-42225890	A	42220499-42220591	C2_A	42220591-42222942	93	False	True	True	0.354	0.67	-0.316	1	0
gene:ENSG00000144647_1	gene:ENSG00000144647	POMGNT2	3	-	gene:ENSG00000144647:t:43079229-43081536	gene:ENSG00000144647_1_CE_1	False	False	43079229-43081536	A	43090488-43090609	C2_A	43081536-43090488	122	False	False	True	0.102	0.311	-0.203	0.967	0.001
gene:ENSG00000047849_1	gene:ENSG00000047849	MAP4	3	-	gene:ENSG00000047849:s:47914817-47914939	gene:ENSG00000047849_1_CE_3	True	False	47914817-47914939	A	47909038-47912421	C1_A	47912421-47914817	3384	False	False	True	0.28	0.454	-0.18	0.996	0
gene:ENSG00000166387_2	gene:ENSG00000166387	PPFIBP2	11	+	gene:ENSG00000166387:s:7639732-7639870	gene:ENSG00000166387_2_CE_1	True	False	7639732-7639870	A	7641033-7641065	C1_A	7639870-7641033	33	False	True	True	0.52	0.809	-0.285	0.999	0
gene:ENSG00000166387_2	gene:ENSG00000166387	PPFIBP2	11	+	gene:ENSG00000166387:t:7641479-7642156	gene:ENSG00000166387_2_CE_1	True	False	7641479-7642156	A	7641033-7641065	C2_A	7641065-7641479	33	False	True	True	0.454	0.724	-0.259	0.999	0
gene:ENSG00000069431_2	gene:ENSG00000069431	ABCC9	12	-	gene:ENSG00000069431:s:21805998-21806060	gene:ENSG00000069431_2_CE_1	False	False	21805998-21806060	A	21805136-21805311	C1_A	21805311-21805998	176	False	True	True	0.062	0.302	-0.223	0.978	0
gene:ENSG00000069431_2	gene:ENSG00000069431	ABCC9	12	-	gene:ENSG00000069431:t:21799318-21801181	gene:ENSG00000069431_2_CE_1	False	False	21799318-21801181	A	21805136-21805311	C2_A	21801181-21805136	176	False	True	True	0.063	0.345	-0.272	0.999	0
gene:ENSG00000138768_1	gene:ENSG00000138768	USO1	4	+	gene:ENSG00000138768:s:75793690-75793901	gene:ENSG00000138768_1_CE_1	False	False	75793690-75793901	A	75795336-75795356	C1_A	75793901-75795336	21	False	True	True	0.26	0.457	-0.194	1	0
gene:ENSG00000138768_1	gene:ENSG00000138768	USO1	4	+	gene:ENSG00000138768:t:75799622-75799732	gene:ENSG00000138768_1_CE_1	False	False	75799622-75799732	A	75795336-75795356	C2_A	75795356-75799622	21	False	True	True	0.224	0.405	-0.184	0.999	0
gene:ENSG00000123104_1	gene:ENSG00000123104	ITPR2	12	-	gene:ENSG00000123104:s:26722397-26722555	gene:ENSG00000123104_1_CE_1	True	False	26722397-26722555	A	26721286-26721342	C1_A	26721342-26722397	57	False	True	True	0.391	0.772	-0.39	1	0
gene:ENSG00000123104_1	gene:ENSG00000123104	ITPR2	12	-	gene:ENSG00000123104:t:26716144-26716242	gene:ENSG00000123104_1_CE_1	True	True	26716144-26716242	A	26721286-26721342	C2_A	26716242-26721286	57	False	True	True	0.368	0.666	-0.296	1	0
gene:ENSG00000110841_1	gene:ENSG00000110841	PPFIBP1	12	+	gene:ENSG00000110841:s:27654386-27654814	gene:ENSG00000110841_1_CE_1	False	False	27654722-27654814	A	27655143-27655235	C1_A	27654814-27655143	93	False	True	True	0.363	0.658	-0.295	1	0
gene:ENSG00000110841_1	gene:ENSG00000110841	PPFIBP1	12	+	gene:ENSG00000110841:t:27656616-27657123	gene:ENSG00000110841_1_CE_1	False	False	27656616-27656730	A	27655143-27655235	C2_A	27655235-27656616	93	False	True	True	0.379	0.651	-0.283	1	0
gene:ENSG00000138674_1	gene:ENSG00000138674	SEC31A	4	-	gene:ENSG00000138674:s:82843685-82844509	gene:ENSG00000138674_1_CE_1	True	False	82844386-82844509	A	82842140-82842481	C1_A	82842481-82844386	342	False	False	True	0.386	0.645	-0.266	1	0
gene:ENSG00000138674_1	gene:ENSG00000138674	SEC31A	4	-	gene:ENSG00000138674:t:82829000-82829413	gene:ENSG00000138674_1_CE_2	True	False	82829000-82829058	A	82842185-82842481	C2_A	82829058-82842185	297	False	True	True	0.124	0.268	-0.15	0.968	0
gene:ENSG00000138814_1	gene:ENSG00000138814	PPP3CA	4	-	gene:ENSG00000138814:s:101032267-101032364	gene:ENSG00000138814_1_CE_1	False	False	101032267-101032364	A	101029166-101029195	C1_A	101029195-101032267	30	False	True	True	0.141	0.369	-0.231	0.999	0
gene:ENSG00000138814_1	gene:ENSG00000138814	PPP3CA	4	-	gene:ENSG00000138814:t:101023409-101026061	gene:ENSG00000138814_1_CE_1	False	False	101023409-101026061	A	101029166-101029195	C2_A	101026061-101029166	30	False	True	True	0.128	0.366	-0.244	1	0
gene:ENSG00000124356_1	gene:ENSG00000124356	STAMBP	2	+	gene:ENSG00000124356:t:73830845-73831059	gene:ENSG00000124356_1_CE_1	True	False	73830845-73831059	A	73829405-73829510	C2_A	73829510-73830845	106	False	False	True	0.311	0.535	-0.218	0.986	0
gene:ENSG00000120656_1	gene:ENSG00000120656	TAF12	1	-	gene:ENSG00000120656:t:28621914-28622233	gene:ENSG00000120656_1_CE_1	False	False	28621914-28622165	A	28623946-28624030	C2_A	28622165-28623946	85	False	False	True	0.18	0.356	-0.183	0.982	0
gene:ENSG00000204843_1	gene:ENSG00000204843	DCTN1	2	-	gene:ENSG00000204843:s:74377432-74377466	gene:ENSG00000204843_1_CE_1	False	True	74377432-74377466	A	74372928-74372948	C1_A	74372948-74377432	21	False	True	True	0.366	0.678	-0.315	1	0
gene:ENSG00000204843_1	gene:ENSG00000204843	DCTN1	2	-	gene:ENSG00000204843:t:74371357-74372042	gene:ENSG00000204843_1_CE_1	False	False	74371357-74371728	A	74372928-74372948	C2_A	74371728-74372928	21	False	True	True	0.368	0.685	-0.317	1	0
gene:ENSG00000174373_1	gene:ENSG00000174373	RALGAPA1	14	-	gene:ENSG00000174373:s:35721688-35721849	gene:ENSG00000174373_1_CE_1	False	False	35721688-35721849	A	35700162-35700302	C1_A	35700302-35721688	141	False	True	True	0.211	0.445	-0.223	0.985	0
gene:ENSG00000174373_1	gene:ENSG00000174373	RALGAPA1	14	-	gene:ENSG00000174373:t:35689534-35690003	gene:ENSG00000174373_1_CE_1	False	False	35689534-35690003	A	35700162-35700302	C2_A	35690003-35700162	141	False	True	True	0.235	0.502	-0.268	0.998	0
gene:ENSG00000196670_1	gene:ENSG00000196670	ZFP62	5	-	gene:ENSG00000196670:t:180850915-180851493	gene:ENSG00000196670_1_CE_1	True	False	180850915-180851493	A	180851988-180852060	C2_A	180851493-180851988	73	False	False	True	0.269	0.516	-0.248	0.994	0
gene:ENSG00000073712_1	gene:ENSG00000073712	FERMT2	14	-	gene:ENSG00000073712:s:52893288-52893333	gene:ENSG00000073712_1_CE_1	False	False	52893293-52893333	A	52881796-52881828	C1_A	52881828-52893293	33	False	True	True	0.22	0.444	-0.221	1	0
gene:ENSG00000073712_1	gene:ENSG00000073712	FERMT2	14	-	gene:ENSG00000073712:t:52881244-52881469	gene:ENSG00000073712_1_CE_1	False	False	52881244-52881469	A	52881796-52881828	C2_A	52881469-52881796	33	False	True	True	0.202	0.432	-0.231	1	0
gene:ENSG00000073712_2	gene:ENSG00000073712	FERMT2	14	-	gene:ENSG00000073712:s:52864401-52864622	gene:ENSG00000073712_2_CE_1	True	False	52864401-52864622	A	52861014-52861034	C1_A	52861034-52864401	21	False	True	True	0.168	0.379	-0.208	1	0
gene:ENSG00000073712_2	gene:ENSG00000073712	FERMT2	14	-	gene:ENSG00000073712:t:52860341-52860465	gene:ENSG00000073712_2_CE_1	True	False	52860341-52860465	A	52861014-52861034	C2_A	52860465-52861014	21	False	True	True	0.249	0.533	-0.283	1	0
gene:ENSG00000126777_1	gene:ENSG00000126777	KTN1	14	+	gene:ENSG00000126777:s:55661522-55661857	gene:ENSG00000126777_1_CE_1	False	False	55661522-55661612	A	55663955-55664041	C1_A	55661612-55663955	87	False	False	True	0.466	0.645	-0.177	1	0
gene:ENSG00000126777_1	gene:ENSG00000126777	KTN1	14	+	gene:ENSG00000126777:t:55667241-55667330	gene:ENSG00000126777_1_CE_1	False	False	55667241-55667330	A	55663955-55664041	C2_A	55664041-55667241	87	False	False	True	0.473	0.623	-0.152	0.974	0
gene:ENSG00000114982_1	gene:ENSG00000114982	KANSL3	2	-	gene:ENSG00000114982:s:96608508-96608664	gene:ENSG00000114982_1_CE_1	False	False	96608508-96608664	A	96606970-96607047	C1_A	96607047-96608508	78	False	True	True	0.223	0.568	-0.353	1	0
gene:ENSG00000114982_1	gene:ENSG00000114982	KANSL3	2	-	gene:ENSG00000114982:t:96605320-96606834	gene:ENSG00000114982_1_CE_1	False	False	96605320-96605511	A	96606970-96607047	C2_A	96605511-96606970	78	False	True	True	0.25	0.583	-0.328	1	0
gene:ENSG00000088367_1	gene:ENSG00000088367	EPB41L1	20	+	gene:ENSG00000088367:s:36194212-36194360	gene:ENSG00000088367_1_CE_1	False	False	36194212-36194360	A	36195329-36195364	C1_A	36194360-36195329	36	False	True	True	0.18	0.41	-0.224	0.96	0.001
gene:ENSG00000088367_1	gene:ENSG00000088367	EPB41L1	20	+	gene:ENSG00000088367:t:36197859-36198041	gene:ENSG00000088367_1_CE_1	False	False	36197859-36198041	A	36195329-36195364	C2_A	36195364-36197859	36	False	True	True	0.196	0.434	-0.24	0.988	0
gene:ENSG00000118705_1	gene:ENSG00000118705	RPN2	20	+	gene:ENSG00000118705:s:37236580-37236709	gene:ENSG00000118705_1_CE_1	False	False	37236580-37236709	A	37238402-37238449	C1_A	37236709-37238402	48	False	False	True	0.202	0.369	-0.166	0.974	0
gene:ENSG00000068305_1	gene:ENSG00000068305	MEF2A	15	+	gene:ENSG00000068305:s:99690241-99690428	gene:ENSG00000068305_1_CE_1	True	False	99690241-99690428	A	99703362-99703385	C1_A	99690428-99703362	24	False	True	True	0.519	0.75	-0.231	0.998	0
gene:ENSG00000068305_1	gene:ENSG00000068305	MEF2A	15	+	gene:ENSG00000068305:t:99706595-99706855	gene:ENSG00000068305_1_CE_1	True	False	99706729-99706855	A	99703362-99703385	C2_A	99703385-99706729	24	False	True	True	0.506	0.74	-0.233	1	0
gene:ENSG00000154380_1	gene:ENSG00000154380	ENAH	1	-	gene:ENSG00000154380:t:225514596-225515397	gene:ENSG00000154380_1_CE_1	True	False	225514596-225514900	A	225517196-225517306	C2_A	225514900-225517196	111	False	False	True	0.587	0.75	-0.169	0.972	0
gene:ENSG00000154380_2	gene:ENSG00000154380	ENAH	1	-	gene:ENSG00000154380:s:225507951-225508017	gene:ENSG00000154380_2_CE_1	False	False	225507951-225508017	A	225504991-225505053	C1_A	225505053-225507951	63	False	True	True	0.112	0.348	-0.228	1	0
gene:ENSG00000154380_2	gene:ENSG00000154380	ENAH	1	-	gene:ENSG00000154380:t:225500992-225501256	gene:ENSG00000154380_2_CE_1	False	False	225500992-225501070	A	225504991-225505053	C2_A	225501070-225504991	63	False	True	True	0.115	0.332	-0.212	1	0
gene:ENSG00000007384_1	gene:ENSG00000007384	RHBDF1	16	-	gene:ENSG00000007384:t:63587-63922	gene:ENSG00000007384_1_CE_1	True	False	63587-63800	A	64333-64437	C2_A	63800-64333	105	False	False	True	0.293	0.527	-0.228	0.998	0
gene:ENSG00000007384_1	gene:ENSG00000007384	RHBDF1	16	-	gene:ENSG00000007384:s:64552-64829	gene:ENSG00000007384_1_CE_2	True	True	64699-64829	A	64333-64440	C1_A	64440-64699	108	False	True	True	0.197	0.409	-0.213	0.991	0
gene:ENSG00000143776_1	gene:ENSG00000143776	CDC42BPA	1	-	gene:ENSG00000143776:t:227004055-227005111	gene:ENSG00000143776_1_CE_1	False	False	227004055-227005111	A	227010878-227011063	C2_A	227005111-227010878	186	False	False	True	0.126	0.322	-0.196	0.985	0
gene:ENSG00000262304_1	gene:ENSG00000262304	gene:ENSG00000262304	17	-	gene:ENSG00000262304:s:3623339-3623491	gene:ENSG00000262304_1_CE_1	False	True	3623339-3623491	A	3622544-3622632	C1_A	3622632-3623339	89	False	False	True	0.108	0.389	-0.266	0.966	0.001
gene:ENSG00000197417_1	gene:ENSG00000197417	SHPK	17	-	gene:ENSG00000197417:s:3623339-3623491	gene:ENSG00000197417_1_CE_1	False	True	3623339-3623491	A	3622544-3622632	C1_A	3622632-3623339	89	False	False	True	0.108	0.389	-0.266	0.966	0.001
gene:ENSG00000166579_1	gene:ENSG00000166579	NDEL1	17	+	gene:ENSG00000166579:s:8460009-8460160	gene:ENSG00000166579_1_CE_1	True	False	8460009-8460160	A	8463320-8463354	C1_A	8460160-8463320	35	False	False	True	0.555	0.734	-0.175	0.97	0
gene:ENSG00000253729_1	gene:ENSG00000253729	PRKDC	8	-	gene:ENSG00000253729:t:47779004-47779361	gene:ENSG00000253729_1_CE_1	False	False	47779004-47779093	A	47782162-47782254	C2_A	47779093-47782162	93	False	False	True	0.745	0.912	-0.171	0.952	0
gene:ENSG00000033867_1	gene:ENSG00000033867	SLC4A7	3	-	gene:ENSG00000033867:t:27423641-27424502	gene:ENSG00000033867_1_CE_1	True	False	27424037-27424152	A	27431298-27431669	C2_A	27424152-27431298	372	False	False	True	0.083	0.238	-0.161	0.971	0
gene:ENSG00000167110_1	gene:ENSG00000167110	GOLGA2	9	-	gene:ENSG00000167110:s:128267458-128267517	gene:ENSG00000167110_1_CE_1	False	False	128267458-128267517	A	128267194-128267274	C1_A	128267274-128267458	81	False	False	True	0.372	0.541	-0.171	0.966	0
gene:ENSG00000197694_1	gene:ENSG00000197694	SPTAN1	9	+	gene:ENSG00000197694:s:128552558-128552696	gene:ENSG00000197694_1_CE_1	True	False	128552558-128552696	A	128555349-128555399	C1_A	128552696-128555349	51	False	True	True	0.22	0.374	-0.153	0.971	0
gene:ENSG00000197694_1	gene:ENSG00000197694	SPTAN1	9	+	gene:ENSG00000197694:t:128566738-128566977	gene:ENSG00000197694_1_CE_1	True	False	128566738-128566977	A	128555349-128555399	C2_A	128555399-128566738	51	False	True	True	0.249	0.415	-0.172	0.971	0
gene:ENSG00000166377_1	gene:ENSG00000166377	ATP9B	18	+	gene:ENSG00000166377:s:79373898-79374275	gene:ENSG00000166377_1_CE_1	False	False	79373898-79374101	A	79375394-79375426	C1_A	79374101-79375394	33	False	True	True	0.244	0.522	-0.277	0.991	0
gene:ENSG00000166377_1	gene:ENSG00000166377	ATP9B	18	+	gene:ENSG00000166377:t:79377247-79378287	gene:ENSG00000166377_1_CE_1	False	False	79377247-79378287	A	79375394-79375426	C2_A	79375426-79377247	33	False	True	True	0.251	0.563	-0.301	0.996	0
gene:ENSG00000139974_1	gene:ENSG00000139974	SLC38A6	14	+	gene:ENSG00000139974:s:60984730-60984803	gene:ENSG00000139974_1_CE_1	True	False	60984730-60984803	A	60987052-60987157	C1_A	60984803-60987052	106	False	False	True	0.182	0.408	-0.229	0.998	0
gene:ENSG00000079277_1	gene:ENSG00000079277	MKNK1	1	-	gene:ENSG00000079277:s:46594113-46594280	gene:ENSG00000079277_1_CE_1	True	False	46594113-46594280	A	46585874-46585974	C1_A	46585974-46594113	101	False	True	True	0.251	0.574	-0.312	1	0
gene:ENSG00000079277_1	gene:ENSG00000079277	MKNK1	1	-	gene:ENSG00000079277:t:46583228-46583329	gene:ENSG00000079277_1_CE_1	True	False	46583228-46583329	A	46585874-46585974	C2_A	46583329-46585874	101	False	True	True	0.348	0.716	-0.377	1	0
gene:ENSG00000071054_1	gene:ENSG00000071054	MAP4K4	2	+	gene:ENSG00000071054:s:101867212-101867309	gene:ENSG00000071054_1_CE_1	False	False	101867212-101867309	A	101868029-101868037	C1_A	101867309-101868029	9	False	True	True	0.465	0.77	-0.306	1	0
gene:ENSG00000071054_1	gene:ENSG00000071054	MAP4K4	2	+	gene:ENSG00000071054:t:101869622-101870085	gene:ENSG00000071054_1_CE_1	False	False	101869622-101870085	A	101868029-101868037	C2_A	101868037-101869622	9	False	True	True	0.476	0.777	-0.307	1	0
gene:ENSG00000197555_1	gene:ENSG00000197555	SIPA1L1	14	+	gene:ENSG00000197555:s:71413948-71414102	gene:ENSG00000197555_1_CE_3	True	False	71413948-71414014	A	71418130-71418196	C1_A	71414014-71418130	67	False	False	True	0.413	0.721	-0.292	0.966	0.001
gene:ENSG00000119684_1	gene:ENSG00000119684	MLH3	14	-	gene:ENSG00000119684:s:75041615-75041700	gene:ENSG00000119684_1_CE_1	False	False	75041615-75041700	A	75039911-75040015	C1_A	75040015-75041615	105	False	True	True	0.572	0.88	-0.305	1	0
gene:ENSG00000119684_1	gene:ENSG00000119684	MLH3	14	-	gene:ENSG00000119684:t:75038340-75038412	gene:ENSG00000119684_1_CE_1	False	False	75038340-75038412	A	75039911-75040015	C2_A	75038412-75039911	105	False	True	True	0.713	0.923	-0.203	0.991	0
gene:ENSG00000116641_1	gene:ENSG00000116641	DOCK7	1	-	gene:ENSG00000116641:s:62552732-62552901	gene:ENSG00000116641_1_CE_1	False	False	62552732-62552901	A	62544947-62545039	C1_A	62545039-62552732	93	False	True	True	0.195	0.441	-0.238	0.996	0
gene:ENSG00000116641_1	gene:ENSG00000116641	DOCK7	1	-	gene:ENSG00000116641:t:62543639-62543745	gene:ENSG00000116641_1_CE_1	False	False	62543656-62543745	A	62544947-62545039	C2_A	62543745-62544947	93	False	True	True	0.229	0.482	-0.25	0.999	0
gene:ENSG00000116641_2	gene:ENSG00000116641	DOCK7	1	-	gene:ENSG00000116641:s:62488934-62489065	gene:ENSG00000116641_2_CE_1	True	False	62488934-62489065	A	62487398-62487412	C1_A	62487412-62488934	15	False	False	True	0.158	0.351	-0.19	0.982	0
gene:ENSG00000163359_1	gene:ENSG00000163359	COL6A3	2	-	gene:ENSG00000163359:s:237395827-237396847	gene:ENSG00000163359_1_CE_1	True	False	237396727-237396847	A	237387582-237388184	C1_A	237388184-237396727	603	False	True	True	0.127	0.331	-0.209	1	0
gene:ENSG00000163359_1	gene:ENSG00000163359	COL6A3	2	-	gene:ENSG00000163359:t:237380915-237381499	gene:ENSG00000163359_1_CE_1	True	False	237380915-237381499	A	237387582-237388184	C2_A	237381499-237387582	603	False	True	True	0.18	0.364	-0.196	1	0
gene:ENSG00000163359_2	gene:ENSG00000163359	COL6A3	2	-	gene:ENSG00000163359:s:237380915-237381499	gene:ENSG00000163359_2_CE_1	True	False	237380915-237381499	A	237378636-237379235	C1_A	237379235-237380915	600	False	True	True	0.328	0.623	-0.306	1	0
gene:ENSG00000163359_2	gene:ENSG00000163359	COL6A3	2	-	gene:ENSG00000163359:t:237376772-237377344	gene:ENSG00000163359_2_CE_1	True	False	237376772-237377344	A	237378636-237379235	C2_A	237377344-237378636	600	False	True	True	0.354	0.632	-0.279	1	0
gene:ENSG00000124831_1	gene:ENSG00000124831	LRRFIP1	2	+	gene:ENSG00000124831:t:237753309-237753479	gene:ENSG00000124831_1_CE_1	False	False	237753309-237753479	A	237751200-237751271	C2_A	237751271-237753309	72	False	False	True	0.538	0.702	-0.169	0.952	0
gene:ENSG00000094975_1	gene:ENSG00000094975	SUCO	1	+	gene:ENSG00000094975:s:172575518-172575623	gene:ENSG00000094975_1_CE_1	False	False	172575518-172575623	A	172577539-172577559	C1_A	172575623-172577539	21	False	True	True	0.549	0.787	-0.241	0.997	0
gene:ENSG00000094975_1	gene:ENSG00000094975	SUCO	1	+	gene:ENSG00000094975:t:172577764-172577819	gene:ENSG00000094975_1_CE_1	False	False	172577764-172577819	A	172577539-172577559	C2_A	172577559-172577764	21	False	True	True	0.568	0.811	-0.238	0.996	0
gene:ENSG00000088833_1	gene:ENSG00000088833	NSFL1C	20	-	gene:ENSG00000088833:s:1457955-1458274	gene:ENSG00000088833_1_CE_1	False	False	1458200-1458274	A	1455714-1455719	C1_A	1455719-1458200	6	False	True	True	0.625	0.804	-0.181	0.981	0
gene:ENSG00000088833_1	gene:ENSG00000088833	NSFL1C	20	-	gene:ENSG00000088833:t:1454967-1455132	gene:ENSG00000088833_1_CE_1	False	False	1454967-1455132	A	1455714-1455719	C2_A	1455132-1455714	6	False	True	True	0.635	0.801	-0.171	0.959	0
gene:ENSG00000196535_2	gene:ENSG00000196535	MYO18A	17	-	gene:ENSG00000196535:s:29082316-29082438	gene:ENSG00000196535_2_CE_1	False	False	29082316-29082438	A	29079727-29081000	C1_A	29081000-29082316	1274	False	True	True	0.437	0.785	-0.356	1	0
gene:ENSG00000196535_2	gene:ENSG00000196535	MYO18A	17	-	gene:ENSG00000196535:t:29071122-29078857	gene:ENSG00000196535_2_CE_1	False	False	29071122-29074914	A	29079727-29081000	C2_A	29074914-29079727	1274	False	True	True	0.584	0.858	-0.28	1	0
gene:ENSG00000163939_1	gene:ENSG00000163939	PBRM1	3	-	gene:ENSG00000163939:s:52682092-52682233	gene:ENSG00000163939_1_CE_1	True	False	52682092-52682233	A	52681704-52681820	C1_A	52681820-52682092	117	False	False	True	0.283	0.524	-0.239	0.984	0
gene:ENSG00000132549_1	gene:ENSG00000132549	VPS13B	8	+	gene:ENSG00000132549:s:99507137-99507203	gene:ENSG00000132549_1_CE_2	True	False	99507137-99507203	A	99507770-99507911	C1_A	99507203-99507770	142	False	True	True	0.17	0.4	-0.228	0.986	0
gene:ENSG00000132549_1	gene:ENSG00000132549	VPS13B	8	+	gene:ENSG00000132549:t:99511104-99511512	gene:ENSG00000132549_1_CE_2	True	False	99511104-99511512	A	99507770-99507911	C2_A	99507911-99511104	142	False	True	True	0.371	0.574	-0.195	0.964	0.001
gene:ENSG00000166833_1	gene:ENSG00000166833	NAV2	11	+	gene:ENSG00000166833:s:19879869-19880127	gene:ENSG00000166833_1_CE_1	True	False	19879869-19880127	A	19884294-19884362	C1_A	19880127-19884294	69	False	True	True	0.345	0.616	-0.258	0.985	0
gene:ENSG00000166833_1	gene:ENSG00000166833	NAV2	11	+	gene:ENSG00000166833:t:19892434-19892594	gene:ENSG00000166833_1_CE_1	True	False	19892434-19892594	A	19884294-19884362	C2_A	19884362-19892434	69	False	True	True	0.352	0.724	-0.371	1	0
gene:ENSG00000274211_1	gene:ENSG00000274211	SOCS7	17	+	gene:ENSG00000274211:s:38361711-38361775	gene:ENSG00000274211_1_CE_1	True	False	38361711-38361775	A	38364752-38364856	C1_A	38361775-38364752	105	False	False	True	0.581	0.803	-0.216	0.995	0
gene:ENSG00000275832_1	gene:ENSG00000275832	ARHGAP23	17	+	gene:ENSG00000275832:s:38498414-38498510	gene:ENSG00000275832_1_CE_2	True	False	38498414-38498510	A	38498932-38498954	C1_A	38498510-38498932	23	False	True	True	0.606	0.86	-0.252	1	0
gene:ENSG00000275832_1	gene:ENSG00000275832	ARHGAP23	17	+	gene:ENSG00000275832:t:38500333-38501124	gene:ENSG00000275832_1_CE_2	True	False	38500597-38501124	A	38498932-38498954	C2_A	38498954-38500597	23	False	True	True	0.512	0.755	-0.245	1	0
gene:ENSG00000142453_1	gene:ENSG00000142453	CARM1	19	+	gene:ENSG00000142453:s:10921050-10921127	gene:ENSG00000142453_1_CE_1	False	False	10921050-10921127	A	10921375-10921443	C1_A	10921127-10921375	69	False	True	True	0.233	0.475	-0.248	0.999	0
gene:ENSG00000142453_1	gene:ENSG00000142453	CARM1	19	+	gene:ENSG00000142453:t:10921615-10923075	gene:ENSG00000142453_1_CE_1	False	False	10921615-10923075	A	10921375-10921443	C2_A	10921443-10921615	69	False	True	True	0.24	0.476	-0.238	0.998	0
gene:ENSG00000145362_1	gene:ENSG00000145362	ANK2	4	+	gene:ENSG00000145362:s:113318517-113319231	gene:ENSG00000145362_1_CE_1	False	False	113318517-113318620	A	113323759-113323794	C1_A	113318620-113323759	36	False	True	True	0.472	0.687	-0.215	1	0
gene:ENSG00000145362_1	gene:ENSG00000145362	ANK2	4	+	gene:ENSG00000145362:t:113330246-113330470	gene:ENSG00000145362_1_CE_1	False	False	113330246-113330470	A	113323759-113323794	C2_A	113323794-113330246	36	False	True	True	0.472	0.665	-0.195	0.999	0
gene:ENSG00000145362_2	gene:ENSG00000145362	ANK2	4	+	gene:ENSG00000145362:s:113345900-113347792	gene:ENSG00000145362_2_CE_1	False	False	113345900-113346022	A	113348276-113348308	C1_A	113346022-113348276	33	False	True	True	0.644	0.877	-0.24	1	0
gene:ENSG00000145362_2	gene:ENSG00000145362	ANK2	4	+	gene:ENSG00000145362:t:113350228-113351700	gene:ENSG00000145362_2_CE_1	False	False	113350228-113350249	A	113348276-113348308	C2_A	113348308-113350228	33	False	True	True	0.654	0.878	-0.221	1	0
gene:ENSG00000145362_3	gene:ENSG00000145362	ANK2	4	+	gene:ENSG00000145362:t:113381457-113384221	gene:ENSG00000145362_3_CE_3	True	False	113381457-113384221	A	113378090-113378181	C2_A	113378181-113381457	92	False	False	True	0.331	0.493	-0.165	0.965	0
gene:ENSG00000145349_1	gene:ENSG00000145349	CAMK2D	4	-	gene:ENSG00000145349:s:113509638-113509675	gene:ENSG00000145349_1_CE_1	True	False	113509638-113509675	A	113502936-113502977	C1_A	113502977-113509638	42	False	True	True	0.25	0.569	-0.324	1	0
gene:ENSG00000145349_1	gene:ENSG00000145349	CAMK2D	4	-	gene:ENSG00000145349:t:113500463-113500511	gene:ENSG00000145349_1_CE_1	True	False	113500463-113500511	A	113502936-113502977	C2_A	113500511-113502936	42	False	True	True	0.299	0.642	-0.347	1	0
gene:ENSG00000145349_2	gene:ENSG00000145349	CAMK2D	4	-	gene:ENSG00000145349:s:113456609-113457563	gene:ENSG00000145349_2_CE_1	True	False	113457335-113457563	A	113455726-113455821	C1_A	113455821-113457335	96	False	False	True	0.323	0.554	-0.234	1	0
gene:ENSG00000145349_2	gene:ENSG00000145349	CAMK2D	4	-	gene:ENSG00000145349:t:113451032-113454515	gene:ENSG00000145349_2_CE_1	True	False	113451032-113454515	A	113455726-113455821	C2_A	113454515-113455726	96	False	False	True	0.338	0.578	-0.249	1	0
gene:ENSG00000172819_1	gene:ENSG00000172819	RARG	12	-	gene:ENSG00000172819:t:53215646-53215794	gene:ENSG00000172819_1_CE_1	True	False	53215646-53215794	A	53227362-53227687	C2_A	53215794-53227362	326	False	False	True	0.259	0.553	-0.286	0.996	0
gene:ENSG00000245958_1	gene:ENSG00000245958	SEPTIN7P14	4	+	gene:ENSG00000245958:s:119494426-119494523	gene:ENSG00000245958_1_CE_1	True	False	119494426-119494523	A	119497811-119497903	C1_A	119494523-119497811	93	False	False	True	0.167	0.528	-0.363	1	0
gene:ENSG00000102312_2	gene:ENSG00000102312	PORCN	X	+	gene:ENSG00000102312:s:48512589-48512719	gene:ENSG00000102312_2_CE_1	True	False	48512589-48512719	A	48512835-48512852	C1_A	48512719-48512835	18	False	False	True	0.379	0.598	-0.215	0.964	0.001
gene:ENSG00000074054_1	gene:ENSG00000074054	CLASP1	2	-	gene:ENSG00000074054:s:121410866-121410969	gene:ENSG00000074054_1_CE_1	False	False	121410866-121410969	A	121409024-121409047	C1_A	121409047-121410866	24	False	True	True	0.57	0.795	-0.228	0.998	0
gene:ENSG00000074054_1	gene:ENSG00000074054	CLASP1	2	-	gene:ENSG00000074054:t:121407471-121407715	gene:ENSG00000074054_1_CE_1	False	False	121407471-121407715	A	121409024-121409047	C2_A	121407715-121409024	24	False	True	True	0.519	0.759	-0.237	0.998	0
gene:ENSG00000163166_1	gene:ENSG00000163166	IWS1	2	-	gene:ENSG00000163166:s:127486553-127486664	gene:ENSG00000163166_1_CE_1	False	False	127486553-127486664	A	127485874-127486033	C1_A	127486033-127486553	160	False	True	True	0.195	0.476	-0.282	1	0
gene:ENSG00000163166_1	gene:ENSG00000163166	IWS1	2	-	gene:ENSG00000163166:t:127480810-127481175	gene:ENSG00000163166_1_CE_1	False	False	127480810-127481175	A	127485874-127486033	C2_A	127481175-127485874	160	False	True	True	0.156	0.375	-0.216	0.998	0
gene:ENSG00000140105_1	gene:ENSG00000140105	WARS1	14	-	gene:ENSG00000140105:t:100369087-100369258	gene:ENSG00000140105_1_CE_3	True	False	100369087-100369258	A	100374136-100374244	C2_A	100369258-100374136	109	False	False	True	0.001	0.174	-0.154	0.998	0
gene:ENSG00000214548_1	gene:ENSG00000214548	MEG3	14	+	gene:ENSG00000214548:s:100829611-100829787	gene:ENSG00000214548_1_CE_1	True	False	100829611-100829749	A	100831421-100831534	C1_A	100829749-100831421	114	False	False	True	0.295	0.67	-0.391	1	0
gene:ENSG00000225746_2	gene:ENSG00000225746	MEG8	14	+	gene:ENSG00000225746:t:100937401-100937488	gene:ENSG00000225746_2_CE_1	True	False	100937403-100937488	A	100935772-100935881	C2_A	100935881-100937403	110	False	False	True	0.123	0.298	-0.176	0.969	0.001
gene:ENSG00000067208_1	gene:ENSG00000067208	EVI5	1	-	gene:ENSG00000067208:s:92663420-92663452	gene:ENSG00000067208_1_CE_1	True	False	92663420-92663452	A	92662719-92662865	C1_A	92662865-92663420	147	False	False	True	0.512	0.696	-0.183	0.954	0.001
gene:ENSG00000183091_1	gene:ENSG00000183091	NEB	2	-	gene:ENSG00000183091:t:151492387-151493296	gene:ENSG00000183091_1_CE_1	True	False	151492387-151492494	A	151493353-151493445	C2_A	151492494-151493353	93	False	False	True	0.427	0.586	-0.157	0.965	0
gene:ENSG00000183091_1	gene:ENSG00000183091	NEB	2	-	gene:ENSG00000183091:t:151494161-151494253	gene:ENSG00000183091_1_CE_6	True	False	151494161-151494253	A	151496276-151496368	C2_A	151494253-151496276	93	False	False	True	0.232	0.457	-0.236	1	0
gene:ENSG00000138279_1	gene:ENSG00000138279	ANXA7	10	-	gene:ENSG00000138279:s:73396519-73396583	gene:ENSG00000138279_1_CE_1	False	False	73396519-73396583	A	73396044-73396109	C1_A	73396109-73396519	66	False	True	True	0.188	0.38	-0.203	0.999	0
gene:ENSG00000138279_1	gene:ENSG00000138279	ANXA7	10	-	gene:ENSG00000138279:t:73388312-73388414	gene:ENSG00000138279_1_CE_1	False	False	73388312-73388414	A	73396044-73396109	C2_A	73388414-73396044	66	False	True	True	0.188	0.383	-0.205	0.999	0
gene:ENSG00000107758_1	gene:ENSG00000107758	PPP3CB	10	-	gene:ENSG00000107758:s:73443780-73444822	gene:ENSG00000107758_1_CE_1	True	False	73444725-73444822	A	73439872-73439901	C1_A	73439901-73444725	30	False	True	True	0.631	0.864	-0.237	1	0
gene:ENSG00000107758_1	gene:ENSG00000107758	PPP3CB	10	-	gene:ENSG00000107758:t:73436433-73438420	gene:ENSG00000107758_1_CE_1	True	False	73436433-73438420	A	73439872-73439901	C2_A	73438420-73439872	30	False	True	True	0.675	0.895	-0.218	1	0
gene:ENSG00000148660_1	gene:ENSG00000148660	CAMK2G	10	-	gene:ENSG00000148660:s:73842169-73842211	gene:ENSG00000148660_1_CE_1	False	False	73842169-73842211	A	73839539-73839601	C1_A	73839601-73842169	63	False	True	True	0.576	0.754	-0.18	0.982	0
gene:ENSG00000148660_1	gene:ENSG00000148660	CAMK2G	10	-	gene:ENSG00000148660:t:73837014-73837511	gene:ENSG00000148660_1_CE_1	False	False	73837468-73837511	A	73839539-73839601	C2_A	73837511-73839539	63	False	True	True	0.568	0.75	-0.182	0.986	0
gene:ENSG00000055609_1	gene:ENSG00000055609	KMT2C	7	-	gene:ENSG00000055609:s:152195907-152197735	gene:ENSG00000055609_1_CE_1	True	False	152195907-152196011	A	152195522-152195569	C1_A	152195569-152195907	48	False	False	True	0.16	0.416	-0.257	0.99	0
gene:ENSG00000100330_1	gene:ENSG00000100330	MTMR3	22	+	gene:ENSG00000100330:s:30022463-30022697	gene:ENSG00000100330_1_CE_1	False	False	30022609-30022697	A	30023457-30023483	C1_A	30022697-30023457	27	False	True	True	0.551	0.796	-0.244	0.996	0
gene:ENSG00000100330_1	gene:ENSG00000100330	MTMR3	22	+	gene:ENSG00000100330:t:30025630-30030868	gene:ENSG00000100330_1_CE_1	False	False	30025630-30030868	A	30023457-30023483	C2_A	30023483-30025630	27	False	True	True	0.544	0.791	-0.236	0.997	0
gene:ENSG00000138326_1	gene:ENSG00000138326	RPS24	10	+	gene:ENSG00000138326:s:78037194-78037304	gene:ENSG00000138326_1_CE_1	True	False	78037194-78037304	A	78037965-78037982	C1_A	78037304-78037965	18	False	False	True	0.241	0.378	-0.154	0.98	0
gene:ENSG00000147364_1	gene:ENSG00000147364	FBXO25	8	+	gene:ENSG00000147364:s:463007-463150	gene:ENSG00000147364_1_CE_1	False	False	463007-463150	A	467720-467746	C1_A	463150-467720	27	False	True	True	0.167	0.423	-0.26	1	0
gene:ENSG00000147364_1	gene:ENSG00000147364	FBXO25	8	+	gene:ENSG00000147364:t:468715-469873	gene:ENSG00000147364_1_CE_1	False	False	468715-469873	A	467720-467746	C2_A	467746-468715	27	False	True	True	0.15	0.376	-0.229	0.998	0
gene:ENSG00000175575_1	gene:ENSG00000175575	PAAF1	11	+	gene:ENSG00000175575:t:73887201-73887457	gene:ENSG00000175575_1_CE_1	True	False	73887354-73887457	A	73887031-73887099	C2_A	73887099-73887354	69	False	False	True	0.415	0.647	-0.233	0.976	0.001
gene:ENSG00000137486_1	gene:ENSG00000137486	ARRB1	11	-	gene:ENSG00000137486:s:75272786-75272978	gene:ENSG00000137486_1_CE_1	False	False	75272895-75272978	A	75271701-75271724	C1_A	75271724-75272895	24	False	True	True	0.482	0.756	-0.269	0.993	0
gene:ENSG00000137486_1	gene:ENSG00000137486	ARRB1	11	-	gene:ENSG00000137486:t:75268889-75268959	gene:ENSG00000137486_1_CE_1	False	False	75268889-75268959	A	75271701-75271724	C2_A	75268959-75271701	24	False	True	True	0.523	0.789	-0.266	0.999	0
gene:ENSG00000182534_1	gene:ENSG00000182534	MXRA7	17	-	gene:ENSG00000182534:t:76679566-76680879	gene:ENSG00000182534_1_CE_1	True	False	76679566-76680879	A	76683847-76683927	C2_A	76680879-76683847	81	False	False	True	0.367	0.535	-0.161	1	0
gene:ENSG00000154310_1	gene:ENSG00000154310	TNIK	3	-	gene:ENSG00000154310:s:171140399-171140509	gene:ENSG00000154310_1_CE_1	False	False	171140399-171140509	A	171139470-171139556	C1_A	171139556-171140399	87	False	True	True	0.678	0.925	-0.24	0.986	0
gene:ENSG00000154310_1	gene:ENSG00000154310	TNIK	3	-	gene:ENSG00000154310:t:171138191-171138379	gene:ENSG00000154310_1_CE_1	False	False	171138191-171138379	A	171139470-171139556	C2_A	171138379-171139470	87	False	True	True	0.713	0.937	-0.221	0.975	0.001
gene:ENSG00000073921_1	gene:ENSG00000073921	PICALM	11	-	gene:ENSG00000073921:s:85981129-85981228	gene:ENSG00000073921_1_CE_1	True	False	85981129-85981228	A	85976623-85976682	C1_A	85976682-85981129	60	False	False	True	0.266	0.43	-0.159	0.983	0
gene:ENSG00000070961_1	gene:ENSG00000070961	ATP2B1	12	-	gene:ENSG00000070961:s:89599117-89599299	gene:ENSG00000070961_1_CE_1	False	False	89599117-89599299	A	89598657-89598743	C1_A	89598743-89599117	87	False	True	True	0.286	0.643	-0.368	1	0
gene:ENSG00000070961_1	gene:ENSG00000070961	ATP2B1	12	-	gene:ENSG00000070961:t:89588049-89591295	gene:ENSG00000070961_1_CE_1	False	False	89588049-89591295	A	89598657-89598743	C2_A	89591295-89598657	87	False	True	True	0.237	0.557	-0.336	1	0
gene:ENSG00000113504_1	gene:ENSG00000113504	SLC12A7	5	-	gene:ENSG00000113504:s:1057211-1057649	gene:ENSG00000113504_1_CE_1	False	False	1057471-1057649	A	1056582-1056596	C1_A	1056596-1057471	15	False	False	True	0.619	0.826	-0.207	0.952	0.002
gene:ENSG00000117569_1	gene:ENSG00000117569	PTBP2	1	+	gene:ENSG00000117569:s:96804785-96804939	gene:ENSG00000117569_1_CE_1	False	False	96804785-96804939	A	96806419-96806452	C1_A	96804939-96806419	34	False	True	True	0.746	0.939	-0.188	0.992	0
gene:ENSG00000117569_1	gene:ENSG00000117569	PTBP2	1	+	gene:ENSG00000117569:t:96806811-96806958	gene:ENSG00000117569_1_CE_1	False	False	96806866-96806958	A	96806419-96806452	C2_A	96806452-96806866	34	False	True	True	0.733	0.937	-0.199	0.993	0
gene:ENSG00000188641_1	gene:ENSG00000188641	DPYD	1	-	gene:ENSG00000188641:t:97699351-97699547	gene:ENSG00000188641_1_CE_1	True	True	97699351-97699547	A	97700190-97700302	C2_A	97699547-97700190	113	False	False	True	0.071	0.279	-0.207	0.999	0
gene:ENSG00000100711_1	gene:ENSG00000100711	ZFYVE21	14	+	gene:ENSG00000100711:s:103729091-103729394	gene:ENSG00000100711_1_CE_1	False	False	103729091-103729182	A	103729793-103729846	C1_A	103729182-103729793	54	False	True	True	0.146	0.338	-0.194	0.977	0
gene:ENSG00000100711_1	gene:ENSG00000100711	ZFYVE21	14	+	gene:ENSG00000100711:t:103732620-103732762	gene:ENSG00000100711_1_CE_1	False	False	103732620-103732762	A	103729793-103729846	C2_A	103729846-103732620	54	False	True	True	0.132	0.367	-0.236	1	0
gene:ENSG00000144283_1	gene:ENSG00000144283	PKP4	2	+	gene:ENSG00000144283:s:158533180-158533316	gene:ENSG00000144283_1_CE_1	True	False	158533180-158533316	A	158533438-158533534	C1_A	158533316-158533438	97	False	False	True	0.224	0.406	-0.184	0.986	0
gene:ENSG00000144283_2	gene:ENSG00000144283	PKP4	2	+	gene:ENSG00000144283:s:158673883-158674000	gene:ENSG00000144283_2_CE_1	False	False	158673883-158674000	A	158676739-158676867	C1_A	158674000-158676739	129	False	True	True	0.543	0.867	-0.334	1	0
gene:ENSG00000144283_2	gene:ENSG00000144283	PKP4	2	+	gene:ENSG00000144283:t:158678581-158678654	gene:ENSG00000144283_2_CE_1	False	False	158678581-158678654	A	158676739-158676867	C2_A	158676867-158678581	129	False	True	True	0.42	0.788	-0.371	1	0
gene:ENSG00000172292_1	gene:ENSG00000172292	CERS6	2	+	gene:ENSG00000172292:s:168765592-168765748	gene:ENSG00000172292_1_CE_1	False	False	168765592-168765748	A	168766322-168766345	C1_A	168765748-168766322	24	False	True	True	0.37	0.619	-0.249	1	0
gene:ENSG00000172292_1	gene:ENSG00000172292	CERS6	2	+	gene:ENSG00000172292:t:168769510-168775134	gene:ENSG00000172292_1_CE_1	False	False	168769510-168775134	A	168766322-168766345	C2_A	168766345-168769510	24	False	True	True	0.376	0.634	-0.256	1	0
gene:ENSG00000144357_1	gene:ENSG00000144357	UBR3	2	+	gene:ENSG00000144357:s:169947409-169947715	gene:ENSG00000144357_1_CE_1	True	True	169947409-169947715	A	169947905-169947937	C1_A	169947715-169947905	33	False	True	True	0.236	0.457	-0.222	0.998	0
gene:ENSG00000144357_1	gene:ENSG00000144357	UBR3	2	+	gene:ENSG00000144357:t:169949482-169950065	gene:ENSG00000144357_1_CE_1	True	True	169949605-169950065	A	169947905-169947937	C2_A	169947937-169949605	33	False	True	True	0.216	0.431	-0.212	0.998	0
gene:ENSG00000156171_1	gene:ENSG00000156171	DRAM2	1	-	gene:ENSG00000156171:s:111140038-111140040	gene:ENSG00000156171_1_CE_1	True	False	111140038-111140040	A	111139588-111139666	C1_A	111139666-111140038	79	False	False	True	0.39	0.616	-0.22	0.99	0
gene:ENSG00000151914_1	gene:ENSG00000151914	DST	6	-	gene:ENSG00000151914:s:56704280-56704369	gene:ENSG00000151914_1_CE_1	True	False	56704280-56704369	A	56703648-56703746	C1_A	56703746-56704280	99	False	False	True	0.384	0.628	-0.253	1	0
gene:ENSG00000151914_1	gene:ENSG00000151914	DST	6	-	gene:ENSG00000151914:t:56701888-56701965	gene:ENSG00000151914_1_CE_2	True	True	56701888-56701965	A	56703711-56703746	C2_A	56701965-56703711	36	False	True	True	0.289	0.442	-0.163	0.96	0
gene:ENSG00000009307_1	gene:ENSG00000009307	CSDE1	1	-	gene:ENSG00000009307:t:114739753-114739922	gene:ENSG00000009307_1_CE_1	True	False	114739753-114739890	A	114741527-114741615	C2_A	114739890-114741527	89	False	False	True	0.36	0.532	-0.161	0.999	0
gene:ENSG00000009307_1	gene:ENSG00000009307	CSDE1	1	-	gene:ENSG00000009307:s:114749817-114749904	gene:ENSG00000009307_1_CE_2	True	False	114749821-114749904	A	114741527-114741673	C1_A	114741673-114749821	147	False	False	True	0.339	0.501	-0.177	0.982	0
gene:ENSG00000112305_1	gene:ENSG00000112305	SMAP1	6	+	gene:ENSG00000112305:s:70772929-70773425	gene:ENSG00000112305_1_CE_1	False	False	70772929-70773425	A	70791689-70791769	C1_A	70773425-70791689	81	False	True	True	0.385	0.68	-0.297	1	0
gene:ENSG00000112305_1	gene:ENSG00000112305	SMAP1	6	+	gene:ENSG00000112305:t:70798657-70798737	gene:ENSG00000112305_1_CE_1	False	False	70798657-70798737	A	70791689-70791769	C2_A	70791769-70798657	81	False	True	True	0.358	0.604	-0.248	0.999	0
gene:ENSG00000270231_1	gene:ENSG00000270231	NBPF8	1	+	gene:ENSG00000270231:t:120447630-120447841	gene:ENSG00000270231_1_CE_1	False	False	120447630-120447841	A	120447094-120447166	C2_A	120447166-120447630	73	False	False	True	0.794	0.962	-0.174	0.952	0
gene:ENSG00000275131_2	gene:ENSG00000275131	PDE4DIPP2	1	-	gene:ENSG00000275131:s:120511666-120511818	gene:ENSG00000275131_2_CE_1	True	False	120511666-120511818	A	120509485-120509670	C1_A	120509670-120511666	186	False	True	True	0.466	0.722	-0.254	1	0
gene:ENSG00000275131_2	gene:ENSG00000275131	PDE4DIPP2	1	-	gene:ENSG00000275131:t:120505711-120505962	gene:ENSG00000275131_2_CE_1	True	False	120505711-120505962	A	120509485-120509670	C2_A	120505962-120509485	186	False	True	True	0.271	0.531	-0.257	1	0
gene:ENSG00000104728_1	gene:ENSG00000104728	ARHGEF10	8	+	gene:ENSG00000104728:s:1857960-1858115	gene:ENSG00000104728_1_CE_1	False	True	1857960-1858115	A	1858757-1858816	C1_A	1858115-1858757	60	False	True	True	0.157	0.419	-0.256	1	0
gene:ENSG00000104728_1	gene:ENSG00000104728	ARHGEF10	8	+	gene:ENSG00000104728:t:1859894-1860184	gene:ENSG00000104728_1_CE_1	False	False	1859897-1860184	A	1858757-1858816	C2_A	1858816-1859897	60	False	True	True	0.157	0.38	-0.222	0.994	0
gene:ENSG00000107771_1	gene:ENSG00000107771	CCSER2	10	+	gene:ENSG00000107771:s:84477575-84477664	gene:ENSG00000107771_1_CE_1	True	False	84477575-84477664	A	84499875-84499959	C1_A	84477664-84499875	85	False	True	True	0.642	0.836	-0.193	0.98	0
gene:ENSG00000107771_1	gene:ENSG00000107771	CCSER2	10	+	gene:ENSG00000107771:t:84513449-84518521	gene:ENSG00000107771_1_CE_1	True	False	84513449-84518521	A	84499875-84499959	C2_A	84499959-84513449	85	False	True	True	0.622	0.808	-0.184	0.976	0
gene:ENSG00000100320_2	gene:ENSG00000100320	RBFOX2	22	-	gene:ENSG00000100320:t:35746473-35748632	gene:ENSG00000100320_2_CE_1	True	False	35746473-35746561	A	35752613-35752655	C2_A	35746561-35752613	43	False	False	True	0.186	0.539	-0.367	1	0
gene:ENSG00000100320_2	gene:ENSG00000100320	RBFOX2	22	-	gene:ENSG00000100320:s:35759888-35760032	gene:ENSG00000100320_2_CE_2	True	False	35759888-35760032	A	35752613-35752655	C1_A	35752655-35759888	43	False	False	True	0.158	0.482	-0.327	1	0
gene:ENSG00000078674_1	gene:ENSG00000078674	PCM1	8	+	gene:ENSG00000078674:s:17924713-17927953	gene:ENSG00000078674_1_CE_2	True	False	17924713-17924780	A	17934706-17934858	C1_A	17924780-17934706	153	False	False	True	0.328	0.541	-0.21	0.995	0
gene:ENSG00000078674_1	gene:ENSG00000078674	PCM1	8	+	gene:ENSG00000078674:t:17935589-17935706	gene:ENSG00000078674_1_CE_3	True	True	17935589-17935706	A	17935134-17935317	C2_A	17935317-17935589	184	False	False	True	0.187	0.399	-0.216	0.999	0
gene:ENSG00000100207_1	gene:ENSG00000100207	TCF20	22	-	gene:ENSG00000100207:s:42169847-42169896	gene:ENSG00000100207_1_CE_2	True	False	42169847-42169896	A	42168609-42168736	C1_A	42168736-42169847	128	False	False	True	0.331	0.64	-0.308	0.999	0
gene:ENSG00000158863_1	gene:ENSG00000158863	FHIP2B	8	+	gene:ENSG00000158863:t:22096337-22097045	gene:ENSG00000158863_1_CE_1	False	True	22096337-22097045	A	22094610-22094853	C2_A	22094853-22096337	244	False	False	True	0.074	0.316	-0.245	0.999	0
gene:ENSG00000019144_2	gene:ENSG00000019144	PHLDB1	11	+	gene:ENSG00000019144:s:118639162-118639355	gene:ENSG00000019144_2_CE_1	True	True	118639162-118639251	A	118639861-118640004	C1_A	118639251-118639861	144	False	False	True	0.148	0.324	-0.179	0.983	0
gene:ENSG00000019144_2	gene:ENSG00000019144	PHLDB1	11	+	gene:ENSG00000019144:t:118643800-118643940	gene:ENSG00000019144_2_CE_3	True	False	118643800-118643940	A	118642254-118642394	C2_A	118642394-118643800	141	False	False	True	0.215	0.387	-0.167	0.989	0
gene:ENSG00000196914_1	gene:ENSG00000196914	ARHGEF12	11	+	gene:ENSG00000196914:s:120407738-120407823	gene:ENSG00000196914_1_CE_1	False	False	120407738-120407823	A	120409394-120409450	C1_A	120407823-120409394	57	False	True	True	0.575	0.797	-0.223	1	0
gene:ENSG00000196914_1	gene:ENSG00000196914	ARHGEF12	11	+	gene:ENSG00000196914:t:120420753-120420851	gene:ENSG00000196914_1_CE_1	False	False	120420753-120420851	A	120409394-120409450	C2_A	120409450-120420753	57	False	True	True	0.589	0.773	-0.193	0.995	0
gene:ENSG00000173040_1	gene:ENSG00000173040	EVC2	4	-	gene:ENSG00000173040:t:5631793-5632032	gene:ENSG00000173040_1_CE_1	True	True	5631793-5632032	A	5633861-5633964	C2_A	5632032-5633861	104	False	False	True	0.118	0.382	-0.248	0.981	0
gene:ENSG00000106771_1	gene:ENSG00000106771	TMEM245	9	-	gene:ENSG00000106771:t:109080839-109080943	gene:ENSG00000106771_1_CE_1	False	False	109080839-109080943	A	109085997-109086020	C2_A	109080943-109085997	24	False	False	True	0.146	0.326	-0.179	0.968	0
gene:ENSG00000084234_1	gene:ENSG00000084234	APLP2	11	+	gene:ENSG00000084234:s:130122305-130122513	gene:ENSG00000084234_1_CE_1	False	False	130122305-130122513	A	130123612-130123779	C1_A	130122513-130123612	168	False	True	True	0.358	0.57	-0.204	1	0
gene:ENSG00000084234_1	gene:ENSG00000084234	APLP2	11	+	gene:ENSG00000084234:t:130126700-130126830	gene:ENSG00000084234_1_CE_1	False	False	130126700-130126830	A	130123612-130123779	C2_A	130123779-130126700	168	False	True	True	0.321	0.5	-0.177	1	0
gene:ENSG00000134313_1	gene:ENSG00000134313	KIDINS220	2	-	gene:ENSG00000134313:s:8747887-8748000	gene:ENSG00000134313_1_CE_1	True	False	8747887-8748000	A	8747145-8747201	C1_A	8747201-8747887	57	False	True	True	0.263	0.485	-0.219	0.999	0
gene:ENSG00000134313_1	gene:ENSG00000134313	KIDINS220	2	-	gene:ENSG00000134313:t:8736868-8738040	gene:ENSG00000134313_1_CE_1	True	False	8736868-8736999	A	8747145-8747201	C2_A	8736999-8747145	57	False	True	True	0.199	0.41	-0.206	0.997	0
gene:ENSG00000136111_1	gene:ENSG00000136111	TBC1D4	13	-	gene:ENSG00000136111:t:75312738-75312898	gene:ENSG00000136111_1_CE_1	False	False	75312738-75312898	A	75324237-75324401	C2_A	75312898-75324237	165	False	False	True	0.099	0.298	-0.199	0.955	0.001
gene:ENSG00000136153_3	gene:ENSG00000136153	LMO7	13	+	gene:ENSG00000136153:t:75809154-75809183	gene:ENSG00000136153_3_CE_2	True	False	75809154-75809183	A	75807480-75808199	C2_A	75808199-75809154	720	False	False	True	0.427	0.621	-0.202	0.998	0
gene:ENSG00000005810_2	gene:ENSG00000005810	MYCBP2	13	-	gene:ENSG00000005810:s:77118340-77118659	gene:ENSG00000005810_2_CE_1	True	False	77118340-77118519	A	77103209-77103310	C1_A	77103310-77118340	102	False	False	True	0.213	0.493	-0.276	0.996	0
gene:ENSG00000005810_2	gene:ENSG00000005810	MYCBP2	13	-	gene:ENSG00000005810:t:77097370-77099013	gene:ENSG00000005810_2_CE_1	True	False	77097370-77099013	A	77103209-77103310	C2_A	77099013-77103209	102	False	False	True	0.09	0.273	-0.188	0.97	0
gene:ENSG00000266338_1	gene:ENSG00000266338	NBPF15	1	-	gene:ENSG00000266338:t:144459366-144459488	gene:ENSG00000266338_1_CE_5	True	False	144459366-144459483	A	144460843-144460961	C2_A	144459483-144460843	119	False	False	True	0.33	0.51	-0.176	0.951	0.001
gene:ENSG00000118418_1	gene:ENSG00000118418	HMGN3	6	-	gene:ENSG00000118418:s:79202276-79202389	gene:ENSG00000118418_1_CE_1	True	False	79202276-79202389	A	79202056-79202155	C1_A	79202155-79202276	100	False	False	True	0.354	0.583	-0.226	1	0
gene:ENSG00000118418_1	gene:ENSG00000118418	HMGN3	6	-	gene:ENSG00000118418:t:79201245-79201726	gene:ENSG00000118418_1_CE_1	True	True	79201245-79201726	A	79202056-79202155	C2_A	79201726-79202056	100	False	False	True	0.219	0.416	-0.193	0.999	0
gene:ENSG00000265491_1	gene:ENSG00000265491	RNF115	1	-	gene:ENSG00000265491:t:145784539-145784596	gene:ENSG00000265491_1_CE_1	False	True	145784539-145784596	A	145787012-145787063	C2_A	145784596-145787012	52	False	False	True	0.24	0.429	-0.189	0.985	0
gene:ENSG00000270629_2	gene:ENSG00000270629	NBPF14	1	-	gene:ENSG00000270629:s:148607410-148607745	gene:ENSG00000270629_2_CE_3	True	False	148607410-148607745	A	148598613-148598695	C1_A	148598695-148607410	83	False	False	True	0.428	0.615	-0.185	0.963	0.001
gene:ENSG00000128641_1	gene:ENSG00000128641	MYO1B	2	+	gene:ENSG00000128641:s:191400382-191400468	gene:ENSG00000128641_1_CE_1	True	False	191400382-191400468	A	191400749-191400835	C1_A	191400468-191400749	87	False	False	True	0.391	0.734	-0.353	1	0
gene:ENSG00000128641_1	gene:ENSG00000128641	MYO1B	2	+	gene:ENSG00000128641:t:191401540-191402718	gene:ENSG00000128641_1_CE_1	True	False	191402632-191402718	A	191400749-191400835	C2_A	191400835-191402632	87	False	False	True	0.57	0.815	-0.253	1	0
gene:ENSG00000128641_1	gene:ENSG00000128641	MYO1B	2	+	gene:ENSG00000128641:t:191407658-191408189	gene:ENSG00000128641_1_CE_3	True	False	191408115-191408189	A	191402632-191402718	C2_A	191402718-191408115	87	False	False	True	0.515	0.714	-0.198	1	0
gene:ENSG00000178104_1	gene:ENSG00000178104	PDE4DIP	1	+	gene:ENSG00000178104:s:149010443-149010595	gene:ENSG00000178104_1_CE_1	False	False	149010443-149010595	A	149012591-149012776	C1_A	149010595-149012591	186	False	True	True	0.5	0.695	-0.192	0.999	0
gene:ENSG00000178104_1	gene:ENSG00000178104	PDE4DIP	1	+	gene:ENSG00000178104:t:149016299-149016550	gene:ENSG00000178104_1_CE_1	False	False	149016299-149016550	A	149012591-149012776	C2_A	149012776-149016299	186	False	True	True	0.395	0.586	-0.192	0.992	0
gene:ENSG00000173166_1	gene:ENSG00000173166	RAPH1	2	-	gene:ENSG00000173166:s:203489584-203490089	gene:ENSG00000173166_1_CE_2	True	False	203489584-203490089	A	203477076-203477156	C1_A	203477156-203489584	81	False	False	True	0.475	0.694	-0.219	0.994	0
gene:ENSG00000149657_1	gene:ENSG00000149657	LSM14B	20	+	gene:ENSG00000149657:s:62126226-62126439	gene:ENSG00000149657_1_CE_1	False	False	62126304-62126439	A	62127585-62127701	C1_A	62126439-62127585	117	False	True	True	0.704	0.889	-0.182	0.984	0
gene:ENSG00000149657_1	gene:ENSG00000149657	LSM14B	20	+	gene:ENSG00000149657:t:62129785-62129952	gene:ENSG00000149657_1_CE_1	False	False	62129785-62129952	A	62127585-62127701	C2_A	62127701-62129785	117	False	True	True	0.669	0.865	-0.193	0.983	0
gene:ENSG00000102858_1	gene:ENSG00000102858	MGRN1	16	+	gene:ENSG00000102858:t:4681348-4681776	gene:ENSG00000102858_1_CE_1	True	False	4681550-4681776	A	4677463-4677572	C2_A	4677572-4681550	110	False	False	True	0.168	0.411	-0.227	0.978	0.001
gene:ENSG00000250251_1	gene:ENSG00000250251	PKD1P6	16	-	gene:ENSG00000250251:s:15135280-15135429	gene:ENSG00000250251_1_CE_1	False	True	15135280-15135429	A	15135030-15135201	C1_A	15135201-15135280	172	False	True	True	0.73	0.931	-0.199	0.99	0
gene:ENSG00000250251_1	gene:ENSG00000250251	PKD1P6	16	-	gene:ENSG00000250251:t:15134202-15134345	gene:ENSG00000250251_1_CE_1	False	False	15134202-15134345	A	15135030-15135201	C2_A	15134345-15135030	172	False	True	True	0.552	0.859	-0.306	1	0
gene:ENSG00000183889_1	gene:ENSG00000183889	gene:ENSG00000183889	16	+	gene:ENSG00000183889:s:16317896-16318079	gene:ENSG00000183889_1_CE_1	True	False	16317896-16318079	A	16318551-16318734	C1_A	16318079-16318551	184	False	False	True	0.536	0.76	-0.213	0.981	0
gene:ENSG00000180530_1	gene:ENSG00000180530	NRIP1	21	-	gene:ENSG00000180530:s:15043495-15043574	gene:ENSG00000180530_1_CE_3	True	True	15043495-15043574	A	15040363-15040416	C1_A	15040416-15043495	54	False	False	True	0.038	0.289	-0.26	1	0
gene:ENSG00000180530_1	gene:ENSG00000180530	NRIP1	21	-	gene:ENSG00000180530:t:15014344-15014466	gene:ENSG00000180530_1_CE_6	True	True	15014344-15014466	A	15040363-15040416	C2_A	15014466-15040363	54	False	False	True	0.024	0.234	-0.209	1	0
gene:ENSG00000114416_1	gene:ENSG00000114416	FXR1	3	+	gene:ENSG00000114416:s:180970158-180970661	gene:ENSG00000114416_1_CE_1	True	False	180970158-180970358	A	180971075-180971155	C1_A	180970358-180971075	81	False	False	True	0.575	0.792	-0.217	1	0
gene:ENSG00000114416_1	gene:ENSG00000114416	FXR1	3	+	gene:ENSG00000114416:t:180976122-180982753	gene:ENSG00000114416_1_CE_2	True	False	180976122-180982753	A	180975313-180975404	C2_A	180975404-180976122	92	False	False	True	0.725	0.867	-0.152	0.985	0
gene:ENSG00000161203_1	gene:ENSG00000161203	AP2M1	3	+	gene:ENSG00000161203:t:184180849-184180984	gene:ENSG00000161203_1_CE_1	False	False	184180849-184180984	A	184180645-184180650	C2_A	184180650-184180849	6	False	False	True	0.714	0.86	-0.154	0.973	0
gene:ENSG00000242086_1	gene:ENSG00000242086	MUC20-OT1	3	+	gene:ENSG00000242086:s:195662571-195662733	gene:ENSG00000242086_1_CE_1	False	False	195662571-195662733	A	195663624-195663767	C1_A	195662733-195663624	144	False	True	True	0.036	0.562	-0.547	1	0
gene:ENSG00000242086_1	gene:ENSG00000242086	MUC20-OT1	3	+	gene:ENSG00000242086:t:195664086-195664288	gene:ENSG00000242086_1_CE_1	False	False	195664086-195664288	A	195663624-195663767	C2_A	195663767-195664086	144	False	True	True	0.058	0.745	-0.705	1	0
gene:ENSG00000061938_1	gene:ENSG00000061938	TNK2	3	-	gene:ENSG00000061938:s:195870114-195870168	gene:ENSG00000061938_1_CE_1	True	False	195870114-195870168	A	195869428-195869541	C1_A	195869541-195870114	114	False	False	True	0.455	0.754	-0.302	1	0
gene:ENSG00000061938_1	gene:ENSG00000061938	TNK2	3	-	gene:ENSG00000061938:t:195868349-195868709	gene:ENSG00000061938_1_CE_2	True	False	195868349-195868709	A	195869497-195869541	C2_A	195868709-195869497	45	False	True	True	0.262	0.47	-0.204	0.956	0.001
gene:ENSG00000101745_1	gene:ENSG00000101745	ANKRD12	18	+	gene:ENSG00000101745:s:9195551-9195698	gene:ENSG00000101745_1_CE_1	True	False	9195551-9195698	A	9204476-9204544	C1_A	9195698-9204476	69	False	False	True	0.533	0.728	-0.192	0.984	0
gene:ENSG00000149294_1	gene:ENSG00000149294	NCAM1	11	+	gene:ENSG00000149294:t:113255874-113256001	gene:ENSG00000149294_1_CE_2	True	False	113255877-113256001	A	113246368-113246370	C2_A	113246370-113255877	3	False	False	True	0.578	0.721	-0.151	0.975	0.001
gene:ENSG00000186001_1	gene:ENSG00000186001	LRCH3	3	+	gene:ENSG00000186001:s:197854390-197854445	gene:ENSG00000186001_1_CE_1	False	False	197854390-197854445	A	197858834-197858905	C1_A	197854445-197858834	72	False	True	True	0.528	0.816	-0.291	1	0
gene:ENSG00000186001_1	gene:ENSG00000186001	LRCH3	3	+	gene:ENSG00000186001:t:197865423-197865471	gene:ENSG00000186001_1_CE_1	False	False	197865423-197865471	A	197858834-197858905	C2_A	197858905-197865423	72	False	True	True	0.512	0.81	-0.294	1	0
gene:ENSG00000215375_1	gene:ENSG00000215375	MYL5	4	+	gene:ENSG00000215375:t:678189-678765	gene:ENSG00000215375_1_CE_2	True	False	678658-678765	A	677922-678029	C2_A	678029-678658	108	False	False	True	0.388	0.581	-0.193	0.968	0
gene:ENSG00000149577_1	gene:ENSG00000149577	SIDT2	11	+	gene:ENSG00000149577:s:117186584-117186636	gene:ENSG00000149577_1_CE_1	False	False	117186584-117186636	A	117186990-117187001	C1_A	117186636-117186990	12	False	True	True	0.437	0.72	-0.28	0.999	0
gene:ENSG00000149577_1	gene:ENSG00000149577	SIDT2	11	+	gene:ENSG00000149577:t:117187378-117187449	gene:ENSG00000149577_1_CE_1	False	False	117187378-117187449	A	117186990-117187001	C2_A	117187001-117187378	12	False	True	True	0.438	0.712	-0.278	0.999	0
gene:ENSG00000101974_1	gene:ENSG00000101974	ATP11C	X	-	gene:ENSG00000101974:t:139726346-139728962	gene:ENSG00000101974_1_CE_1	True	False	139726346-139728962	A	139731651-139731755	C2_A	139728962-139731651	105	False	False	True	0.466	0.805	-0.334	1	0
gene:ENSG00000063601_1	gene:ENSG00000063601	MTMR1	X	+	gene:ENSG00000063601:s:150699195-150699300	gene:ENSG00000063601_1_CE_1	True	False	150699195-150699300	A	150712342-150712365	C1_A	150699300-150712342	24	False	False	True	0.34	0.723	-0.383	1	0
gene:ENSG00000152620_1	gene:ENSG00000152620	NADK2	5	-	gene:ENSG00000152620:s:36211844-36211922	gene:ENSG00000152620_1_CE_1	False	False	36211844-36211922	A	36208625-36208690	C1_A	36208690-36211844	66	False	True	True	0.151	0.346	-0.2	0.984	0
gene:ENSG00000152620_1	gene:ENSG00000152620	NADK2	5	-	gene:ENSG00000152620:t:36207170-36207265	gene:ENSG00000152620_1_CE_1	False	False	36207170-36207265	A	36208625-36208690	C2_A	36207265-36208625	66	False	True	True	0.127	0.376	-0.247	0.999	0
gene:ENSG00000130779_1	gene:ENSG00000130779	CLIP1	12	-	gene:ENSG00000130779:s:122352726-122352786	gene:ENSG00000130779_1_CE_2	True	False	122352726-122352786	A	122351111-122351143	C1_A	122351143-122352726	33	False	False	True	0.26	0.502	-0.236	1	0
gene:ENSG00000086598_1	gene:ENSG00000086598	TMED2	12	+	gene:ENSG00000086598:s:123585562-123586960	gene:ENSG00000086598_1_CE_1	False	False	123585562-123586939	A	123587611-123587631	C1_A	123586939-123587611	21	False	True	True	0.226	0.467	-0.253	1	0
gene:ENSG00000086598_1	gene:ENSG00000086598	TMED2	12	+	gene:ENSG00000086598:t:123590342-123590492	gene:ENSG00000086598_1_CE_1	False	False	123590342-123590449	A	123587611-123587631	C2_A	123587631-123590342	21	False	True	True	0.228	0.489	-0.263	1	0
gene:ENSG00000196924_1	gene:ENSG00000196924	FLNA	X	-	gene:ENSG00000196924:s:154357434-154357623	gene:ENSG00000196924_1_CE_1	False	False	154357434-154357623	A	154357251-154357274	C1_A	154357274-154357434	24	False	True	True	0.534	0.706	-0.182	0.99	0
gene:ENSG00000196924_1	gene:ENSG00000196924	FLNA	X	-	gene:ENSG00000196924:t:154354825-154355072	gene:ENSG00000196924_1_CE_1	False	False	154354825-154355072	A	154357251-154357274	C2_A	154355072-154357251	24	False	True	True	0.525	0.678	-0.156	0.992	0
gene:ENSG00000092531_1	gene:ENSG00000092531	SNAP23	15	+	gene:ENSG00000092531:s:42515237-42515354	gene:ENSG00000092531_1_CE_1	True	True	42515237-42515354	A	42521448-42521480	C1_A	42515354-42521448	33	False	False	True	0.203	0.402	-0.198	0.999	0
gene:ENSG00000152894_1	gene:ENSG00000152894	PTPRK	6	-	gene:ENSG00000152894:s:127995462-127995538	gene:ENSG00000152894_1_CE_1	True	False	127995462-127995538	A	127995249-127995266	C1_A	127995266-127995462	18	False	True	True	0.094	0.292	-0.204	0.996	0
gene:ENSG00000152894_1	gene:ENSG00000152894	PTPRK	6	-	gene:ENSG00000152894:t:127992673-127992709	gene:ENSG00000152894_1_CE_1	True	False	127992673-127992709	A	127995249-127995266	C2_A	127992709-127995249	18	False	True	True	0.077	0.248	-0.173	0.987	0
gene:ENSG00000196569_1	gene:ENSG00000196569	LAMA2	6	+	gene:ENSG00000196569:s:129291614-129291720	gene:ENSG00000196569_1_CE_1	False	False	129291614-129291720	A	129292803-129293066	C1_A	129291720-129292803	264	False	True	True	0.24	0.559	-0.332	1	0
gene:ENSG00000196569_1	gene:ENSG00000196569	LAMA2	6	+	gene:ENSG00000196569:t:129297685-129297865	gene:ENSG00000196569_1_CE_1	False	False	129297685-129297865	A	129292803-129293066	C2_A	129293066-129297685	264	False	True	True	0.26	0.558	-0.298	1	0
gene:ENSG00000079308_3	gene:ENSG00000079308	TNS1	2	-	gene:ENSG00000079308:s:217831455-217831547	gene:ENSG00000079308_3_CE_1	True	False	217831455-217831547	A	217829844-217829882	C1_A	217829882-217831455	39	False	False	True	0.333	0.581	-0.242	0.999	0
gene:ENSG00000112282_1	gene:ENSG00000112282	MED23	6	-	gene:ENSG00000112282:s:131615907-131616002	gene:ENSG00000112282_1_CE_1	True	False	131615907-131616002	A	131615324-131615341	C1_A	131615341-131615907	18	False	False	True	0.362	0.567	-0.204	0.955	0.001
gene:ENSG00000116604_1	gene:ENSG00000116604	MEF2D	1	-	gene:ENSG00000116604:s:156476929-156477202	gene:ENSG00000116604_1_CE_1	False	False	156477012-156477202	A	156476494-156476514	C1_A	156476514-156477012	21	False	True	True	0.449	0.738	-0.284	0.999	0
gene:ENSG00000116604_1	gene:ENSG00000116604	MEF2D	1	-	gene:ENSG00000116604:t:156475108-156475237	gene:ENSG00000116604_1_CE_1	False	False	156475108-156475237	A	156476494-156476514	C2_A	156475237-156476494	21	False	True	True	0.44	0.724	-0.284	0.999	0
gene:ENSG00000112319_1	gene:ENSG00000112319	EYA4	6	+	gene:ENSG00000112319:s:133446630-133446754	gene:ENSG00000112319_1_CE_1	True	False	133446630-133446754	A	133448111-133448179	C1_A	133446754-133448111	69	False	False	True	0.263	0.518	-0.255	0.988	0
gene:ENSG00000112319_1	gene:ENSG00000112319	EYA4	6	+	gene:ENSG00000112319:t:133456556-133456648	gene:ENSG00000112319_1_CE_1	True	False	133456556-133456648	A	133448111-133448179	C2_A	133448179-133456556	69	False	False	True	0.284	0.541	-0.248	0.987	0
gene:ENSG00000173744_1	gene:ENSG00000173744	AGFG1	2	+	gene:ENSG00000173744:s:227531091-227531210	gene:ENSG00000173744_1_CE_1	True	False	227531091-227531210	A	227532138-227532209	C1_A	227531210-227532138	72	False	False	True	0.176	0.356	-0.185	0.997	0
gene:ENSG00000173744_2	gene:ENSG00000173744	AGFG1	2	+	gene:ENSG00000173744:s:227536901-227536993	gene:ENSG00000173744_2_CE_1	True	False	227536901-227536993	A	227550059-227550106	C1_A	227536993-227550059	48	False	True	True	0.283	0.48	-0.203	0.995	0
gene:ENSG00000173744_2	gene:ENSG00000173744	AGFG1	2	+	gene:ENSG00000173744:t:227551959-227552117	gene:ENSG00000173744_2_CE_1	True	False	227551959-227552117	A	227550059-227550106	C2_A	227550106-227551959	48	False	True	True	0.319	0.521	-0.204	0.999	0
gene:ENSG00000164506_1	gene:ENSG00000164506	STXBP5	6	+	gene:ENSG00000164506:s:147334157-147334222	gene:ENSG00000164506_1_CE_1	True	False	147334157-147334222	A	147339179-147339238	C1_A	147334222-147339179	60	False	False	True	0.436	0.625	-0.191	0.978	0
gene:ENSG00000131023_1	gene:ENSG00000131023	LATS1	6	-	gene:ENSG00000131023:t:149679875-149680457	gene:ENSG00000131023_1_CE_1	False	True	149679875-149680457	A	149681461-149681523	C2_A	149680457-149681461	63	False	False	True	0.138	0.447	-0.313	0.998	0
gene:ENSG00000172661_1	gene:ENSG00000172661	WASHC2C	10	+	gene:ENSG00000172661:t:45787035-45787247	gene:ENSG00000172661_1_CE_1	True	False	45787035-45787247	A	45785509-45785631	C2_A	45785631-45787035	123	False	False	True	0.204	0.376	-0.177	0.959	0
gene:ENSG00000160310_1	gene:ENSG00000160310	PRMT2	21	+	gene:ENSG00000160310:t:46636893-46636990	gene:ENSG00000160310_1_CE_1	True	False	46636896-46636990	A	46636439-46636547	C2_A	46636547-46636896	109	False	False	True	0.346	0.526	-0.184	0.985	0
gene:ENSG00000145088_1	gene:ENSG00000145088	EAF2	3	+	gene:ENSG00000145088:t:121844453-121844547	gene:ENSG00000145088_1_CE_2	True	False	121844453-121844547	A	121836645-121836794	C2_A	121836794-121844453	150	False	False	True	0.508	0.786	-0.266	0.995	0
gene:ENSG00000107186_1	gene:ENSG00000107186	MPDZ	9	-	gene:ENSG00000107186:s:13147548-13147658	gene:ENSG00000107186_1_CE_1	True	False	13147548-13147658	A	13143466-13143564	C1_A	13143564-13147548	99	False	False	True	0.446	0.694	-0.239	0.998	0
gene:ENSG00000107186_1	gene:ENSG00000107186	MPDZ	9	-	gene:ENSG00000107186:t:13139905-13140149	gene:ENSG00000107186_1_CE_1	True	False	13139987-13140149	A	13143466-13143564	C2_A	13140149-13143466	99	False	False	True	0.215	0.476	-0.26	1	0
gene:ENSG00000141367_1	gene:ENSG00000141367	CLTC	17	+	gene:ENSG00000141367:s:59685587-59685808	gene:ENSG00000141367_1_CE_1	False	False	59685587-59685808	A	59687001-59687021	C1_A	59685808-59687001	21	False	False	True	0.191	0.356	-0.183	0.986	0
gene:ENSG00000141367_1	gene:ENSG00000141367	CLTC	17	+	gene:ENSG00000141367:t:59689156-59690826	gene:ENSG00000141367_1_CE_1	False	False	59690636-59690711	A	59687001-59687021	C2_A	59687021-59690636	21	False	False	True	0.183	0.339	-0.165	0.999	0
gene:ENSG00000133884_1	gene:ENSG00000133884	DPF2	11	+	gene:ENSG00000133884:s:65343991-65344095	gene:ENSG00000133884_1_CE_1	False	False	65343991-65344069	A	65344580-65344621	C1_A	65344069-65344580	42	False	True	True	0.354	0.689	-0.333	1	0
gene:ENSG00000133884_1	gene:ENSG00000133884	DPF2	11	+	gene:ENSG00000133884:t:65345666-65345706	gene:ENSG00000133884_1_CE_1	False	False	65345666-65345706	A	65344580-65344621	C2_A	65344621-65345666	42	False	True	True	0.338	0.663	-0.326	1	0
gene:ENSG00000001497_1	gene:ENSG00000001497	LAS1L	X	-	gene:ENSG00000001497:s:65524764-65525050	gene:ENSG00000001497_1_CE_1	False	False	65524965-65525050	A	65524564-65524614	C1_A	65524614-65524965	51	False	True	True	0.399	0.652	-0.248	0.999	0
gene:ENSG00000001497_1	gene:ENSG00000001497	LAS1L	X	-	gene:ENSG00000001497:t:65524056-65524262	gene:ENSG00000001497_1_CE_1	False	False	65524056-65524262	A	65524564-65524614	C2_A	65524262-65524564	51	False	True	True	0.432	0.644	-0.216	0.994	0
gene:ENSG00000058272_1	gene:ENSG00000058272	PPP1R12A	12	-	gene:ENSG00000058272:s:79817394-79817518	gene:ENSG00000058272_1_CE_1	True	False	79817394-79817518	A	79810395-79810511	C1_A	79810511-79817394	117	False	True	True	0.263	0.538	-0.277	1	0
gene:ENSG00000058272_1	gene:ENSG00000058272	PPP1R12A	12	-	gene:ENSG00000058272:t:79809795-79810010	gene:ENSG00000058272_1_CE_1	True	False	79809795-79810010	A	79810395-79810511	C2_A	79810010-79810395	117	False	True	True	0.276	0.554	-0.281	1	0
gene:ENSG00000137601_1	gene:ENSG00000137601	NEK1	4	-	gene:ENSG00000137601:s:169537809-169537911	gene:ENSG00000137601_1_CE_1	False	False	169537809-169537911	A	169508769-169508852	C1_A	169508852-169537809	84	False	True	True	0.41	0.744	-0.344	1	0
gene:ENSG00000137601_1	gene:ENSG00000137601	NEK1	4	-	gene:ENSG00000137601:t:169508248-169508331	gene:ENSG00000137601_1_CE_1	False	False	169508248-169508331	A	169508769-169508852	C2_A	169508331-169508769	84	False	True	True	0.432	0.755	-0.318	0.999	0
gene:ENSG00000054523_1	gene:ENSG00000054523	KIF1B	1	+	gene:ENSG00000054523:s:10277986-10278128	gene:ENSG00000054523_1_CE_2	True	False	10277986-10278128	C2	10282400-10282533	C1_C2	10278128-10282400	42	False	False	True	0.473	0.29	0.187	0.991	0
gene:ENSG00000054523_1	gene:ENSG00000054523	KIF1B	1	+	gene:ENSG00000054523:t:10282400-10282533	gene:ENSG00000054523_1_CE_2	True	False	10282400-10282533	C1	10277986-10278128	C2_C1	10278128-10282400	42	False	False	True	0.458	0.266	0.194	1	0
gene:ENSG00000175224_1	gene:ENSG00000175224	ATG13	11	+	gene:ENSG00000175224:s:46659422-46660029	gene:ENSG00000175224_1_CE_1	True	False	46659422-46659485	C2	46665383-46665519	C1_C2	46659485-46665383	111	False	False	True	0.791	0.581	0.206	0.994	0
gene:ENSG00000028116_1	gene:ENSG00000028116	VRK2	2	+	gene:ENSG00000028116:s:58146316-58146474	gene:ENSG00000028116_1_CE_1	True	False	58146316-58146474	C2	58159349-58159920	C1_C2	58146474-58159349	49	False	False	True	0.801	0.544	0.261	0.998	0
gene:ENSG00000142798_2	gene:ENSG00000142798	HSPG2	1	-	gene:ENSG00000142798:s:21872186-21872377	gene:ENSG00000142798_2_CE_1	True	False	21872186-21872377	C2	21865717-21865809	C1_C2	21865809-21872186	84	False	False	True	0.842	0.584	0.249	1	0
gene:ENSG00000093167_1	gene:ENSG00000093167	LRRFIP2	3	-	gene:ENSG00000093167:s:37129063-37129149	gene:ENSG00000093167_1_CE_4	True	False	37129063-37129149	C2	37096616-37096660	C1_C2	37096660-37129063	51	False	False	True	0.522	0.363	0.16	0.981	0
gene:ENSG00000093167_2	gene:ENSG00000093167	LRRFIP2	3	-	gene:ENSG00000093167:s:37075024-37075116	gene:ENSG00000093167_2_CE_1	True	False	37075024-37075116	C2	37065810-37065942	C1_C2	37065942-37075024	102	False	False	True	0.482	0.282	0.203	1	0
gene:ENSG00000137573_1	gene:ENSG00000137573	SULF1	8	+	gene:ENSG00000137573:t:69501874-69501968	gene:ENSG00000137573_1_CE_2	True	False	69501874-69501968	C1	69492793-69493125	C2_C1	69493125-69501874	162	False	False	True	0.524	0.352	0.173	0.999	0
gene:ENSG00000047849_1	gene:ENSG00000047849	MAP4	3	-	gene:ENSG00000047849:t:47876920-47877765	gene:ENSG00000047849_1_CE_2	True	False	47877417-47877523	C1	47914817-47914939	C2_C1	47877523-47914817	51	False	False	True	0.803	0.623	0.184	0.997	0
gene:ENSG00000174606_1	gene:ENSG00000174606	ANGEL2	1	-	gene:ENSG00000174606:t:213008210-213008466	gene:ENSG00000174606_1_CE_1	True	False	213008210-213008466	C1	213013093-213013418	C2_C1	213008466-213013093	251	False	False	True	0.693	0.508	0.182	0.972	0
gene:ENSG00000118705_1	gene:ENSG00000118705	RPN2	20	+	gene:ENSG00000118705:t:37241303-37241619	gene:ENSG00000118705_1_CE_1	False	False	37241303-37241619	C1	37236580-37236709	C2_C1	37236709-37241303	48	False	False	True	0.83	0.684	0.149	0.953	0
gene:ENSG00000150995_1	gene:ENSG00000150995	ITPR1	3	+	gene:ENSG00000150995:s:4706167-4706351	gene:ENSG00000150995_1_CE_1	True	False	4706167-4706351	C2	4710325-4710473	C1_C2	4706351-4710325	38	False	False	True	0.782	0.541	0.231	0.968	0.001
gene:ENSG00000132530_1	gene:ENSG00000132530	XAF1	17	+	gene:ENSG00000132530:s:6758089-6758329	gene:ENSG00000132530_1_CE_1	True	False	6758089-6758224	C2	6760406-6760601	C1_C2	6758224-6760406	57	False	False	True	0.306	0.089	0.207	0.97	0.001
gene:ENSG00000133026_1	gene:ENSG00000133026	MYH10	17	-	gene:ENSG00000133026:s:8577236-8577338	gene:ENSG00000133026_1_CE_1	False	False	8577236-8577338	C2	8569720-8569812	C1_C2	8569812-8577236	30	False	False	True	0.924	0.705	0.211	0.995	0
gene:ENSG00000006125_1	gene:ENSG00000006125	AP2B1	17	+	gene:ENSG00000006125:s:35657599-35657791	gene:ENSG00000006125_1_CE_1	False	False	35657599-35657791	C2	35671754-35671900	C1_C2	35657791-35671754	42	False	False	True	0.469	0.282	0.19	0.987	0
gene:ENSG00000274211_1	gene:ENSG00000274211	SOCS7	17	+	gene:ENSG00000274211:t:38366287-38366417	gene:ENSG00000274211_1_CE_1	True	False	38366287-38366417	C1	38361711-38361775	C2_C1	38361775-38366287	105	False	False	True	0.49	0.244	0.237	0.995	0
gene:ENSG00000135424_1	gene:ENSG00000135424	ITGA7	12	-	gene:ENSG00000135424:s:55700262-55700393	gene:ENSG00000135424_1_CE_1	True	False	55700262-55700393	C2	55698710-55698917	C1_C2	55698917-55700262	92	False	False	True	0.676	0.464	0.208	0.997	0
gene:ENSG00000225746_1	gene:ENSG00000225746	MEG8	14	+	gene:ENSG00000225746:t:100898957-100899085	gene:ENSG00000225746_1_CE_1	True	False	100898957-100899085	C1	100894770-100895039	C2_C1	100895039-100898957	140	False	False	True	0.526	0.29	0.225	0.951	0.002
gene:ENSG00000183091_1	gene:ENSG00000183091	NEB	2	-	gene:ENSG00000183091:s:151494161-151494253	gene:ENSG00000183091_1_CE_1	True	False	151494161-151494253	C2	151492387-151492494	C1_C2	151492494-151494161	93	False	False	True	0.564	0.376	0.195	0.994	0
gene:ENSG00000122707_1	gene:ENSG00000122707	RECK	9	+	gene:ENSG00000122707:s:36065577-36065624	gene:ENSG00000122707_1_CE_1	True	False	36065577-36065624	C2	36080605-36080638	C1_C2	36065624-36080605	102	False	False	True	0.907	0.743	0.173	0.952	0.001
gene:ENSG00000175575_1	gene:ENSG00000175575	PAAF1	11	+	gene:ENSG00000175575:s:73878777-73880703	gene:ENSG00000175575_1_CE_1	True	False	73878779-73878819	C2	73887354-73887457	C1_C2	73878819-73887354	69	False	False	True	0.504	0.297	0.213	0.976	0
gene:ENSG00000108669_1	gene:ENSG00000108669	CYTH1	17	-	gene:ENSG00000108669:s:78698268-78698380	gene:ENSG00000108669_1_CE_1	True	False	78698269-78698380	C2	78692417-78692493	C1_C2	78692493-78698269	3	False	False	True	0.352	0.157	0.187	0.952	0.002
gene:ENSG00000156171_1	gene:ENSG00000156171	DRAM2	1	-	gene:ENSG00000156171:t:111137523-111137586	gene:ENSG00000156171_1_CE_1	True	False	111137523-111137586	C1	111140038-111140040	C2_C1	111137586-111140038	79	False	False	True	0.208	0.002	0.187	1	0
gene:ENSG00000173040_1	gene:ENSG00000173040	EVC2	4	-	gene:ENSG00000173040:s:5640514-5640838	gene:ENSG00000173040_1_CE_1	True	False	5640514-5640838	C2	5631793-5632032	C1_C2	5632032-5640514	104	False	False	True	0.674	0.295	0.383	1	0
gene:ENSG00000136153_3	gene:ENSG00000136153	LMO7	13	+	gene:ENSG00000136153:s:75804320-75804541	gene:ENSG00000136153_3_CE_2	True	False	75804320-75804541	C2	75809154-75809183	C1_C2	75804541-75809154	720	False	False	True	0.428	0.236	0.203	1	0
gene:ENSG00000265491_1	gene:ENSG00000265491	RNF115	1	-	gene:ENSG00000265491:s:145788908-145788966	gene:ENSG00000265491_1_CE_1	False	False	145788908-145788966	C2	145784539-145784596	C1_C2	145784596-145788908	52	False	False	True	0.733	0.56	0.172	0.973	0.001
gene:ENSG00000161203_1	gene:ENSG00000161203	AP2M1	3	+	gene:ENSG00000161203:s:184180064-184180251	gene:ENSG00000161203_1_CE_1	False	False	184180169-184180251	C2	184180849-184180984	C1_C2	184180251-184180849	6	False	False	True	0.294	0.141	0.159	0.967	0
gene:ENSG00000149294_1	gene:ENSG00000149294	NCAM1	11	+	gene:ENSG00000149294:s:113242805-113242846	gene:ENSG00000149294_1_CE_4	True	False	113242805-113242846	C2	113255877-113256001	C1_C2	113242846-113255877	3	False	False	True	0.235	0.087	0.155	0.981	0
gene:ENSG00000101974_1	gene:ENSG00000101974	ATP11C	X	-	gene:ENSG00000101974:s:139737916-139738069	gene:ENSG00000101974_1_CE_1	True	False	139737916-139738069	C2	139726346-139728962	C1_C2	139728962-139737916	105	False	False	True	0.556	0.224	0.317	1	0
gene:ENSG00000089159_1	gene:ENSG00000089159	PXN	12	-	gene:ENSG00000089159:s:120221623-120221758	gene:ENSG00000089159_1_CE_1	True	False	120221623-120221758	C2	120215103-120215273	C1_C2	120215273-120221623	102	False	False	True	0.391	0.223	0.167	0.956	0
gene:ENSG00000063601_1	gene:ENSG00000063601	MTMR1	X	+	gene:ENSG00000063601:t:150718625-150718700	gene:ENSG00000063601_1_CE_1	True	False	150718625-150718700	C1	150699195-150699300	C2_C1	150699300-150718625	24	False	False	True	0.577	0.136	0.453	1	0
gene:ENSG00000092531_1	gene:ENSG00000092531	SNAP23	15	+	gene:ENSG00000092531:t:42527943-42528420	gene:ENSG00000092531_1_CE_1	True	False	42528262-42528420	C1	42515237-42515354	C2_C1	42515354-42528262	33	False	False	True	0.805	0.618	0.191	0.993	0
gene:ENSG00000079308_3	gene:ENSG00000079308	TNS1	2	-	gene:ENSG00000079308:t:217821740-217821938	gene:ENSG00000079308_3_CE_1	True	False	217821740-217821938	C1	217831455-217831547	C2_C1	217821938-217831455	39	False	False	True	0.352	0.102	0.253	1	0
gene:ENSG00000004866_1	gene:ENSG00000004866	ST7	7	+	gene:ENSG00000004866:t:117099762-117099844	gene:ENSG00000004866_1_CE_1	True	False	117099762-117099844	C1	116953238-116953691	C2_C1	116953691-117099762	203	False	False	True	0.644	0.343	0.284	0.994	0
gene:ENSG00000172765_1	gene:ENSG00000172765	TMCC1	3	-	gene:ENSG00000172765:s:129832758-129832826	gene:ENSG00000172765_1_CE_1	True	False	129832774-129832826	C2	129828451-129828508	C1_C2	129828508-129832774	40	False	False	True	0.34	0.122	0.219	0.987	0
gene:ENSG00000172765_1	gene:ENSG00000172765	TMCC1	3	-	gene:ENSG00000172765:t:129828451-129828508	gene:ENSG00000172765_1_CE_1	True	False	129828451-129828508	C1	129832774-129832826	C2_C1	129828508-129832774	40	False	False	True	0.513	0.201	0.305	0.997	0
gene:ENSG00000114126_1	gene:ENSG00000114126	TFDP2	3	-	gene:ENSG00000114126:t:142005441-142005544	gene:ENSG00000114126_1_CE_1	True	False	142005441-142005544	C1	142093061-142093127	C2_C1	142005544-142093061	35	False	False	True	0.492	0.302	0.193	0.982	0
gene:ENSG00000109756_1	gene:ENSG00000109756	RAPGEF2	4	+	gene:ENSG00000109756:t:159352457-159352910	gene:ENSG00000109756_1_CE_1	True	False	159352685-159352910	C1	159350137-159350289	C2_C1	159350289-159352685	75	False	False	True	0.57	0.335	0.221	0.959	0.001
gene:ENSG00000129116_1	gene:ENSG00000129116	PALLD	4	+	gene:ENSG00000129116:t:168668190-168668368	gene:ENSG00000129116_1_CE_1	True	False	168668190-168668368	C1	168631615-168631900	C2_C1	168631900-168668190	113	False	False	True	0.72	0.55	0.169	0.968	0

## Sheet: exon inclusion
Supplementary table S5: Majiq analysis of missplicing events EDMD
List of altered splice events for EDMD with following filter settings: FDR (false discovery rate) > 95% and psi (percent spliced in) values > 0.1 and < -0.1; different types of event in differnt tabs
lsv: local splicing variation
module_id	gene_id	gene_name	seqid	strand	lsv_id	event_id	complex	denovo	reference_exon_coord	spliced_with	spliced_with_coord	junction_name	junction_coord	event_size	event_non_changing	event_changing	junction_changing	EDMD_median_psi	Control_median_psi	Control.EDMD_median_dpsi	Control.EDMD_probability_changing	Control.EDMD_probability_non_changing
gene:ENSG00000067113_1	gene:ENSG00000067113	PLPP1	5	-	gene:ENSG00000067113:s:55534572-55534969	gene:ENSG00000067113_1_CE_2	True	False	55534572-55534969	A	55475299-55475450	C1_A	55475450-55534572	152	False	False	True	0.797	0.624	0.169	0.961	0
gene:ENSG00000124343_1	gene:ENSG00000124343	XG	X	+	gene:ENSG00000124343:s:2797310-2797360	gene:ENSG00000124343_1_CE_1	True	False	2797310-2797360	A	2806701-2806745	C1_A	2797360-2806701	45	False	False	True	0.37	0.165	0.207	0.994	0
gene:ENSG00000124343_1	gene:ENSG00000124343	XG	X	+	gene:ENSG00000124343:t:2808185-2808377	gene:ENSG00000124343_1_CE_1	True	False	2808185-2808377	A	2806701-2806745	C2_A	2806745-2808185	45	False	False	True	0.381	0.161	0.219	0.999	0
gene:ENSG00000115363_1	gene:ENSG00000115363	EVA1A	2	-	gene:ENSG00000115363:s:75561257-75561329	gene:ENSG00000115363_1_CE_3	True	False	75561257-75561329	A	75560680-75560919	C1_A	75560919-75561257	240	False	False	True	0.703	0.438	0.255	0.969	0.001
gene:ENSG00000140105_1	gene:ENSG00000140105	WARS1	14	-	gene:ENSG00000140105:s:100375283-100375475	gene:ENSG00000140105_1_CE_1	True	False	100375283-100375475	A	100369087-100369258	C1_A	100369258-100375283	172	False	False	True	0.892	0.719	0.158	0.992	0
gene:ENSG00000183091_1	gene:ENSG00000183091	NEB	2	-	gene:ENSG00000183091:s:151503349-151503441	gene:ENSG00000183091_1_CE_2	True	True	151503349-151503441	A	151494161-151494253	C1_A	151494253-151503349	93	False	False	True	0.582	0.412	0.164	0.99	0
gene:ENSG00000214176_1	gene:ENSG00000214176	PLEKHM1P1	17	-	gene:ENSG00000214176:s:64821636-64822052	gene:ENSG00000214176_1_CE_1	True	False	64821767-64822052	A	64814863-64815245	C1_A	64815245-64821767	383	False	False	True	0.348	0.002	0.32	1	0
gene:ENSG00000168679_1	gene:ENSG00000168679	SLC16A4	1	-	gene:ENSG00000168679:s:110389237-110389355	gene:ENSG00000168679_1_CE_2	True	False	110389237-110389355	A	110382834-110382966	C1_A	110382966-110389237	133	False	False	True	0.641	0.437	0.198	0.969	0.001
gene:ENSG00000155657_2	gene:ENSG00000155657	TTN	2	-	gene:ENSG00000155657:s:178670218-178670295	gene:ENSG00000155657_2_CE_1	True	False	178670218-178670295	A	178669592-178669675	C1_A	178669675-178670218	84	False	False	True	0.769	0.59	0.188	0.998	0
gene:ENSG00000141447_1	gene:ENSG00000141447	OSBPL1A	18	-	gene:ENSG00000141447:s:24366405-24366966	gene:ENSG00000141447_1_CE_1	True	False	24366892-24366966	A	24341547-24341658	C1_A	24341658-24366892	112	False	False	True	0.924	0.621	0.304	1	0
gene:ENSG00000123066_1	gene:ENSG00000123066	MED13L	12	-	gene:ENSG00000123066:t:116230533-116230622	gene:ENSG00000123066_1_CE_1	True	False	116230533-116230622	A	116232059-116232156	C2_A	116230622-116232059	98	False	False	True	0.66	0.375	0.275	0.998	0
gene:ENSG00000104164_1	gene:ENSG00000104164	BLOC1S6	15	+	gene:ENSG00000104164:t:45605428-45605773	gene:ENSG00000104164_1_CE_3	True	False	45605428-45605514	A	45603100-45603187	C2_A	45603187-45605428	88	False	False	True	0.673	0.494	0.177	0.976	0
gene:ENSG00000128591_1	gene:ENSG00000128591	FLNC	7	+	gene:ENSG00000128591:s:128849331-128849578	gene:ENSG00000128591_1_CE_1	True	False	128849331-128849578	A	128849976-128850074	C1_A	128849578-128849976	99	False	False	True	0.6	0.433	0.173	0.963	0
gene:ENSG00000099290_1	gene:ENSG00000099290	WASHC2A	10	+	gene:ENSG00000099290:t:50127583-50127795	gene:ENSG00000099290_1_CE_2	True	False	50127583-50127795	A	50127160-50127222	C2_A	50127222-50127583	63	False	False	True	0.636	0.34	0.297	1	0
gene:ENSG00000183597_1	gene:ENSG00000183597	TANGO2	22	+	gene:ENSG00000183597:s:20052465-20052584	gene:ENSG00000183597_1_CE_1	True	False	20052465-20052584	A	20053437-20053551	C1_A	20052584-20053437	115	False	False	True	0.553	0.343	0.208	0.995	0
gene:ENSG00000183597_1	gene:ENSG00000183597	TANGO2	22	+	gene:ENSG00000183597:t:20063338-20063442	gene:ENSG00000183597_1_CE_6	True	False	20063338-20063442	A	20061530-20061683	C2_A	20061683-20063338	154	False	False	True	0.772	0.564	0.208	0.991	0
gene:ENSG00000169062_1	gene:ENSG00000169062	UPF3A	13	+	gene:ENSG00000169062:s:114291605-114291792	gene:ENSG00000169062_1_CE_1	False	False	114291634-114291792	C2	114301731-114302025	C1_C2	114291792-114301731	161	False	True	True	0.184	0.378	-0.193	0.983	0
gene:ENSG00000169062_1	gene:ENSG00000169062	UPF3A	13	+	gene:ENSG00000169062:t:114301731-114302025	gene:ENSG00000169062_1_CE_1	False	False	114301731-114302025	C1	114291634-114291792	C2_C1	114291792-114301731	161	False	True	True	0.178	0.398	-0.219	0.999	0
gene:ENSG00000160194_1	gene:ENSG00000160194	NDUFV3	21	+	gene:ENSG00000160194:s:42896927-42897047	gene:ENSG00000160194_1_CE_2	True	False	42896927-42897047	C2	42908864-42913304	C1_C2	42897047-42908864	1095	False	True	True	0.542	0.822	-0.291	1	0
gene:ENSG00000154175_2	gene:ENSG00000154175	ABI3BP	3	-	gene:ENSG00000154175:s:100804792-100804866	gene:ENSG00000154175_2_CE_1	True	False	100804792-100804866	C2	100794923-100795003	C1_C2	100795003-100804792	60	False	False	True	0.245	0.435	-0.193	0.993	0
gene:ENSG00000154175_2	gene:ENSG00000154175	ABI3BP	3	-	gene:ENSG00000154175:t:100794923-100795003	gene:ENSG00000154175_2_CE_1	True	False	100794923-100795003	C1	100804792-100804866	C2_C1	100795003-100804792	60	False	False	True	0.259	0.474	-0.207	1	0
gene:ENSG00000184489_1	gene:ENSG00000184489	PTP4A3	8	+	gene:ENSG00000184489:s:141426939-141427069	gene:ENSG00000184489_1_CE_1	False	False	141426939-141427069	C2	141430927-141432454	C1_C2	141427069-141430927	75	False	True	True	0.154	0.372	-0.217	0.987	0
gene:ENSG00000184489_1	gene:ENSG00000184489	PTP4A3	8	+	gene:ENSG00000184489:t:141430927-141432454	gene:ENSG00000184489_1_CE_1	False	False	141430927-141432454	C1	141426939-141427069	C2_C1	141427069-141430927	75	False	True	True	0.161	0.405	-0.244	0.998	0
gene:ENSG00000197312_1	gene:ENSG00000197312	DDI2	1	+	gene:ENSG00000197312:s:15651706-15651895	gene:ENSG00000197312_1_CE_1	True	True	15651706-15651895	C2	15659837-15669044	C1_C2	15651895-15659837	63	False	True	True	0.41	0.734	-0.313	1	0
gene:ENSG00000197312_1	gene:ENSG00000197312	DDI2	1	+	gene:ENSG00000197312:t:15659837-15669044	gene:ENSG00000197312_1_CE_1	True	True	15659837-15669044	C1	15651706-15651895	C2_C1	15651895-15659837	63	False	True	True	0.518	0.825	-0.3	1	0
gene:ENSG00000074964_2	gene:ENSG00000074964	ARHGEF10L	1	+	gene:ENSG00000074964:s:17632321-17632466	gene:ENSG00000074964_2_CE_1	False	False	17632321-17632466	C2	17634835-17635016	C1_C2	17632466-17634835	15	False	True	True	0.192	0.508	-0.312	1	0
gene:ENSG00000074964_2	gene:ENSG00000074964	ARHGEF10L	1	+	gene:ENSG00000074964:t:17634835-17635016	gene:ENSG00000074964_2_CE_1	False	False	17634835-17635016	C1	17632321-17632466	C2_C1	17632466-17634835	15	False	True	True	0.182	0.497	-0.311	1	0
gene:ENSG00000185187_1	gene:ENSG00000185187	SIGIRR	11	-	gene:ENSG00000185187:s:407062-407195	gene:ENSG00000185187_1_CE_1	False	False	407062-407195	C2	406427-406538	C1_C2	406538-407062	151	False	True	True	0.195	0.442	-0.246	0.988	0
gene:ENSG00000185187_1	gene:ENSG00000185187	SIGIRR	11	-	gene:ENSG00000185187:t:406427-406538	gene:ENSG00000185187_1_CE_1	False	False	406427-406538	C1	407062-407195	C2_C1	406538-407062	151	False	True	True	0.115	0.375	-0.26	0.999	0
gene:ENSG00000023191_1	gene:ENSG00000023191	RNH1	11	-	gene:ENSG00000023191:s:506609-506821	gene:ENSG00000023191_1_CE_1	True	False	506609-506821	C2	502062-502181	C1_C2	502181-506609	173	False	False	True	0.372	0.613	-0.244	1	0
gene:ENSG00000099864_2	gene:ENSG00000099864	PALM	19	+	gene:ENSG00000099864:s:736019-736139	gene:ENSG00000099864_2_CE_1	False	False	736019-736078	C2	746285-748329	C1_C2	736078-746285	132	False	True	True	0.111	0.485	-0.371	1	0
gene:ENSG00000099864_2	gene:ENSG00000099864	PALM	19	+	gene:ENSG00000099864:t:746285-748329	gene:ENSG00000099864_2_CE_1	False	False	746285-748329	C1	736019-736078	C2_C1	736078-746285	132	False	True	True	0.104	0.488	-0.389	1	0
gene:ENSG00000138759_1	gene:ENSG00000138759	FRAS1	4	+	gene:ENSG00000138759:s:78464443-78464583	gene:ENSG00000138759_1_CE_1	False	True	78464443-78464583	C2	78469978-78470091	C1_C2	78464583-78469978	228	False	True	True	0.19	0.606	-0.427	1	0
gene:ENSG00000138759_1	gene:ENSG00000138759	FRAS1	4	+	gene:ENSG00000138759:t:78469978-78470091	gene:ENSG00000138759_1_CE_1	False	True	78469978-78470091	C1	78464443-78464583	C2_C1	78464583-78469978	228	False	True	True	0.244	0.72	-0.487	1	0
gene:ENSG00000163110_2	gene:ENSG00000163110	PDLIM5	4	+	gene:ENSG00000163110:s:94575943-94576034	gene:ENSG00000163110_2_CE_1	True	False	94575943-94576034	C2	94584986-94585003	C1_C2	94576034-94584986	15	False	False	True	0.609	0.766	-0.16	0.981	0
gene:ENSG00000171105_1	gene:ENSG00000171105	INSR	19	-	gene:ENSG00000171105:s:7151971-7152927	gene:ENSG00000171105_1_CE_1	False	False	7152726-7152927	C2	7142816-7143090	C1_C2	7143090-7152726	36	False	True	True	0.545	0.8	-0.254	0.988	0
gene:ENSG00000171105_1	gene:ENSG00000171105	INSR	19	-	gene:ENSG00000171105:t:7142816-7143090	gene:ENSG00000171105_1_CE_1	False	False	7142816-7143090	C1	7152726-7152927	C2_C1	7143090-7152726	36	False	True	True	0.567	0.817	-0.246	0.97	0.001
gene:ENSG00000139620_1	gene:ENSG00000139620	KANSL2	12	-	gene:ENSG00000139620:t:48681424-48681641	gene:ENSG00000139620_1_CE_1	False	False	48681424-48681641	C1	48682187-48682238	C2_C1	48681641-48682187	208	False	False	True	0.784	0.997	-0.192	0.986	0
gene:ENSG00000113240_1	gene:ENSG00000113240	CLK4	5	-	gene:ENSG00000113240:t:178616882-178616948	gene:ENSG00000113240_1_CE_1	False	False	178616882-178616948	C1	178618556-178618778	C2_C1	178616948-178618556	91	False	False	True	0.438	0.651	-0.205	0.964	0.001
gene:ENSG00000068615_1	gene:ENSG00000068615	REEP1	2	-	gene:ENSG00000068615:s:86232625-86232802	gene:ENSG00000068615_1_CE_1	True	False	86232625-86232802	C2	86213993-86217110	C1_C2	86217110-86232625	152	False	True	True	0.328	0.534	-0.203	0.988	0
gene:ENSG00000068615_1	gene:ENSG00000068615	REEP1	2	-	gene:ENSG00000068615:t:86213993-86217110	gene:ENSG00000068615_1_CE_1	True	False	86213993-86217110	C1	86232625-86232802	C2_C1	86217110-86232625	152	False	True	True	0.196	0.404	-0.207	0.999	0
gene:ENSG00000127603_1	gene:ENSG00000127603	MACF1	1	+	gene:ENSG00000127603:s:39435558-39436007	gene:ENSG00000127603_1_CE_1	True	False	39435558-39435761	C2	39437777-39438008	C1_C2	39435761-39437777	9	False	False	True	0.425	0.567	-0.151	0.975	0
gene:ENSG00000127603_1	gene:ENSG00000127603	MACF1	1	+	gene:ENSG00000127603:t:39437728-39438008	gene:ENSG00000127603_1_CE_1	True	False	39437777-39438008	C1	39435558-39435761	C2_C1	39435761-39437777	9	False	False	True	0.428	0.586	-0.16	0.999	0
gene:ENSG00000106078_1	gene:ENSG00000106078	COBL	7	-	gene:ENSG00000106078:s:51190850-51190943	gene:ENSG00000106078_1_CE_1	False	False	51190850-51190943	C2	51184102-51184199	C1_C2	51184199-51190850	45	False	False	True	0.385	0.607	-0.215	0.978	0.001
gene:ENSG00000148700_1	gene:ENSG00000148700	ADD3	10	+	gene:ENSG00000148700:t:110100625-110100848	gene:ENSG00000148700_1_CE_1	True	False	110100625-110100848	C1	110077005-110077118	C2_C1	110077118-110100625	58	False	False	True	0.041	0.237	-0.21	1	0
gene:ENSG00000163520_2	gene:ENSG00000163520	FBLN2	3	+	gene:ENSG00000163520:s:13619730-13619831	gene:ENSG00000163520_2_CE_1	False	False	13619730-13619831	C2	13626445-13626579	C1_C2	13619831-13626445	141	False	True	True	0.811	0.986	-0.159	0.998	0
gene:ENSG00000163520_2	gene:ENSG00000163520	FBLN2	3	+	gene:ENSG00000163520:t:13626445-13626579	gene:ENSG00000163520_2_CE_1	False	False	13626445-13626579	C1	13619730-13619831	C2_C1	13619831-13626445	141	False	True	True	0.755	0.943	-0.179	0.99	0
gene:ENSG00000033867_2	gene:ENSG00000033867	SLC4A7	3	-	gene:ENSG00000033867:s:27383153-27383250	gene:ENSG00000033867_2_CE_1	True	False	27383153-27383250	C2	27372721-27376845	C1_C2	27376845-27383153	108	False	False	True	0.188	0.397	-0.218	0.999	0
gene:ENSG00000033867_2	gene:ENSG00000033867	SLC4A7	3	-	gene:ENSG00000033867:t:27372721-27376845	gene:ENSG00000033867_2_CE_1	True	False	27372721-27376845	C1	27383153-27383250	C2_C1	27376845-27383153	108	False	False	True	0.237	0.452	-0.22	0.998	0
gene:ENSG00000010295_1	gene:ENSG00000010295	IFFO1	12	-	gene:ENSG00000010295:s:6549756-6550467	gene:ENSG00000010295_1_CE_1	True	False	6549756-6550467	C2	6548668-6548825	C1_C2	6548825-6549756	6	False	False	True	0.317	0.517	-0.199	0.99	0
gene:ENSG00000010295_1	gene:ENSG00000010295	IFFO1	12	-	gene:ENSG00000010295:t:6548668-6549265	gene:ENSG00000010295_1_CE_1	True	False	6548668-6548825	C1	6549756-6550467	C2_C1	6548825-6549756	6	False	False	True	0.413	0.592	-0.176	0.967	0.001
gene:ENSG00000117859_1	gene:ENSG00000117859	OSBPL9	1	+	gene:ENSG00000117859:s:51750145-51750195	gene:ENSG00000117859_1_CE_1	True	False	51750145-51750195	C2	51760690-51760780	C1_C2	51750195-51760690	39	False	True	True	0.247	0.477	-0.229	0.999	0
gene:ENSG00000117859_1	gene:ENSG00000117859	OSBPL9	1	+	gene:ENSG00000117859:t:51759624-51760780	gene:ENSG00000117859_1_CE_1	True	False	51760690-51760780	C1	51750145-51750195	C2_C1	51750195-51760690	39	False	True	True	0.268	0.509	-0.244	1	0
gene:ENSG00000157193_1	gene:ENSG00000157193	LRP8	1	-	gene:ENSG00000157193:s:53275631-53275753	gene:ENSG00000157193_1_CE_1	False	False	53275631-53275753	C2	53271227-53271346	C1_C2	53271346-53275631	39	False	False	True	0.513	0.74	-0.216	0.955	0.002
gene:ENSG00000131018_1	gene:ENSG00000131018	SYNE1	6	-	gene:ENSG00000131018:s:152147884-152148378	gene:ENSG00000131018_1_CE_1	False	False	152148045-152148378	C2	152143623-152143765	C1_C2	152143765-152148045	69	False	True	True	0.281	0.469	-0.188	0.983	0
gene:ENSG00000131018_1	gene:ENSG00000131018	SYNE1	6	-	gene:ENSG00000131018:t:152143623-152143765	gene:ENSG00000131018_1_CE_1	False	False	152143623-152143765	C1	152148045-152148378	C2_C1	152143765-152148045	69	False	True	True	0.242	0.435	-0.192	0.979	0
gene:ENSG00000180902_1	gene:ENSG00000180902	D2HGDH	2	+	gene:ENSG00000180902:s:241744709-241744877	gene:ENSG00000180902_1_CE_1	True	False	241744709-241744877	C2	241750151-241750294	C1_C2	241744877-241750151	78	False	False	True	0.391	0.644	-0.253	0.99	0
gene:ENSG00000180902_1	gene:ENSG00000180902	D2HGDH	2	+	gene:ENSG00000180902:t:241750099-241750294	gene:ENSG00000180902_1_CE_1	True	False	241750151-241750294	C1	241744709-241744877	C2_C1	241744877-241750151	78	False	False	True	0.657	0.882	-0.212	0.956	0.002
gene:ENSG00000066933_1	gene:ENSG00000066933	MYO9A	15	-	gene:ENSG00000066933:s:71893462-71893778	gene:ENSG00000066933_1_CE_1	False	False	71893679-71893778	C2	71888004-71888116	C1_C2	71888116-71893679	213	False	True	True	0.152	0.37	-0.215	0.992	0
gene:ENSG00000066933_1	gene:ENSG00000066933	MYO9A	15	-	gene:ENSG00000066933:t:71888004-71888607	gene:ENSG00000066933_1_CE_1	False	False	71888004-71888116	C1	71893679-71893778	C2_C1	71888116-71893679	213	False	True	True	0.115	0.39	-0.273	1	0
gene:ENSG00000147649_1	gene:ENSG00000147649	MTDH	8	+	gene:ENSG00000147649:s:97713662-97713769	gene:ENSG00000147649_1_CE_1	False	False	97713662-97713769	C2	97722879-97723035	C1_C2	97713769-97722879	141	False	True	True	0.048	0.308	-0.277	1	0
gene:ENSG00000147649_1	gene:ENSG00000147649	MTDH	8	+	gene:ENSG00000147649:t:97722879-97723035	gene:ENSG00000147649_1_CE_1	False	False	97722879-97723035	C1	97713662-97713769	C2_C1	97713769-97722879	141	False	True	True	0.047	0.3	-0.267	1	0
gene:ENSG00000196712_1	gene:ENSG00000196712	NF1	17	+	gene:ENSG00000196712:s:31248984-31249119	gene:ENSG00000196712_1_CE_1	True	False	31248984-31249119	C2	31258344-31258502	C1_C2	31249119-31258344	63	False	False	True	0.316	0.567	-0.242	0.991	0
gene:ENSG00000136068_1	gene:ENSG00000136068	FLNB	3	+	gene:ENSG00000136068:s:58138282-58141013	gene:ENSG00000136068_1_CE_1	True	False	58138282-58138529	C2	58142650-58142752	C1_C2	58138529-58142650	39	False	False	True	0.123	0.362	-0.239	0.999	0
gene:ENSG00000136068_1	gene:ENSG00000136068	FLNB	3	+	gene:ENSG00000136068:t:58142650-58142752	gene:ENSG00000136068_1_CE_1	True	False	58142650-58142752	C1	58138282-58138529	C2_C1	58138529-58142650	39	False	False	True	0.129	0.39	-0.26	0.999	0
gene:ENSG00000149089_1	gene:ENSG00000149089	APIP	11	-	gene:ENSG00000149089:s:34916228-34916379	gene:ENSG00000149089_1_CE_1	True	False	34916228-34916379	C2	34890504-34890552	C1_C2	34890552-34916228	101	False	True	True	0.105	0.37	-0.262	1	0
gene:ENSG00000149089_1	gene:ENSG00000149089	APIP	11	-	gene:ENSG00000149089:t:34890504-34890741	gene:ENSG00000149089_1_CE_1	True	False	34890504-34890552	C1	34916228-34916379	C2_C1	34890552-34916228	101	False	True	True	0.08	0.325	-0.25	1	0
gene:ENSG00000079805_1	gene:ENSG00000079805	DNM2	19	+	gene:ENSG00000079805:s:10804980-10805967	gene:ENSG00000079805_1_CE_1	False	False	10805916-10805967	C2	10812264-10812377	C1_C2	10805967-10812264	12	False	True	True	0.705	0.893	-0.181	0.999	0
gene:ENSG00000079805_1	gene:ENSG00000079805	DNM2	19	+	gene:ENSG00000079805:t:10809208-10812377	gene:ENSG00000079805_1_CE_1	False	False	10812264-10812377	C1	10805916-10805967	C2_C1	10805967-10812264	12	False	True	True	0.734	0.905	-0.177	0.979	0
gene:ENSG00000139631_1	gene:ENSG00000139631	CSAD	12	-	gene:ENSG00000139631:s:53161273-53161389	gene:ENSG00000139631_1_CE_1	False	False	53161273-53161389	C2	53160763-53160844	C1_C2	53160844-53161273	65	False	True	True	0.468	0.747	-0.279	0.998	0
gene:ENSG00000139631_1	gene:ENSG00000139631	CSAD	12	-	gene:ENSG00000139631:t:53160763-53160844	gene:ENSG00000139631_1_CE_1	False	False	53160763-53160844	C1	53161273-53161389	C2_C1	53160844-53161273	65	False	True	True	0.42	0.659	-0.232	0.99	0
gene:ENSG00000145390_1	gene:ENSG00000145390	USP53	4	+	gene:ENSG00000145390:s:119217550-119217673	gene:ENSG00000145390_1_CE_2	True	True	119217550-119217673	C2	119245337-119245429	C1_C2	119217673-119245337	122	False	False	True	0.12	0.301	-0.18	0.996	0
gene:ENSG00000145390_1	gene:ENSG00000145390	USP53	4	+	gene:ENSG00000145390:t:119245337-119245429	gene:ENSG00000145390_1_CE_2	True	True	119245337-119245429	C1	119217550-119217673	C2_C1	119217673-119245337	122	False	False	True	0.111	0.297	-0.179	0.995	0
gene:ENSG00000138688_1	gene:ENSG00000138688	KIAA1109	4	+	gene:ENSG00000138688:s:122224477-122224677	gene:ENSG00000138688_1_CE_1	False	False	122224498-122224677	C2	122229121-122229240	C1_C2	122224677-122229121	129	False	True	True	0.189	0.415	-0.222	0.991	0
gene:ENSG00000138688_1	gene:ENSG00000138688	KIAA1109	4	+	gene:ENSG00000138688:t:122229121-122229240	gene:ENSG00000138688_1_CE_1	False	False	122229121-122229240	C1	122224498-122224677	C2_C1	122224677-122229121	129	False	True	True	0.133	0.343	-0.212	0.985	0
gene:ENSG00000204580_1	gene:ENSG00000204580	DDR1	6	+	gene:ENSG00000204580:s:30894506-30894671	gene:ENSG00000204580_1_CE_1	False	False	30894506-30894671	C2	30896621-30896865	C1_C2	30894671-30896621	111	False	False	True	0.551	0.731	-0.179	0.967	0
gene:ENSG00000214548_1	gene:ENSG00000214548	MEG3	14	+	gene:ENSG00000214548:s:100831421-100831534	gene:ENSG00000214548_1_CE_2	True	False	100831421-100831534	C2	100836167-100836300	C1_C2	100831534-100836167	130	False	False	True	0.304	0.723	-0.427	1	0
gene:ENSG00000214548_1	gene:ENSG00000214548	MEG3	14	+	gene:ENSG00000214548:t:100836167-100836300	gene:ENSG00000214548_1_CE_2	True	False	100836167-100836300	C1	100831421-100831534	C2_C1	100831534-100836167	130	False	False	True	0.262	0.66	-0.401	1	0
gene:ENSG00000214176_1	gene:ENSG00000214176	PLEKHM1P1	17	-	gene:ENSG00000214176:t:64804830-64805100	gene:ENSG00000214176_1_CE_1	True	False	64804830-64805100	C1	64821767-64822052	C2_C1	64805100-64821767	383	False	False	True	0.556	0.841	-0.277	0.99	0
gene:ENSG00000131626_1	gene:ENSG00000131626	PPFIA1	11	+	gene:ENSG00000131626:s:70378030-70378580	gene:ENSG00000131626_1_CE_1	False	False	70378030-70378195	C2	70383003-70385312	C1_C2	70378195-70383003	71	False	True	True	0.372	0.67	-0.298	1	0
gene:ENSG00000131626_1	gene:ENSG00000131626	PPFIA1	11	+	gene:ENSG00000131626:t:70383003-70385312	gene:ENSG00000131626_1_CE_1	False	False	70383003-70385312	C1	70378030-70378195	C2_C1	70378195-70383003	71	False	True	True	0.383	0.656	-0.274	1	0
gene:ENSG00000085733_1	gene:ENSG00000085733	CTTN	11	+	gene:ENSG00000085733:t:70422940-70422995	gene:ENSG00000085733_1_CE_1	True	False	70422940-70422995	C1	70420400-70420510	C2_C1	70420510-70422940	111	False	False	True	0.328	0.481	-0.156	0.983	0
gene:ENSG00000197415_1	gene:ENSG00000197415	VEPH1	3	-	gene:ENSG00000197415:t:157470314-157470529	gene:ENSG00000197415_1_CE_1	True	False	157470314-157470529	C1	157495212-157495506	C2_C1	157470529-157495212	106	False	False	True	0.42	0.801	-0.383	1	0
gene:ENSG00000073921_1	gene:ENSG00000073921	PICALM	11	-	gene:ENSG00000073921:t:85976623-85977005	gene:ENSG00000073921_1_CE_2	True	False	85976623-85976682	C1	85981129-85981228	C2_C1	85976682-85981129	24	False	True	True	0.297	0.494	-0.198	0.999	0
gene:ENSG00000120802_1	gene:ENSG00000120802	TMPO	12	+	gene:ENSG00000120802:t:98546359-98546447	gene:ENSG00000120802_1_CE_1	True	False	98546359-98546447	C1	98537475-98537572	C2_C1	98537572-98546359	111	False	False	True	0.214	0.432	-0.217	0.99	0
gene:ENSG00000183160_1	gene:ENSG00000183160	TMEM119	12	-	gene:ENSG00000183160:s:108597970-108598148	gene:ENSG00000183160_1_CE_1	False	False	108597970-108598148	C2	108589851-108592397	C1_C2	108592397-108597970	209	False	True	True	0.639	0.861	-0.228	1	0
gene:ENSG00000183160_1	gene:ENSG00000183160	TMEM119	12	-	gene:ENSG00000183160:t:108589851-108592397	gene:ENSG00000183160_1_CE_1	False	False	108589851-108592397	C1	108597970-108598148	C2_C1	108592397-108597970	209	False	True	True	0.659	0.859	-0.197	0.998	0
gene:ENSG00000139428_1	gene:ENSG00000139428	MMAB	12	-	gene:ENSG00000139428:s:109561420-109561517	gene:ENSG00000139428_1_CE_1	False	False	109561420-109561517	C2	109561040-109561104	C1_C2	109561104-109561420	87	False	False	True	0.725	0.929	-0.202	0.999	0
gene:ENSG00000168679_1	gene:ENSG00000168679	SLC16A4	1	-	gene:ENSG00000168679:t:110381652-110381795	gene:ENSG00000168679_1_CE_2	True	False	110381652-110381795	C1	110389237-110389355	C2_C1	110381795-110389237	133	False	False	True	0.297	0.508	-0.198	0.975	0
gene:ENSG00000153786_1	gene:ENSG00000153786	ZDHHC7	16	-	gene:ENSG00000153786:s:84990304-84990635	gene:ENSG00000153786_1_CE_1	True	False	84990304-84990635	C2	84981870-84981994	C1_C2	84981994-84990304	111	False	True	True	0.441	0.725	-0.292	1	0
gene:ENSG00000153786_1	gene:ENSG00000153786	ZDHHC7	16	-	gene:ENSG00000153786:t:84981870-84982117	gene:ENSG00000153786_1_CE_1	True	False	84981870-84981994	C1	84990304-84990635	C2_C1	84981994-84990304	111	False	True	True	0.444	0.756	-0.313	1	0
gene:ENSG00000134769_1	gene:ENSG00000134769	DTNA	18	+	gene:ENSG00000134769:t:34755976-34756043	gene:ENSG00000134769_1_CE_1	True	False	34755976-34756043	C1	34679468-34679592	C2_C1	34679592-34755976	213	False	False	True	0.477	0.819	-0.343	1	0
gene:ENSG00000148180_1	gene:ENSG00000148180	GSN	9	+	gene:ENSG00000148180:t:121301924-121302167	gene:ENSG00000148180_1_CE_1	True	False	121301963-121302167	C1	121281470-121281562	C2_C1	121281562-121301963	74	False	False	True	0.384	0.627	-0.254	1	0
gene:ENSG00000121417_2	gene:ENSG00000121417	ZNF211	19	+	gene:ENSG00000121417:s:57634629-57634755	gene:ENSG00000121417_2_CE_1	False	False	57634629-57634755	C2	57640704-57644041	C1_C2	57634755-57640704	156	False	True	True	0.633	0.891	-0.257	0.997	0
gene:ENSG00000121417_2	gene:ENSG00000121417	ZNF211	19	+	gene:ENSG00000121417:t:57640704-57644041	gene:ENSG00000121417_2_CE_1	False	False	57640704-57644041	C1	57634629-57634755	C2_C1	57634755-57640704	156	False	True	True	0.639	0.875	-0.23	0.983	0
gene:ENSG00000153113_1	gene:ENSG00000153113	CAST	5	+	gene:ENSG00000153113:s:96740038-96740118	gene:ENSG00000153113_1_CE_1	False	False	96740038-96740118	C2	96741266-96741317	C1_C2	96740118-96741266	39	False	True	True	0.169	0.704	-0.542	1	0
gene:ENSG00000153113_1	gene:ENSG00000153113	CAST	5	+	gene:ENSG00000153113:t:96741266-96741317	gene:ENSG00000153113_1_CE_1	False	False	96741266-96741317	C1	96740038-96740118	C2_C1	96740118-96741266	39	False	True	True	0.161	0.701	-0.543	1	0
gene:ENSG00000219626_1	gene:ENSG00000219626	FAM228B	2	+	gene:ENSG00000219626:s:24146930-24147086	gene:ENSG00000219626_1_CE_1	True	False	24146930-24147086	C2	24164198-24164335	C1_C2	24147086-24164198	108	False	False	True	0.253	0.573	-0.3	0.972	0.001
gene:ENSG00000136153_4	gene:ENSG00000136153	LMO7	13	+	gene:ENSG00000136153:s:75836397-75836457	gene:ENSG00000136153_4_CE_1	True	False	75836397-75836457	C2	75840085-75840110	C1_C2	75836457-75840085	57	False	False	True	0.435	0.597	-0.175	0.996	0
gene:ENSG00000136153_4	gene:ENSG00000136153	LMO7	13	+	gene:ENSG00000136153:t:75839716-75840110	gene:ENSG00000136153_4_CE_1	True	False	75840085-75840110	C1	75836397-75836457	C2_C1	75836457-75840085	57	False	False	True	0.446	0.61	-0.176	0.965	0
gene:ENSG00000005810_1	gene:ENSG00000005810	MYCBP2	13	-	gene:ENSG00000005810:s:77242253-77243160	gene:ENSG00000005810_1_CE_1	True	False	77243059-77243160	C2	77225292-77225554	C1_C2	77225554-77243059	108	False	True	True	0.234	0.436	-0.213	0.996	0
gene:ENSG00000005810_1	gene:ENSG00000005810	MYCBP2	13	-	gene:ENSG00000005810:t:77225292-77225554	gene:ENSG00000005810_1_CE_1	True	False	77225292-77225554	C1	77243059-77243160	C2_C1	77225554-77243059	108	False	True	True	0.22	0.469	-0.246	1	0
gene:ENSG00000171943_1	gene:ENSG00000171943	SRGAP2C	1	+	gene:ENSG00000171943:s:121186905-121187513	gene:ENSG00000171943_1_CE_1	False	True	121186905-121187513	C2	121324478-121324640	C1_C2	121187513-121324478	193	False	True	True	0.001	0.433	-0.42	1	0
gene:ENSG00000171943_1	gene:ENSG00000171943	SRGAP2C	1	+	gene:ENSG00000171943:t:121324478-121324640	gene:ENSG00000171943_1_CE_1	False	True	121324478-121324640	C1	121186905-121187513	C2_C1	121187513-121324478	193	False	True	True	0	0.234	-0.209	1	0
gene:ENSG00000174403_1	gene:ENSG00000174403	MIR1-1HG-AS1	20	-	gene:ENSG00000174403:t:62547827-62548000	gene:ENSG00000174403_1_CE_1	True	False	62547827-62548000	C1	62551426-62551526	C2_C1	62548000-62551426	150	False	False	True	0.557	0.751	-0.194	0.983	0
gene:ENSG00000102858_1	gene:ENSG00000102858	MGRN1	16	+	gene:ENSG00000102858:s:4677463-4677572	gene:ENSG00000102858_1_CE_2	True	False	4677463-4677572	C2	4681550-4681776	C1_C2	4677572-4681550	66	False	True	True	0.195	0.527	-0.324	0.998	0
gene:ENSG00000183889_2	gene:ENSG00000183889	gene:ENSG00000183889	16	+	gene:ENSG00000183889:s:16333647-16333884	gene:ENSG00000183889_2_CE_1	True	False	16333647-16333884	C2	16340306-16340501	C1_C2	16333884-16340306	132	False	False	True	0.516	0.696	-0.175	0.962	0.001
gene:ENSG00000150787_1	gene:ENSG00000150787	PTS	11	+	gene:ENSG00000150787:s:112228594-112229504	gene:ENSG00000150787_1_CE_1	False	False	112228594-112228673	C2	112230626-112230682	C1_C2	112228673-112230626	23	False	True	True	0.469	0.739	-0.266	1	0
gene:ENSG00000150787_1	gene:ENSG00000150787	PTS	11	+	gene:ENSG00000150787:t:112230266-112230682	gene:ENSG00000150787_1_CE_1	False	False	112230626-112230682	C1	112228594-112228673	C2_C1	112228673-112230626	23	False	True	True	0.477	0.741	-0.273	1	0
gene:ENSG00000214135_1	gene:ENSG00000214135	SDHAP4	3	-	gene:ENSG00000214135:t:197621704-197621868	gene:ENSG00000214135_1_CE_1	False	False	197621704-197621868	C1	197623220-197623382	C2_C1	197621868-197623220	144	False	False	True	0.165	0.551	-0.381	1	0
gene:ENSG00000141385_1	gene:ENSG00000141385	AFG3L2	18	-	gene:ENSG00000141385:t:12367276-12367492	gene:ENSG00000141385_1_CE_1	False	True	12367276-12367382	C1	12371592-12371691	C2_C1	12367382-12371592	78	False	False	True	0.019	0.183	-0.16	0.974	0
gene:ENSG00000105341_1	gene:ENSG00000105341	DMAC2	19	-	gene:ENSG00000105341:s:41433440-41433673	gene:ENSG00000105341_1_CE_1	False	False	41433537-41433673	C2	41431988-41432408	C1_C2	41432408-41433537	163	False	True	True	0.235	0.517	-0.282	1	0
gene:ENSG00000105341_1	gene:ENSG00000105341	DMAC2	19	-	gene:ENSG00000105341:t:41431988-41432408	gene:ENSG00000105341_1_CE_1	False	False	41431988-41432408	C1	41433537-41433673	C2_C1	41432408-41433537	163	False	True	True	0.291	0.533	-0.243	1	0
gene:ENSG00000123066_1	gene:ENSG00000123066	MED13L	12	-	gene:ENSG00000123066:s:116236821-116236890	gene:ENSG00000123066_1_CE_1	True	False	116236821-116236890	C2	116230533-116230622	C1_C2	116230622-116236821	98	False	False	True	0.18	0.484	-0.305	1	0
gene:ENSG00000234281_1	gene:ENSG00000234281	LANCL1-AS1	2	+	gene:ENSG00000234281:t:210442542-210442699	gene:ENSG00000234281_1_CE_1	True	False	210442542-210442699	C1	210429365-210429451	C2_C1	210429451-210442542	117	False	False	True	0.212	0.423	-0.205	0.98	0
gene:ENSG00000196569_2	gene:ENSG00000196569	LAMA2	6	+	gene:ENSG00000196569:s:129473214-129473352	gene:ENSG00000196569_2_CE_1	True	False	129473214-129473352	C2	129478693-129478813	C1_C2	129473352-129478693	12	False	True	True	0.095	0.352	-0.267	1	0
gene:ENSG00000196569_2	gene:ENSG00000196569	LAMA2	6	+	gene:ENSG00000196569:t:129478693-129478813	gene:ENSG00000196569_2_CE_1	True	False	129478693-129478813	C1	129473214-129473352	C2_C1	129473352-129478693	12	False	True	True	0.098	0.37	-0.275	1	0
gene:ENSG00000197535_2	gene:ENSG00000197535	MYO5A	15	-	gene:ENSG00000197535:s:52351254-52351481	gene:ENSG00000197535_2_CE_1	False	False	52351254-52351481	C2	52346361-52346461	C1_C2	52346461-52351254	9	False	True	True	0.416	0.603	-0.187	0.984	0
gene:ENSG00000197535_2	gene:ENSG00000197535	MYO5A	15	-	gene:ENSG00000197535:t:52346361-52348481	gene:ENSG00000197535_2_CE_1	False	False	52346361-52346461	C1	52351254-52351481	C2_C1	52346461-52351254	9	False	True	True	0.42	0.589	-0.176	0.969	0
gene:ENSG00000172661_1	gene:ENSG00000172661	WASHC2C	10	+	gene:ENSG00000172661:s:45785509-45785963	gene:ENSG00000172661_1_CE_2	True	False	45785509-45785631	C2	45787035-45787247	C1_C2	45785631-45787035	63	False	True	True	0.246	0.432	-0.186	0.96	0
gene:ENSG00000128591_1	gene:ENSG00000128591	FLNC	7	+	gene:ENSG00000128591:t:128850384-128850483	gene:ENSG00000128591_1_CE_1	True	False	128850384-128850483	C1	128849331-128849578	C2_C1	128849578-128850384	99	False	False	True	0.453	0.621	-0.166	0.958	0
gene:ENSG00000099290_1	gene:ENSG00000099290	WASHC2A	10	+	gene:ENSG00000099290:s:50126057-50126508	gene:ENSG00000099290_1_CE_2	True	False	50126057-50126179	C2	50127583-50127795	C1_C2	50126179-50127583	63	False	False	True	0.283	0.469	-0.188	0.97	0.001
gene:ENSG00000183597_1	gene:ENSG00000183597	TANGO2	22	+	gene:ENSG00000183597:t:20055943-20056241	gene:ENSG00000183597_1_CE_1	True	False	20055943-20056241	C1	20052465-20052584	C2_C1	20052584-20055943	115	False	False	True	0.43	0.648	-0.224	0.996	0
gene:ENSG00000183597_1	gene:ENSG00000183597	TANGO2	22	+	gene:ENSG00000183597:s:20055943-20056241	gene:ENSG00000183597_1_CE_8	True	False	20055943-20056013	C2	20063338-20063442	C1_C2	20056013-20063338	152	False	False	True	0.07	0.254	-0.174	0.973	0
gene:ENSG00000171843_1	gene:ENSG00000171843	MLLT3	9	-	gene:ENSG00000171843:t:20365669-20365744	gene:ENSG00000171843_1_CE_1	True	False	20365669-20365744	C1	20382381-20382487	C2_C1	20365744-20382381	121	False	False	True	0.296	0.5	-0.202	0.999	0
gene:ENSG00000064607_1	gene:ENSG00000064607	SUGP2	19	-	gene:ENSG00000064607:s:18994366-18994486	gene:ENSG00000064607_1_CE_1	True	False	18994366-18994486	C2	18990888-18991149	C1_C2	18991149-18994366	103	False	False	True	0.496	0.691	-0.196	0.997	0
gene:ENSG00000268362_1	gene:ENSG00000268362	gene:ENSG00000268362	19	+	gene:ENSG00000268362:s:24046184-24046279	gene:ENSG00000268362_1_CE_1	False	False	24046184-24046279	C2	24049405-24049548	C1_C2	24046279-24049405	78	False	True	True	0.265	0.656	-0.395	1	0
gene:ENSG00000268362_1	gene:ENSG00000268362	gene:ENSG00000268362	19	+	gene:ENSG00000268362:t:24049405-24049548	gene:ENSG00000268362_1_CE_1	False	False	24049405-24049548	C1	24046184-24046279	C2_C1	24046279-24049405	78	False	True	True	0.348	0.665	-0.306	0.997	0
gene:ENSG00000147202_1	gene:ENSG00000147202	DIAPH2	X	+	gene:ENSG00000147202:s:96758154-96758258	gene:ENSG00000147202_1_CE_1	False	False	96758154-96758258	C2	96881579-96881718	C1_C2	96758258-96881579	21	False	True	True	0.473	0.706	-0.236	0.989	0
gene:ENSG00000147202_1	gene:ENSG00000147202	DIAPH2	X	+	gene:ENSG00000147202:t:96881579-96881718	gene:ENSG00000147202_1_CE_1	False	False	96881579-96881718	C1	96758154-96758258	C2_C1	96758258-96881579	21	False	True	True	0.439	0.658	-0.211	0.965	0.001

## Sheet: intron retention
Supplementary table S5: Majiq analysis of missplicing events EDMD
List of altered splice events for EDMD with following filter settings: FDR (false discovery rate) > 95% and psi (percent spliced in) values > 0.1 and < -0.1; different types of event in differnt tabs
lsv: local splicing variation
module_id	gene_id	gene_name	seqid	strand	lsv_id	event_id	complex	denovo	reference_exon_coord	spliced_with	spliced_with_coord	junction_name	junction_coord	event_size	event_non_changing	event_changing	junction_changing	EDMD_median_psi	Control_median_psi	Control.EDMD_median_dpsi	Control.EDMD_probability_changing	Control.EDMD_probability_non_changing
gene:ENSG00000242086_2	gene:ENSG00000242086	MUC20-OT1	3	+	gene:ENSG00000242086:s:195666066-195666682	gene:ENSG00000242086_2_AI_1	False	True	195666066-195666682	C2	195668519-195668641	C1_C2_intron	195666683-195668518	1836	False	True	True	0.095	0.786	0.712	1	0
gene:ENSG00000215837_1	gene:ENSG00000215837	SDHAP2	3	+	gene:ENSG00000215837:s:195666066-195666214	gene:ENSG00000215837_1_AI_1	False	True	195666066-195666214	C2	195668519-195668641	C1_C2_intron	195666215-195668518	2304	False	True	True	0.09	0.82	0.75	1	0
gene:ENSG00000185485_1	gene:ENSG00000185485	SDHAP1	3	-	gene:ENSG00000185485:s:195982162-195982352	gene:ENSG00000185485_1_AI_1	False	True	195982162-195982310	C2	195979744-195979866	C1_C2_intron	195979867-195982161	2295	False	True	True	0.153	0.406	0.25	0.996	0
gene:ENSG00000231672_1	gene:ENSG00000231672	DIRC3	2	-	gene:ENSG00000231672:s:217318920-217319177	gene:ENSG00000231672_1_AI_1	False	True	217318920-217319177	C2	217317966-217318201	C1_C2_intron	217318202-217318919	718	False	True	True	0.324	0.726	0.404	1	0
gene:ENSG00000231672_2	gene:ENSG00000231672	DIRC3	2	-	gene:ENSG00000231672:s:217317966-217318201	gene:ENSG00000231672_2_AI_1	True	True	217317966-217318201	C2	217304304-217304492	C1_C2_intron	217304493-217317965	13473	False	True	True	0.312	0.604	0.28	0.995	0
gene:ENSG00000165507_1	gene:ENSG00000165507	DEPP1	10	-	gene:ENSG00000165507:s:44978618-44978809	gene:ENSG00000165507_1_AI_1	False	True	44978618-44978809	C2	44976128-44978219	C1_C2_intron	44978220-44978617	398	False	True	True	0.143	0.485	0.355	1	0
gene:ENSG00000185567_2	gene:ENSG00000185567	AHNAK2	14	-	gene:ENSG00000185567:s:104949895-104950335	gene:ENSG00000185567_2_AI_12	True	False	104949895-104950335	C2	104949313-104949855	C1_C2_intron	104949856-104949894	39	False	True	True	0.692	0.868	0.183	0.978	0
gene:ENSG00000154175_1	gene:ENSG00000154175	ABI3BP	3	-	gene:ENSG00000154175:s:100813661-100813735	gene:ENSG00000154175_1_AI_7	True	True	100813661-100813735	C2	100812467-100812524	C1_C2_intron	100812525-100813660	1136	False	True	True	0.316	0.655	0.344	1	0
gene:ENSG00000154175_1	gene:ENSG00000154175	ABI3BP	3	-	gene:ENSG00000154175:s:100817436-100817495	gene:ENSG00000154175_1_AI_9	True	True	100817436-100817495	C2	100816011-100816768	C1_C2_intron	100816769-100817435	667	False	True	True	0.461	0.748	0.287	0.999	0
gene:ENSG00000154175_1	gene:ENSG00000154175	ABI3BP	3	-	gene:ENSG00000154175:s:100818525-100818581	gene:ENSG00000154175_1_AI_10	True	True	100818525-100818581	C2	100817436-100817495	C1_C2_intron	100817496-100818524	1029	False	True	True	0.448	0.806	0.36	1	0
gene:ENSG00000154175_1	gene:ENSG00000154175	ABI3BP	3	-	gene:ENSG00000154175:s:100820220-100820303	gene:ENSG00000154175_1_AI_11	True	True	100820220-100820303	C2	100818525-100818581	C1_C2_intron	100818582-100820219	1638	False	True	True	0.506	0.837	0.333	1	0
gene:ENSG00000154175_1	gene:ENSG00000154175	ABI3BP	3	-	gene:ENSG00000154175:s:100821054-100821113	gene:ENSG00000154175_1_AI_12	True	True	100821054-100821113	C2	100820220-100820303	C1_C2_intron	100820304-100821053	750	False	True	True	0.436	0.798	0.36	1	0
gene:ENSG00000154175_1	gene:ENSG00000154175	ABI3BP	3	-	gene:ENSG00000154175:s:100822589-100822672	gene:ENSG00000154175_1_AI_13	True	True	100822589-100822672	C2	100821054-100821113	C1_C2_intron	100821114-100822588	1475	False	True	True	0.373	0.618	0.251	0.995	0
gene:ENSG00000124343_1	gene:ENSG00000124343	XG	X	+	gene:ENSG00000124343:s:2797310-2797360	gene:ENSG00000124343_1_AI_1	True	True	2797310-2797360	C2	2806701-2806969	C1_C2_intron	2797361-2806700	9340	False	True	True	0.173	0.389	0.217	0.998	0
gene:ENSG00000172965_1	gene:ENSG00000172965	MIR4435-2HG	2	-	gene:ENSG00000172965:s:111494557-111494847	gene:ENSG00000172965_1_AI_3	True	True	111494557-111494847	C2	111491308-111492568	C1_C2_intron	111492569-111494556	1988	False	True	True	0.687	0.918	0.229	0.986	0
gene:ENSG00000162804_2	gene:ENSG00000162804	SNED1	2	+	gene:ENSG00000162804:s:241088365-241088402	gene:ENSG00000162804_2_AI_1	False	True	241088365-241088402	C2	241091638-241095568	C1_C2_intron	241088403-241091637	3235	False	True	True	0.063	0.342	0.267	0.996	0
gene:ENSG00000133812_1	gene:ENSG00000133812	SBF2	11	-	gene:ENSG00000133812:s:9808901-9809002	gene:ENSG00000133812_1_AI_1	False	True	9808901-9809002	C2	9807848-9808185	C1_C2_intron	9808186-9808900	715	False	True	True	0.541	0.763	0.22	0.998	0
gene:ENSG00000102103_1	gene:ENSG00000102103	PQBP1	X	+	gene:ENSG00000102103:s:48898041-48898082	gene:ENSG00000102103_1_AI_1	True	False	48898041-48898082	C2	48898085-48898093	C1_C2_intron	48898083-48898084	2	False	True	True	0.323	0.788	0.471	1	0
gene:ENSG00000100154_1	gene:ENSG00000100154	TTC28	22	-	gene:ENSG00000100154:s:28001374-28001553	gene:ENSG00000100154_1_AI_1	False	True	28001374-28001553	C2	27998540-27999260	C1_C2_intron	27999261-28001373	2113	False	True	True	0.282	0.823	0.558	1	0
gene:ENSG00000185567_2	gene:ENSG00000185567	AHNAK2	14	-	gene:ENSG00000185567:s:104950351-104950575	gene:ENSG00000185567_2_AI_14	True	False	104950351-104950575	C2	104949895-104950335	C1_C2_intron	104950336-104950350	15	False	False	True	0.676	0.871	0.197	0.995	0
gene:ENSG00000185567_2	gene:ENSG00000185567	AHNAK2	14	-	gene:ENSG00000185567:s:104950624-104950884	gene:ENSG00000185567_2_AI_19	True	False	104950624-104950884	C2	104950351-104950575	C1_C2_intron	104950576-104950623	48	False	False	True	0.657	0.825	0.163	0.958	0
gene:ENSG00000140416_1	gene:ENSG00000140416	TPM1	15	+	gene:ENSG00000140416:s:63043469-63043831	gene:ENSG00000140416_1_AI_2	True	False	63043469-63043831	C2	63043967-63044152	C1_C2_intron	63043832-63043966	135	False	False	True	0.533	0.708	0.183	0.989	0
gene:ENSG00000185567_2	gene:ENSG00000185567	AHNAK2	14	-	gene:ENSG00000185567:t:104950624-104950884	gene:ENSG00000185567_2_AI_22	True	False	104950624-104950884	C1	104953537-104954799	C2_C1_intron	104950885-104953536	2652	False	True	True	0.572	0.843	0.27	1	0
gene:ENSG00000095383_1	gene:ENSG00000095383	TBC1D2	9	-	gene:ENSG00000095383:t:98213108-98213550	gene:ENSG00000095383_1_AI_1	True	True	98213108-98213550	C1	98220151-98220253	C2_C1_intron	98213551-98220150	6600	False	True	True	0.167	0.372	0.204	0.988	0
gene:ENSG00000149187_1	gene:ENSG00000149187	CELF1	11	-	gene:ENSG00000149187:t:47465933-47468891	gene:ENSG00000149187_1_AI_1	True	False	47465933-47468891	C1	47470294-47470889	C2_C1_intron	47468892-47470293	1402	False	True	True	0.5	0.709	0.211	0.999	0
gene:ENSG00000154175_1	gene:ENSG00000154175	ABI3BP	3	-	gene:ENSG00000154175:t:100813661-100813735	gene:ENSG00000154175_1_AI_8	True	True	100813661-100813735	C1	100815912-100815971	C2_C1_intron	100813736-100815911	2176	False	True	True	0.41	0.704	0.295	1	0
gene:ENSG00000162804_1	gene:ENSG00000162804	SNED1	2	+	gene:ENSG00000162804:t:241088365-241088402	gene:ENSG00000162804_1_AI_1	False	True	241088365-241088402	C1	241087392-241087475	C2_C1_intron	241087476-241088364	889	False	True	True	0.15	0.582	0.438	1	0
gene:ENSG00000185567_2	gene:ENSG00000185567	AHNAK2	14	-	gene:ENSG00000185567:t:104948776-104948865	gene:ENSG00000185567_2_AI_7	True	False	104948776-104948865	C1	104949313-104949855	C2_C1_intron	104948866-104949312	447	False	False	True	0.564	0.774	0.211	1	0
gene:ENSG00000155657_2	gene:ENSG00000155657	TTN	2	-	gene:ENSG00000155657:t:178664852-178664926	gene:ENSG00000155657_2_AI_1	True	True	178664852-178664926	C1	178665377-178665460	C2_C1_intron	178664927-178665376	450	False	False	True	0.322	0.545	0.207	0.971	0.001
gene:ENSG00000146707_1	gene:ENSG00000146707	POMZP3	7	-	gene:ENSG00000146707:s:76625522-76625683	gene:ENSG00000146707_1_AI_2	True	False	76625522-76625683	C2	76618497-76618615	C1_C2_spliced	76618300-76625522	6906	False	False	True	0.832	0.577	-0.235	0.96	0.001
gene:ENSG00000149294_1	gene:ENSG00000149294	NCAM1	11	+	gene:ENSG00000149294:s:113242805-113242846	gene:ENSG00000149294_1_AI_4	True	False	113242805-113242846	C2	113243552-113243790	C1_C2_spliced	113242846-113255877	705	False	False	True	0.235	0.087	-0.155	0.981	0
gene:ENSG00000089159_1	gene:ENSG00000089159	PXN	12	-	gene:ENSG00000089159:s:120221623-120221758	gene:ENSG00000089159_1_AI_4	True	False	120221623-120221758	C2	120219207-120220091	C1_C2_spliced	120215273-120221623	1531	False	False	True	0.391	0.223	-0.167	0.956	0
gene:ENSG00000128591_1	gene:ENSG00000128591	FLNC	7	+	gene:ENSG00000128591:s:128849331-128849578	gene:ENSG00000128591_1_AI_1	True	False	128849331-128849578	C2	128849976-128850074	C1_C2_spliced	128849578-128849976	397	False	False	True	0.6	0.433	-0.173	0.963	0
gene:ENSG00000107186_1	gene:ENSG00000107186	MPDZ	9	-	gene:ENSG00000107186:s:13147548-13147658	gene:ENSG00000107186_1_AI_2	True	False	13147548-13147658	C2	13143466-13143564	C1_C2_spliced	13140149-13147548	3983	False	False	True	0.458	0.232	-0.223	0.996	0
gene:ENSG00000172765_1	gene:ENSG00000172765	TMCC1	3	-	gene:ENSG00000172765:s:129832758-129832826	gene:ENSG00000172765_1_AI_6	True	False	129832758-129832826	C2	129831409-129831448	C1_C2_spliced	129828508-129832774	1309	False	False	True	0.34	0.122	-0.219	0.987	0
gene:ENSG00000095383_1	gene:ENSG00000095383	TBC1D2	9	-	gene:ENSG00000095383:s:98220833-98221228	gene:ENSG00000095383_1_AI_3	True	False	98220833-98221228	C2	98220151-98220253	C1_C2_spliced	98213218-98220833	579	False	False	True	0.727	0.445	-0.281	1	0
gene:ENSG00000136153_3	gene:ENSG00000136153	LMO7	13	+	gene:ENSG00000136153:s:75804320-75804541	gene:ENSG00000136153_3_AI_3	True	False	75804320-75804541	C2	75805479-75805760	C1_C2_spliced	75804541-75809154	937	False	False	True	0.428	0.236	-0.203	1	0
gene:ENSG00000054523_1	gene:ENSG00000054523	KIF1B	1	+	gene:ENSG00000054523:s:10277986-10278128	gene:ENSG00000054523_1_AI_3	True	False	10277986-10278128	C2	10278558-10279138	C1_C2_spliced	10278128-10282400	429	False	False	True	0.473	0.29	-0.187	0.991	0
gene:ENSG00000154175_1	gene:ENSG00000154175	ABI3BP	3	-	gene:ENSG00000154175:s:100824858-100824941	gene:ENSG00000154175_1_AI_16	True	False	100824858-100824941	C2	100823458-100823514	C1_C2_spliced	100823514-100824858	1343	False	False	True	0.429	0.215	-0.21	0.973	0.001
gene:ENSG00000244306_1	gene:ENSG00000244306	DUXAP10	14	-	gene:ENSG00000244306:s:19307021-19307111	gene:ENSG00000244306_1_AI_2	True	False	19307021-19307111	C2	19298697-19304014	C1_C2_spliced	19269380-19307021	3006	False	False	True	0.43	0.112	-0.315	0.998	0
gene:ENSG00000142798_2	gene:ENSG00000142798	HSPG2	1	-	gene:ENSG00000142798:s:21872186-21872377	gene:ENSG00000142798_2_AI_2	True	False	21872186-21872377	C2	21870834-21870872	C1_C2_spliced	21865809-21872186	1313	False	False	True	0.842	0.584	-0.249	1	0
gene:ENSG00000093167_2	gene:ENSG00000093167	LRRFIP2	3	-	gene:ENSG00000093167:s:37075024-37075116	gene:ENSG00000093167_2_AI_4	True	False	37075024-37075116	C2	37072790-37072882	C1_C2_spliced	37065942-37075024	2141	False	False	True	0.482	0.282	-0.203	1	0
gene:ENSG00000150995_1	gene:ENSG00000150995	ITPR1	3	+	gene:ENSG00000150995:s:4706167-4706351	gene:ENSG00000150995_1_AI_2	True	False	4706167-4706351	C2	4709692-4709729	C1_C2_spliced	4706351-4710325	3340	False	False	True	0.782	0.541	-0.231	0.968	0.001
gene:ENSG00000256594_1	gene:ENSG00000256594	gene:ENSG00000256594	12	+	gene:ENSG00000256594:s:9648047-9649130	gene:ENSG00000256594_1_AI_1	True	False	9648047-9649130	C2	9653683-9653808	C1_C2_spliced	9648328-9653683	4552	False	False	True	0.238	0.002	-0.213	1	0
gene:ENSG00000135424_1	gene:ENSG00000135424	ITGA7	12	-	gene:ENSG00000135424:s:55700262-55700393	gene:ENSG00000135424_1_AI_6	True	False	55700262-55700393	C2	55699870-55699989	C1_C2_spliced	55698917-55700262	272	False	False	True	0.676	0.464	-0.208	0.997	0
gene:ENSG00000122707_1	gene:ENSG00000122707	RECK	9	+	gene:ENSG00000122707:s:36065577-36065624	gene:ENSG00000122707_1_AI_2	True	False	36065577-36065624	C2	36066769-36066870	C1_C2_spliced	36065624-36080605	1144	False	False	True	0.907	0.743	-0.173	0.952	0.001
gene:ENSG00000175575_1	gene:ENSG00000175575	PAAF1	11	+	gene:ENSG00000175575:s:73878777-73880703	gene:ENSG00000175575_1_AI_3	True	False	73878779-73880703	C2	73886929-73887099	C1_C2_spliced	73878819-73887354	6225	False	False	True	0.504	0.297	-0.213	0.976	0
gene:ENSG00000092531_1	gene:ENSG00000092531	SNAP23	15	+	gene:ENSG00000092531:t:42527943-42528420	gene:ENSG00000092531_1_AI_3	True	False	42521614-42522095	C1	42521614-42522095	C2_C1_spliced	42515354-42528262	5847	False	False	True	0.805	0.618	-0.191	0.993	0
gene:ENSG00000166963_1	gene:ENSG00000166963	MAP1A	15	+	gene:ENSG00000166963:t:43520641-43520723	gene:ENSG00000166963_1_AI_2	True	False	43517608-43517700	C1	43517608-43517700	C2_C1_spliced	43512291-43520641	2940	False	False	True	0.392	0.23	-0.161	0.951	0
gene:ENSG00000079308_3	gene:ENSG00000079308	TNS1	2	-	gene:ENSG00000079308:t:217821740-217821938	gene:ENSG00000079308_3_AI_4	True	False	217829844-217829882	C1	217829844-217829882	C2_C1_spliced	217821938-217831455	7905	False	False	True	0.352	0.102	-0.253	1	0
gene:ENSG00000172765_1	gene:ENSG00000172765	TMCC1	3	-	gene:ENSG00000172765:t:129828451-129828508	gene:ENSG00000172765_1_AI_3	True	False	129831409-129831448	C1	129831409-129831448	C2_C1_spliced	129828508-129832774	2900	False	False	True	0.513	0.201	-0.305	0.997	0
gene:ENSG00000054523_1	gene:ENSG00000054523	KIF1B	1	+	gene:ENSG00000054523:t:10282400-10282533	gene:ENSG00000054523_1_AI_7	True	False	10282322-10282383	C1	10282322-10282383	C2_C1_spliced	10278128-10282400	16	False	False	True	0.458	0.266	-0.194	1	0
gene:ENSG00000124343_1	gene:ENSG00000124343	XG	X	+	gene:ENSG00000124343:t:2808185-2808377	gene:ENSG00000124343_1_AI_3	True	False	2806701-2806969	C1	2806701-2806969	C2_C1_spliced	2806745-2808185	1215	False	False	True	0.381	0.161	-0.219	0.999	0
gene:ENSG00000130402_1	gene:ENSG00000130402	ACTN4	19	+	gene:ENSG00000130402:t:38714469-38714561	gene:ENSG00000130402_1_AI_8	True	False	38713709-38713786	C1	38713709-38713786	C2_C1_spliced	38710342-38714469	682	False	False	True	0.76	0.508	-0.261	1	0

## Sheet: intron exclusion
Supplementary table S5: Majiq analysis of missplicing events EDMD
List of altered splice events for EDMD with following filter settings: FDR (false discovery rate) > 95% and psi (percent spliced in) values > 0.1 and < -0.1; different types of event in differnt tabs
lsv: local splicing variation
module_id	gene_id	gene_name	seqid	strand	lsv_id	event_id	complex	denovo	reference_exon_coord	spliced_with	spliced_with_coord	junction_name	junction_coord	event_size	event_non_changing	event_changing	junction_changing	EDMD_median_psi	Control_median_psi	Control.EDMD_median_dpsi	Control.EDMD_probability_changing	Control.EDMD_probability_non_changing
gene:ENSG00000284862_2	gene:ENSG00000284862	CCDC39	3	-	gene:ENSG00000284862:s:180616281-180616363	gene:ENSG00000284862_2_AI_1	True	True	180616281-180616363	C2	180614008-180615077	C1_C2_intron	180615078-180616280	1203	False	False	True	0.68	0.435	-0.235	0.984	0
gene:ENSG00000234281_1	gene:ENSG00000234281	LANCL1-AS1	2	+	gene:ENSG00000234281:s:210429365-210429451	gene:ENSG00000234281_1_AI_1	True	True	210429365-210429451	C2	210441931-210442047	C1_C2_intron	210429452-210441930	12479	False	False	True	0.392	0.17	-0.228	1	0
gene:ENSG00000230590_1	gene:ENSG00000230590	FTX	X	-	gene:ENSG00000230590:s:74274260-74274565	gene:ENSG00000230590_1_AI_6	True	True	74274260-74274565	C2	74261912-74262030	C1_C2_intron	74262031-74274259	12229	False	False	True	0.533	0.341	-0.185	0.954	0.001
gene:ENSG00000273136_1	gene:ENSG00000273136	NBPF26	1	+	gene:ENSG00000273136:s:120793161-120793496	gene:ENSG00000273136_1_AI_1	True	True	120793161-120793496	C2	120802613-120802695	C1_C2_intron	120793497-120802612	9116	False	False	True	0.4	0.207	-0.191	0.959	0.001
gene:ENSG00000148516_1	gene:ENSG00000148516	ZEB1	10	+	gene:ENSG00000148516:s:31355144-31355192	gene:ENSG00000148516_1_AI_6	True	True	31355144-31355192	C2	31358145-31358590	C1_C2_intron	31355193-31358144	2952	False	False	True	0.754	0.544	-0.199	0.958	0.001
gene:ENSG00000174403_2	gene:ENSG00000174403	MIR1-1HG-AS1	20	-	gene:ENSG00000174403:t:62545706-62546675	gene:ENSG00000174403_2_AI_1	True	False	62545706-62546675	C1	62546814-62546858	C2_C1_intron	62546676-62546813	138	False	False	True	0.92	0.699	-0.222	1	0
gene:ENSG00000166012_2	gene:ENSG00000166012	TAF1D	11	-	gene:ENSG00000166012:t:93729948-93730447	gene:ENSG00000166012_2_AI_1	False	False	93729948-93730447	C1	93730667-93730712	C2_C1_intron	93730448-93730666	219	False	False	True	0.416	0.258	-0.159	0.959	0
gene:ENSG00000230590_1	gene:ENSG00000230590	FTX	X	-	gene:ENSG00000230590:t:74196351-74203953	gene:ENSG00000230590_1_AI_1	True	True	74196351-74203953	C1	74215397-74215561	C2_C1_intron	74203954-74215396	11443	False	False	True	0.673	0.488	-0.188	0.96	0.001
gene:ENSG00000255248_1	gene:ENSG00000255248	MIR100HG	11	-	gene:ENSG00000255248:t:122089103-122091740	gene:ENSG00000255248_1_AI_1	True	True	122089103-122091740	C1	122100374-122100793	C2_C1_intron	122091741-122100373	8633	False	False	True	0.321	0.147	-0.184	0.996	0
gene:ENSG00000133104_1	gene:ENSG00000133104	SPART	13	-	gene:ENSG00000133104:t:36336287-36336358	gene:ENSG00000133104_1_AI_1	True	True	36336287-36336358	C1	36345525-36345634	C2_C1_intron	36336359-36345524	9166	False	False	True	0.388	0.158	-0.224	0.987	0
gene:ENSG00000215910_1	gene:ENSG00000215910	C1orf167	1	+	gene:ENSG00000215910:t:11789270-11789585	gene:ENSG00000215910_1_AI_3	True	True	11789270-11789585	C1	11788652-11788746	C2_C1_intron	11788747-11789269	523	False	False	True	0.702	0.49	-0.208	0.986	0
gene:ENSG00000148516_1	gene:ENSG00000148516	ZEB1	10	+	gene:ENSG00000148516:t:31373018-31373173	gene:ENSG00000148516_1_AI_8	True	True	31373018-31373173	C1	31358145-31358590	C2_C1_intron	31358591-31373017	14427	False	False	True	0.589	0.375	-0.216	0.984	0
gene:ENSG00000249087_1	gene:ENSG00000249087	ZNF436-AS1	1	+	gene:ENSG00000249087:t:23371139-23371209	gene:ENSG00000249087_1_AI_1	True	False	23371139-23371209	C1	23369223-23369513	C2_C1_intron	23369514-23371138	1625	False	False	True	0.621	0.37	-0.24	0.976	0.001
gene:ENSG00000146963_1	gene:ENSG00000146963	LUC7L2	7	+	gene:ENSG00000146963:t:139374401-139374555	gene:ENSG00000146963_1_AI_4	True	True	139374401-139374555	C1	139371387-139371463	C2_C1_intron	139371464-139374400	2937	False	False	True	0.787	0.543	-0.237	0.981	0
gene:ENSG00000270629_2	gene:ENSG00000270629	NBPF14	1	-	gene:ENSG00000270629:s:148607410-148607745	gene:ENSG00000270629_2_AI_3	True	False	148607410-148607745	C2	148598613-148598695	C1_C2_spliced	148598695-148607410	8714	False	True	True	0.428	0.615	0.185	0.963	0.001
gene:ENSG00000087253_1	gene:ENSG00000087253	LPCAT2	16	+	gene:ENSG00000087253:s:55509072-55509352	gene:ENSG00000087253_1_AI_1	False	False	55509072-55509352	C2	55525508-55526058	C1_C2_spliced	55509352-55525508	16155	False	True	True	0.733	0.957	0.223	0.996	0
gene:ENSG00000175455_1	gene:ENSG00000175455	CCDC14	3	-	gene:ENSG00000175455:s:123952595-123955965	gene:ENSG00000175455_1_AI_1	True	False	123952595-123955965	C2	123949384-123949575	C1_C2_spliced	123949132-123955843	3019	False	True	True	0.412	0.625	0.204	0.983	0
gene:ENSG00000147162_1	gene:ENSG00000147162	OGT	X	+	gene:ENSG00000147162:s:71544567-71544635	gene:ENSG00000147162_1_AI_1	True	False	71544567-71544635	C2	71546211-71546280	C1_C2_spliced	71544635-71547907	1575	False	True	True	0.373	0.531	0.158	0.974	0
gene:ENSG00000197182_1	gene:ENSG00000197182	MIRLET7BHG	22	+	gene:ENSG00000197182:s:46080312-46080909	gene:ENSG00000197182_1_AI_2	True	False	46080312-46080909	C2	46085205-46085247	C1_C2_spliced	46080655-46097926	4295	False	True	True	0.527	0.734	0.202	0.95	0.002
gene:ENSG00000276012_1	gene:ENSG00000276012	gene:ENSG00000276012	13	+	gene:ENSG00000276012:s:101717564-101717642	gene:ENSG00000276012_1_AI_1	True	True	101717564-101717642	C2	101721697-101721820	C1_C2_spliced	101717642-101722881	4054	False	True	True	0.057	0.384	0.322	1	0
gene:ENSG00000198363_1	gene:ENSG00000198363	ASPH	8	-	gene:ENSG00000198363:s:61668234-61668275	gene:ENSG00000198363_1_AI_2	True	False	61668234-61668275	C2	61664725-61665606	C1_C2_spliced	61665606-61668234	2627	False	True	True	0.459	0.667	0.208	0.968	0.001
gene:ENSG00000164708_1	gene:ENSG00000164708	PGAM2	7	-	gene:ENSG00000164708:s:44064832-44065012	gene:ENSG00000164708_1_AI_1	False	False	44064832-44065012	C2	44062727-44062930	C1_C2_spliced	44062930-44064832	1901	False	True	True	0.43	0.746	0.322	1	0
gene:ENSG00000033867_1	gene:ENSG00000033867	SLC4A7	3	-	gene:ENSG00000033867:s:27431298-27431669	gene:ENSG00000033867_1_AI_4	True	False	27431298-27431669	C2	27428268-27428286	C1_C2_spliced	27424152-27431298	3011	False	True	True	0.408	0.827	0.426	1	0
gene:ENSG00000122085_1	gene:ENSG00000122085	MTERF4	2	-	gene:ENSG00000122085:s:241094277-241094376	gene:ENSG00000122085_1_AI_1	True	False	241094277-241094376	C2	241091895-241092114	C1_C2_spliced	241090044-241094277	2162	False	True	True	0.202	0.631	0.436	1	0
gene:ENSG00000258017_1	gene:ENSG00000258017	gene:ENSG00000258017	12	+	gene:ENSG00000258017:s:49128627-49128879	gene:ENSG00000258017_1_AI_1	True	True	49128627-49128879	C2	49130909-49131381	C1_C2_spliced	49128864-49185917	2029	False	True	True	0.01	0.418	0.405	1	0
gene:ENSG00000245958_1	gene:ENSG00000245958	SEPTIN7P14	4	+	gene:ENSG00000245958:s:119494426-119494523	gene:ENSG00000245958_1_AI_1	True	False	119494426-119494523	C2	119497662-119498292	C1_C2_spliced	119494523-119497811	3138	False	True	True	0.167	0.528	0.363	1	0
gene:ENSG00000245958_1	gene:ENSG00000245958	SEPTIN7P14	4	+	gene:ENSG00000245958:s:119497662-119498292	gene:ENSG00000245958_1_AI_3	True	False	119497662-119498292	C2	119499561-119500279	C1_C2_spliced	119497903-119499561	1268	False	True	True	0.196	0.59	0.393	1	0
gene:ENSG00000214548_1	gene:ENSG00000214548	MEG3	14	+	gene:ENSG00000214548:s:100829611-100829787	gene:ENSG00000214548_1_AI_1	True	False	100829611-100829787	C2	100830605-100831094	C1_C2_spliced	100829749-100831421	817	False	True	True	0.295	0.67	0.391	1	0
gene:ENSG00000214548_1	gene:ENSG00000214548	MEG3	14	+	gene:ENSG00000214548:s:100831421-100831534	gene:ENSG00000214548_1_AI_9	True	False	100831421-100831534	C2	100832064-100832641	C1_C2_spliced	100831534-100836167	529	False	True	True	0.304	0.723	0.427	1	0
gene:ENSG00000214548_1	gene:ENSG00000214548	MEG3	14	+	gene:ENSG00000214548:s:100833764-100834751	gene:ENSG00000214548_1_AI_13	True	False	100833764-100834751	C2	100835293-100835422	C1_C2_spliced	100834751-100836167	541	False	True	True	0.048	0.278	0.234	1	0
gene:ENSG00000225746_3	gene:ENSG00000225746	MEG8	14	+	gene:ENSG00000225746:s:100955885-100956955	gene:ENSG00000225746_3_AI_1	False	False	100955885-100956955	C2	100958262-100958550	C1_C2_spliced	100955949-100958262	1306	False	True	True	0.292	0.622	0.327	1	0
gene:ENSG00000168827_1	gene:ENSG00000168827	GFM1	3	+	gene:ENSG00000168827:s:158666304-158666386	gene:ENSG00000168827_1_AI_2	True	False	158666304-158666386	C2	158681988-158682433	C1_C2_spliced	158666386-158681995	15601	False	True	True	0.751	0.949	0.194	0.996	0
gene:ENSG00000141543_1	gene:ENSG00000141543	EIF4A3	17	-	gene:ENSG00000141543:s:80147061-80147151	gene:ENSG00000141543_1_AI_2	True	False	80147061-80147151	C2	80146793-80147022	C1_C2_spliced	80147022-80147061	38	False	True	True	0.189	0.381	0.198	0.992	0
gene:ENSG00000173166_1	gene:ENSG00000173166	RAPH1	2	-	gene:ENSG00000173166:s:203489584-203490089	gene:ENSG00000173166_1_AI_5	True	False	203489584-203490089	C2	203477076-203477156	C1_C2_spliced	203477156-203489584	12427	False	False	True	0.475	0.694	0.219	0.994	0
gene:ENSG00000101745_1	gene:ENSG00000101745	ANKRD12	18	+	gene:ENSG00000101745:s:9195551-9195698	gene:ENSG00000101745_1_AI_1	True	False	9195551-9195698	C2	9200514-9200644	C1_C2_spliced	9195698-9204476	4815	False	False	True	0.533	0.728	0.192	0.984	0
gene:ENSG00000123066_1	gene:ENSG00000123066	MED13L	12	-	gene:ENSG00000123066:s:116236821-116236890	gene:ENSG00000123066_1_AI_3	True	False	116236821-116236890	C2	116232059-116232156	C1_C2_spliced	116230622-116236821	4664	False	False	True	0.18	0.484	0.305	1	0
gene:ENSG00000063601_1	gene:ENSG00000063601	MTMR1	X	+	gene:ENSG00000063601:s:150699195-150699300	gene:ENSG00000063601_1_AI_1	True	False	150699195-150699300	C2	150712342-150712365	C1_C2_spliced	150699300-150712342	13041	False	False	True	0.34	0.723	0.383	1	0
gene:ENSG00000079308_3	gene:ENSG00000079308	TNS1	2	-	gene:ENSG00000079308:s:217831455-217831547	gene:ENSG00000079308_3_AI_6	True	False	217831455-217831547	C2	217830367-217830390	C1_C2_spliced	217829882-217831455	1064	False	False	True	0.333	0.581	0.242	0.999	0
gene:ENSG00000173744_2	gene:ENSG00000173744	AGFG1	2	+	gene:ENSG00000173744:s:227536901-227536993	gene:ENSG00000173744_2_AI_1	True	False	227536901-227536993	C2	227550059-227550106	C1_C2_spliced	227536993-227550059	13065	False	False	True	0.283	0.48	0.203	0.995	0
gene:ENSG00000164506_1	gene:ENSG00000164506	STXBP5	6	+	gene:ENSG00000164506:s:147334157-147334222	gene:ENSG00000164506_1_AI_1	True	False	147334157-147334222	C2	147339179-147339238	C1_C2_spliced	147334222-147339179	4956	False	False	True	0.436	0.625	0.191	0.978	0
gene:ENSG00000183597_1	gene:ENSG00000183597	TANGO2	22	+	gene:ENSG00000183597:s:20055943-20056241	gene:ENSG00000183597_1_AI_2	True	False	20055943-20056241	C2	20061174-20061227	C1_C2_spliced	20056013-20063338	4932	False	False	True	0.07	0.254	0.174	0.973	0
gene:ENSG00000196935_1	gene:ENSG00000196935	SRGAP1	12	+	gene:ENSG00000196935:s:64086999-64087026	gene:ENSG00000196935_1_AI_2	True	False	64086999-64087026	C2	64091276-64091378	C1_C2_spliced	64087026-64091893	4249	False	False	True	0.259	0.561	0.28	0.996	0
gene:ENSG00000081665_1	gene:ENSG00000081665	ZNF506	19	-	gene:ENSG00000081665:s:19806031-19806126	gene:ENSG00000081665_1_AI_4	True	False	19806031-19806126	C2	19798789-19799450	C1_C2_spliced	19799450-19806031	6580	False	False	True	0.004	0.196	0.169	0.969	0
gene:ENSG00000127325_1	gene:ENSG00000127325	BEST3	12	-	gene:ENSG00000127325:s:69693674-69694072	gene:ENSG00000127325_1_AI_6	True	False	69693674-69693907	C2	69689070-69689276	C1_C2_spliced	69678893-69693674	4397	False	False	True	0.239	0.434	0.183	0.962	0
gene:ENSG00000058272_1	gene:ENSG00000058272	PPP1R12A	12	-	gene:ENSG00000058272:s:79817394-79817518	gene:ENSG00000058272_1_AI_1	True	False	79817394-79817518	C2	79810395-79810511	C1_C2_spliced	79810511-79817394	6882	False	False	True	0.263	0.538	0.277	1	0
gene:ENSG00000144357_1	gene:ENSG00000144357	UBR3	2	+	gene:ENSG00000144357:s:169947409-169947715	gene:ENSG00000144357_1_AI_1	True	True	169947409-169947715	C2	169947905-169947937	C1_C2_spliced	169947715-169947905	189	False	False	True	0.236	0.457	0.222	0.998	0
gene:ENSG00000100320_2	gene:ENSG00000100320	RBFOX2	22	-	gene:ENSG00000100320:s:35759888-35760032	gene:ENSG00000100320_2_AI_7	True	False	35759888-35760032	C2	35756105-35756144	C1_C2_spliced	35752655-35759888	3743	False	False	True	0.158	0.482	0.327	1	0
gene:ENSG00000153786_1	gene:ENSG00000153786	ZDHHC7	16	-	gene:ENSG00000153786:s:84990304-84990635	gene:ENSG00000153786_1_AI_6	True	False	84990304-84990635	C2	84988763-84989053	C1_C2_spliced	84981994-84990304	1250	False	False	True	0.441	0.725	0.292	1	0
gene:ENSG00000136153_4	gene:ENSG00000136153	LMO7	13	+	gene:ENSG00000136153:s:75836397-75836457	gene:ENSG00000136153_4_AI_2	True	False	75836397-75836457	C2	75838140-75838196	C1_C2_spliced	75836457-75840085	1682	False	False	True	0.435	0.597	0.175	0.996	0
gene:ENSG00000005810_2	gene:ENSG00000005810	MYCBP2	13	-	gene:ENSG00000005810:s:77118340-77118659	gene:ENSG00000005810_2_AI_4	True	False	77118340-77118519	C2	77103209-77103310	C1_C2_spliced	77103310-77118340	15029	False	False	True	0.213	0.493	0.276	0.996	0
gene:ENSG00000217128_1	gene:ENSG00000217128	FNIP1	5	-	gene:ENSG00000217128:s:131716565-131716656	gene:ENSG00000217128_1_AI_1	True	False	131716565-131716656	C2	131710578-131710661	C1_C2_spliced	131710661-131716565	5903	False	False	True	0.252	0.612	0.366	1	0
gene:ENSG00000115904_1	gene:ENSG00000115904	SOS1	2	-	gene:ENSG00000115904:s:38992279-38995387	gene:ENSG00000115904_1_AI_2	True	False	38992279-38995387	C2	38989270-38989451	C1_C2_spliced	38987591-38995123	2827	False	False	True	0.097	0.323	0.211	0.956	0.001
gene:ENSG00000068724_1	gene:ENSG00000068724	TTC7A	2	+	gene:ENSG00000068724:s:46956839-46957007	gene:ENSG00000068724_1_AI_1	True	False	46956839-46957007	C2	46958495-46958552	C1_C2_spliced	46957007-46958495	1487	False	False	True	0.267	0.518	0.236	0.971	0.001
gene:ENSG00000225210_1	gene:ENSG00000225210	DUXAP9	14	+	gene:ENSG00000225210:s:19092916-19093914	gene:ENSG00000225210_1_AI_1	True	True	19092916-19093914	C2	19103677-19104025	C1_C2_spliced	19093006-19095345	9762	False	False	True	0.047	0.416	0.355	1	0
gene:ENSG00000160194_1	gene:ENSG00000160194	NDUFV3	21	+	gene:ENSG00000160194:s:42896927-42897047	gene:ENSG00000160194_1_AI_2	True	False	42896927-42897047	C2	42903182-42904276	C1_C2_spliced	42897047-42908864	6134	False	False	True	0.542	0.822	0.291	1	0
gene:ENSG00000154175_2	gene:ENSG00000154175	ABI3BP	3	-	gene:ENSG00000154175:s:100804792-100804866	gene:ENSG00000154175_2_AI_4	True	False	100804792-100804866	C2	100796409-100796468	C1_C2_spliced	100795003-100804792	8323	False	False	True	0.245	0.435	0.193	0.993	0
gene:ENSG00000144824_2	gene:ENSG00000144824	PHLDB2	3	+	gene:ENSG00000144824:s:111958039-111958295	gene:ENSG00000144824_2_AI_4	True	False	111958275-111958295	C2	111960145-111960180	C1_C2_spliced	111958295-111960145	1849	False	False	True	0.081	0.398	0.32	1	0
gene:ENSG00000111450_1	gene:ENSG00000111450	STX2	12	-	gene:ENSG00000111450:s:130806982-130807090	gene:ENSG00000111450_1_AI_1	True	False	130806982-130807090	C2	130801415-130801488	C1_C2_spliced	130801488-130806982	5493	False	False	True	0.744	0.958	0.225	1	0
gene:ENSG00000197312_1	gene:ENSG00000197312	DDI2	1	+	gene:ENSG00000197312:s:15651706-15651895	gene:ENSG00000197312_1_AI_2	True	True	15651706-15651895	C2	15656421-15656679	C1_C2_spliced	15651895-15659837	4525	False	False	True	0.41	0.734	0.313	1	0
gene:ENSG00000175106_1	gene:ENSG00000175106	TVP23C	17	-	gene:ENSG00000175106:s:15545785-15545916	gene:ENSG00000175106_1_AI_2	True	False	15545785-15545916	C2	15540433-15540561	C1_C2_spliced	15503232-15545785	5223	False	False	True	0.145	0.402	0.257	0.997	0
gene:ENSG00000068305_1	gene:ENSG00000068305	MEF2A	15	+	gene:ENSG00000068305:s:99690241-99690428	gene:ENSG00000068305_1_AI_1	True	False	99690241-99690428	C2	99703362-99703385	C1_C2_spliced	99690428-99703362	12933	False	False	True	0.519	0.75	0.231	0.998	0
gene:ENSG00000033867_2	gene:ENSG00000033867	SLC4A7	3	-	gene:ENSG00000033867:s:27383153-27383250	gene:ENSG00000033867_2_AI_4	True	False	27383153-27383250	C2	27379249-27379356	C1_C2_spliced	27376845-27383153	3796	False	False	True	0.188	0.397	0.218	0.999	0
gene:ENSG00000212127_1	gene:ENSG00000212127	TAS2R14	12	-	gene:ENSG00000212127:s:11047020-11047188	gene:ENSG00000212127_1_AI_1	True	False	11047020-11047188	C2	11034782-11034885	C1_C2_spliced	11034885-11047020	12134	False	False	True	0.439	0.681	0.232	0.972	0.001
gene:ENSG00000117859_1	gene:ENSG00000117859	OSBPL9	1	+	gene:ENSG00000117859:s:51750145-51750195	gene:ENSG00000117859_1_AI_2	True	False	51750145-51750195	C2	51752503-51752725	C1_C2_spliced	51750195-51760690	2307	False	False	True	0.247	0.477	0.229	0.999	0
gene:ENSG00000163359_1	gene:ENSG00000163359	COL6A3	2	-	gene:ENSG00000163359:s:237395827-237396847	gene:ENSG00000163359_1_AI_7	True	False	237395827-237396847	C2	237394587-237395204	C1_C2_spliced	237388184-237396727	622	False	False	True	0.127	0.331	0.209	1	0
gene:ENSG00000163359_2	gene:ENSG00000163359	COL6A3	2	-	gene:ENSG00000163359:s:237380915-237381499	gene:ENSG00000163359_2_AI_3	True	False	237380915-237381499	C2	237378636-237379235	C1_C2_spliced	237379235-237380915	1679	False	False	True	0.328	0.623	0.306	1	0
gene:ENSG00000180902_1	gene:ENSG00000180902	D2HGDH	2	+	gene:ENSG00000180902:s:241744709-241744877	gene:ENSG00000180902_1_AI_2	True	False	241744709-241744877	C2	241748827-241748942	C1_C2_spliced	241744877-241750151	3949	False	False	True	0.391	0.644	0.253	0.99	0
gene:ENSG00000166833_1	gene:ENSG00000166833	NAV2	11	+	gene:ENSG00000166833:s:19879869-19880127	gene:ENSG00000166833_1_AI_1	True	False	19879869-19880127	C2	19884294-19884362	C1_C2_spliced	19880127-19884294	4166	False	False	True	0.345	0.616	0.258	0.985	0
gene:ENSG00000145349_1	gene:ENSG00000145349	CAMK2D	4	-	gene:ENSG00000145349:s:113509638-113509675	gene:ENSG00000145349_1_AI_5	True	False	113509638-113509675	C2	113508236-113508268	C1_C2_spliced	113502977-113509638	1369	False	False	True	0.25	0.569	0.324	1	0
gene:ENSG00000145349_2	gene:ENSG00000145349	CAMK2D	4	-	gene:ENSG00000145349:s:113456609-113457563	gene:ENSG00000145349_2_AI_4	True	False	113456609-113457563	C2	113455726-113455821	C1_C2_spliced	113455821-113457335	787	False	False	True	0.323	0.554	0.234	1	0
gene:ENSG00000145390_1	gene:ENSG00000145390	USP53	4	+	gene:ENSG00000145390:s:119217550-119217673	gene:ENSG00000145390_1_AI_3	True	True	119217550-119217673	C2	119220116-119221495	C1_C2_spliced	119217673-119245337	2442	False	False	True	0.12	0.301	0.18	0.996	0
gene:ENSG00000107758_1	gene:ENSG00000107758	PPP3CB	10	-	gene:ENSG00000107758:s:73443780-73444822	gene:ENSG00000107758_1_AI_1	True	False	73443780-73444822	C2	73439872-73439901	C1_C2_spliced	73439901-73444725	3878	False	False	True	0.631	0.864	0.237	1	0
gene:ENSG00000225484_1	gene:ENSG00000225484	NUTM2B-AS1	10	-	gene:ENSG00000225484:s:79762710-79766324	gene:ENSG00000225484_1_AI_2	True	False	79762710-79766324	C2	79745944-79746059	C1_C2_spliced	79692056-79766271	16650	False	False	True	0.619	0.871	0.25	0.995	0
gene:ENSG00000073921_1	gene:ENSG00000073921	PICALM	11	-	gene:ENSG00000073921:s:85981129-85981228	gene:ENSG00000073921_1_AI_5	True	False	85981129-85981228	C2	85978070-85978715	C1_C2_spliced	85976682-85981129	2413	False	False	True	0.266	0.43	0.159	0.983	0
gene:ENSG00000130402_1	gene:ENSG00000130402	ACTN4	19	+	gene:ENSG00000130402:s:38709395-38709476	gene:ENSG00000130402_1_AI_2	True	False	38709395-38709476	C2	38710257-38710342	C1_C2_spliced	38709476-38711276	780	False	False	True	0.158	0.336	0.168	0.997	0
gene:ENSG00000132424_1	gene:ENSG00000132424	PNISR	6	-	gene:ENSG00000132424:t:99397629-99400311	gene:ENSG00000132424_1_AI_1	False	False	99400544-99401630	C1	99400544-99401630	C2_C1_spliced	99400311-99400544	232	False	True	True	0.324	0.517	0.192	0.984	0
gene:ENSG00000284862_1	gene:ENSG00000284862	CCDC39	3	-	gene:ENSG00000284862:t:180616826-180616966	gene:ENSG00000284862_1_AI_1	True	False	180618368-180618839	C1	180618368-180618839	C2_C1_spliced	180616966-180619259	1401	False	True	True	0.526	0.749	0.209	0.956	0.002
gene:ENSG00000166012_1	gene:ENSG00000166012	TAF1D	11	-	gene:ENSG00000166012:t:93730667-93730712	gene:ENSG00000166012_1_AI_1	False	False	93731146-93731216	C1	93731146-93731216	C2_C1_spliced	93730712-93731150	433	False	True	True	0.412	0.574	0.156	0.961	0
gene:ENSG00000234281_1	gene:ENSG00000234281	LANCL1-AS1	2	+	gene:ENSG00000234281:t:210442542-210442699	gene:ENSG00000234281_1_AI_5	True	False	210441931-210442047	C1	210441931-210442047	C2_C1_spliced	210429451-210442542	494	False	True	True	0.212	0.423	0.205	0.98	0
gene:ENSG00000147162_1	gene:ENSG00000147162	OGT	X	+	gene:ENSG00000147162:t:71547907-71548023	gene:ENSG00000147162_1_AI_2	True	False	71546211-71546280	C1	71546211-71546280	C2_C1_spliced	71544635-71547907	1626	False	True	True	0.359	0.532	0.162	0.971	0
gene:ENSG00000276012_1	gene:ENSG00000276012	gene:ENSG00000276012	13	+	gene:ENSG00000276012:t:101722881-101723106	gene:ENSG00000276012_1_AI_2	True	True	101721697-101721820	C1	101721697-101721820	C2_C1_spliced	101717642-101722881	1060	False	True	True	0.25	0.786	0.554	1	0
gene:ENSG00000107863_1	gene:ENSG00000107863	ARHGAP21	10	-	gene:ENSG00000107863:t:24622733-24622842	gene:ENSG00000107863_1_AI_1	True	False	24629014-24629862	C1	24629014-24629862	C2_C1_spliced	24622762-24629996	6171	False	True	True	0.488	0.793	0.301	1	0
gene:ENSG00000198363_1	gene:ENSG00000198363	ASPH	8	-	gene:ENSG00000198363:t:61668234-61668275	gene:ENSG00000198363_1_AI_4	True	False	61675259-61676319	C1	61675259-61676319	C2_C1_spliced	61668275-61680968	6983	False	True	True	0.57	0.839	0.265	1	0
gene:ENSG00000163110_1	gene:ENSG00000163110	PDLIM5	4	+	gene:ENSG00000163110:t:94575943-94576034	gene:ENSG00000163110_1_AI_1	False	False	94575616-94575938	C1	94575616-94575938	C2_C1_spliced	94573393-94575943	4	False	True	True	0.492	0.668	0.187	0.989	0
gene:ENSG00000033867_1	gene:ENSG00000033867	SLC4A7	3	-	gene:ENSG00000033867:t:27431298-27431669	gene:ENSG00000033867_1_AI_6	True	False	27433167-27433191	C1	27433167-27433191	C2_C1_spliced	27431669-27433955	1497	False	True	True	0.191	0.491	0.289	0.998	0
gene:ENSG00000091164_1	gene:ENSG00000091164	TXNL1	18	-	gene:ENSG00000091164:t:56604436-56604478	gene:ENSG00000091164_1_AI_3	True	True	56605182-56605384	C1	56605182-56605384	C2_C1_spliced	56604478-56610993	703	False	True	True	0.135	0.37	0.227	0.989	0
gene:ENSG00000214548_1	gene:ENSG00000214548	MEG3	14	+	gene:ENSG00000214548:t:100831421-100831534	gene:ENSG00000214548_1_AI_4	True	False	100830605-100831094	C1	100830605-100831094	C2_C1_spliced	100829749-100831421	326	False	True	True	0.274	0.695	0.428	1	0
gene:ENSG00000214548_1	gene:ENSG00000214548	MEG3	14	+	gene:ENSG00000214548:t:100833764-100834751	gene:ENSG00000214548_1_AI_12	True	False	100832969-100833328	C1	100832969-100833328	C2_C1_spliced	100831534-100834632	435	False	True	True	0.021	0.25	0.228	1	0
gene:ENSG00000101901_1	gene:ENSG00000101901	ALG13	X	+	gene:ENSG00000101901:t:111708027-111708393	gene:ENSG00000101901_1_AI_2	True	False	111688727-111690172	C1	111688727-111690172	C2_C1_spliced	111685103-111708027	17854	False	True	True	0.561	0.849	0.272	0.976	0.001
gene:ENSG00000198431_1	gene:ENSG00000198431	TXNRD1	12	+	gene:ENSG00000198431:t:104290993-104291104	gene:ENSG00000198431_1_AI_3	True	False	104289466-104289542	C1	104289466-104289542	C2_C1_spliced	104289040-104290993	1450	False	True	True	0.218	0.594	0.371	0.999	0
gene:ENSG00000266338_1	gene:ENSG00000266338	NBPF15	1	-	gene:ENSG00000266338:t:144459366-144459488	gene:ENSG00000266338_1_AI_3	True	False	144460843-144460961	C1	144460843-144460961	C2_C1_spliced	144459483-144460843	1354	False	False	True	0.33	0.51	0.176	0.951	0.001
gene:ENSG00000152894_1	gene:ENSG00000152894	PTPRK	6	-	gene:ENSG00000152894:t:127992673-127992709	gene:ENSG00000152894_1_AI_1	True	False	127995249-127995266	C1	127995249-127995266	C2_C1_spliced	127992709-127995249	2539	False	False	True	0.077	0.248	0.173	0.987	0
gene:ENSG00000196569_2	gene:ENSG00000196569	LAMA2	6	+	gene:ENSG00000196569:t:129478693-129478813	gene:ENSG00000196569_2_AI_2	True	False	129475390-129475401	C1	129475390-129475401	C2_C1_spliced	129473352-129478693	3291	False	False	True	0.098	0.37	0.275	1	0
gene:ENSG00000079308_2	gene:ENSG00000079308	TNS1	2	-	gene:ENSG00000079308:t:217847510-217849087	gene:ENSG00000079308_2_AI_4	True	False	217858492-217858633	C1	217858492-217858633	C2_C1_spliced	217849087-217858492	9404	False	False	True	0.484	0.758	0.275	1	0
gene:ENSG00000112319_1	gene:ENSG00000112319	EYA4	6	+	gene:ENSG00000112319:t:133456556-133456648	gene:ENSG00000112319_1_AI_1	True	False	133448111-133448179	C1	133448111-133448179	C2_C1_spliced	133448179-133456556	8376	False	False	True	0.284	0.541	0.248	0.987	0
gene:ENSG00000196935_1	gene:ENSG00000196935	SRGAP1	12	+	gene:ENSG00000196935:t:64094932-64094992	gene:ENSG00000196935_1_AI_3	True	False	64091893-64091926	C1	64091893-64091926	C2_C1_spliced	64091926-64094932	3005	False	False	True	0.329	0.615	0.277	0.985	0
gene:ENSG00000185946_1	gene:ENSG00000185946	RNPC3	1	+	gene:ENSG00000185946:t:103555034-103555239	gene:ENSG00000185946_1_AI_1	True	False	103553606-103553714	C1	103553606-103553714	C2_C1_spliced	103551792-103555034	1319	False	False	False	0.236	0.453	0.206	0.95	0.002
gene:ENSG00000144357_1	gene:ENSG00000144357	UBR3	2	+	gene:ENSG00000144357:t:169949482-169950065	gene:ENSG00000144357_1_AI_3	True	True	169947905-169947937	C1	169947905-169947937	C2_C1_spliced	169947937-169949605	1544	False	False	True	0.216	0.431	0.212	0.998	0
gene:ENSG00000155657_3	gene:ENSG00000155657	TTN	2	-	gene:ENSG00000155657:t:178659172-178659255	gene:ENSG00000155657_3_AI_2	True	False	178661759-178661842	C1	178661759-178661842	C2_C1_spliced	178659255-178662966	2503	False	False	True	0.451	0.681	0.226	1	0
gene:ENSG00000275131_2	gene:ENSG00000275131	PDE4DIPP2	1	-	gene:ENSG00000275131:t:120505711-120505962	gene:ENSG00000275131_2_AI_1	True	False	120509485-120509670	C1	120509485-120509670	C2_C1_spliced	120505962-120509485	3522	False	False	True	0.271	0.531	0.257	1	0
gene:ENSG00000153786_1	gene:ENSG00000153786	ZDHHC7	16	-	gene:ENSG00000153786:t:84981870-84982117	gene:ENSG00000153786_1_AI_3	True	False	84988763-84989053	C1	84988763-84989053	C2_C1_spliced	84981994-84990304	6645	False	False	True	0.444	0.756	0.313	1	0
gene:ENSG00000134313_1	gene:ENSG00000134313	KIDINS220	2	-	gene:ENSG00000134313:t:8736868-8738040	gene:ENSG00000134313_1_AI_1	True	False	8740051-8740112	C1	8740051-8740112	C2_C1_spliced	8736999-8747145	2010	False	False	True	0.199	0.41	0.206	0.997	0
gene:ENSG00000136153_3	gene:ENSG00000136153	LMO7	13	+	gene:ENSG00000136153:t:75809154-75809183	gene:ENSG00000136153_3_AI_6	True	False	75807480-75808199	C1	75807480-75808199	C2_C1_spliced	75808199-75809154	954	False	False	True	0.427	0.621	0.202	0.998	0
gene:ENSG00000136153_4	gene:ENSG00000136153	LMO7	13	+	gene:ENSG00000136153:t:75839716-75840110	gene:ENSG00000136153_4_AI_5	True	False	75838347-75838452	C1	75838347-75838452	C2_C1_spliced	75836457-75840085	1263	False	False	True	0.446	0.61	0.176	0.965	0
gene:ENSG00000005810_2	gene:ENSG00000005810	MYCBP2	13	-	gene:ENSG00000005810:t:77097370-77099013	gene:ENSG00000005810_2_AI_1	True	False	77103209-77103310	C1	77103209-77103310	C2_C1_spliced	77099013-77103209	4195	False	False	True	0.09	0.273	0.188	0.97	0
gene:ENSG00000139746_1	gene:ENSG00000139746	RBM26	13	-	gene:ENSG00000139746:t:79344669-79344794	gene:ENSG00000139746_1_AI_1	True	False	79353153-79353224	C1	79353153-79353224	C2_C1_spliced	79344794-79353153	8358	False	False	True	0.462	0.702	0.24	0.997	0
gene:ENSG00000068724_1	gene:ENSG00000068724	TTC7A	2	+	gene:ENSG00000068724:t:46974973-46975103	gene:ENSG00000068724_1_AI_3	True	False	46958495-46958552	C1	46958495-46958552	C2_C1_spliced	46958552-46974973	16420	False	False	True	0.493	0.752	0.253	0.984	0
gene:ENSG00000154175_2	gene:ENSG00000154175	ABI3BP	3	-	gene:ENSG00000154175:t:100794923-100795003	gene:ENSG00000154175_2_AI_2	True	False	100795804-100795851	C1	100795804-100795851	C2_C1_spliced	100795003-100804792	800	False	False	True	0.259	0.474	0.207	1	0
gene:ENSG00000144824_1	gene:ENSG00000144824	PHLDB2	3	+	gene:ENSG00000144824:t:111952572-111952712	gene:ENSG00000144824_1_AI_4	True	False	111949702-111949890	C1	111949702-111949890	C2_C1_spliced	111949890-111952572	2681	False	False	True	0.142	0.353	0.213	0.993	0
gene:ENSG00000100813_1	gene:ENSG00000100813	ACIN1	14	-	gene:ENSG00000100813:t:23069033-23069617	gene:ENSG00000100813_1_AI_1	True	False	23071125-23071201	C1	23071125-23071201	C2_C1_spliced	23069617-23071125	1507	False	False	True	0.216	0.399	0.181	0.997	0
gene:ENSG00000180953_1	gene:ENSG00000180953	ST20	15	-	gene:ENSG00000180953:t:79907629-79908036	gene:ENSG00000180953_1_AI_1	True	False	79914588-79915256	C1	79914588-79915256	C2_C1_spliced	79907684-79914588	6551	False	False	True	0.146	0.401	0.242	0.977	0.001
gene:ENSG00000170776_1	gene:ENSG00000170776	AKAP13	15	+	gene:ENSG00000170776:t:85664563-85664755	gene:ENSG00000170776_1_AI_6	True	False	85662388-85662453	C1	85662388-85662453	C2_C1_spliced	85658590-85664563	2109	False	False	True	0.581	0.755	0.176	0.966	0
gene:ENSG00000175662_1	gene:ENSG00000175662	TOM1L2	17	-	gene:ENSG00000175662:t:17850893-17851303	gene:ENSG00000175662_1_AI_1	True	False	17857769-17857855	C1	17857769-17857855	C2_C1_spliced	17850952-17857769	6465	False	False	True	0.513	0.702	0.187	0.985	0
gene:ENSG00000123104_1	gene:ENSG00000123104	ITPR2	12	-	gene:ENSG00000123104:t:26716144-26716242	gene:ENSG00000123104_1_AI_1	True	True	26721286-26721342	C1	26721286-26721342	C2_C1_spliced	26716242-26721286	5043	False	False	True	0.368	0.666	0.296	1	0
gene:ENSG00000127603_1	gene:ENSG00000127603	MACF1	1	+	gene:ENSG00000127603:t:39437728-39438008	gene:ENSG00000127603_1_AI_2	True	False	39436482-39436490	C1	39436482-39436490	C2_C1_spliced	39435761-39437777	1237	False	False	True	0.428	0.586	0.16	0.999	0
gene:ENSG00000068305_1	gene:ENSG00000068305	MEF2A	15	+	gene:ENSG00000068305:t:99706595-99706855	gene:ENSG00000068305_1_AI_3	True	False	99703362-99703385	C1	99703362-99703385	C2_C1_spliced	99703385-99706729	3209	False	False	True	0.506	0.74	0.233	1	0
gene:ENSG00000272736_1	gene:ENSG00000272736	gene:ENSG00000272736	17	+	gene:ENSG00000272736:t:10537650-10537862	gene:ENSG00000272736_1_AI_1	True	True	10535046-10535231	C1	10535046-10535231	C2_C1_spliced	10508672-10537665	2418	False	False	True	0.16	0.359	0.2	0.958	0.001
gene:ENSG00000033867_1	gene:ENSG00000033867	SLC4A7	3	-	gene:ENSG00000033867:t:27423641-27424502	gene:ENSG00000033867_1_AI_1	True	False	27428268-27428286	C1	27428268-27428286	C2_C1_spliced	27424152-27431298	3765	False	False	True	0.083	0.238	0.161	0.971	0
gene:ENSG00000033867_2	gene:ENSG00000033867	SLC4A7	3	-	gene:ENSG00000033867:t:27372721-27376845	gene:ENSG00000033867_2_AI_2	True	False	27379249-27379356	C1	27379249-27379356	C2_C1_spliced	27376845-27383153	2403	False	False	True	0.237	0.452	0.22	0.998	0
gene:ENSG00000163359_1	gene:ENSG00000163359	COL6A3	2	-	gene:ENSG00000163359:t:237380915-237381499	gene:ENSG00000163359_1_AI_1	True	False	237386454-237386609	C1	237386454-237386609	C2_C1_spliced	237381499-237387582	4954	False	False	True	0.18	0.364	0.196	1	0
gene:ENSG00000163359_2	gene:ENSG00000163359	COL6A3	2	-	gene:ENSG00000163359:t:237376772-237377344	gene:ENSG00000163359_2_AI_1	True	False	237378636-237379235	C1	237378636-237379235	C2_C1_spliced	237377344-237378636	1291	False	False	True	0.354	0.632	0.279	1	0
gene:ENSG00000168385_1	gene:ENSG00000168385	SEPTIN2	2	+	gene:ENSG00000168385:t:241317499-241317599	gene:ENSG00000168385_1_AI_3	True	False	241316422-241316575	C1	241316422-241316575	C2_C1_spliced	241315982-241317499	923	False	False	True	0.092	0.351	0.262	1	0
gene:ENSG00000137831_1	gene:ENSG00000137831	UACA	15	-	gene:ENSG00000137831:t:70699527-70699666	gene:ENSG00000137831_1_AI_1	True	False	70701877-70702308	C1	70701877-70702308	C2_C1_spliced	70699660-70701877	2210	False	False	True	0.209	0.396	0.177	1	0
gene:ENSG00000068028_1	gene:ENSG00000068028	RASSF1	3	-	gene:ENSG00000068028:t:50332050-50332154	gene:ENSG00000068028_1_AI_1	True	False	50336377-50337572	C1	50336377-50337572	C2_C1_spliced	50332154-50337173	4222	False	False	True	0.578	0.791	0.212	0.992	0
gene:ENSG00000166833_1	gene:ENSG00000166833	NAV2	11	+	gene:ENSG00000166833:t:19892434-19892594	gene:ENSG00000166833_1_AI_3	True	False	19884294-19884362	C1	19884294-19884362	C2_C1_spliced	19884362-19892434	8071	False	False	True	0.352	0.724	0.371	1	0
gene:ENSG00000164830_2	gene:ENSG00000164830	OXR1	8	+	gene:ENSG00000164830:t:106737520-106737600	gene:ENSG00000164830_2_AI_3	True	False	106726012-106726309	C1	106726012-106726309	C2_C1_spliced	106726309-106737520	11210	False	False	True	0.454	0.699	0.241	0.999	0
gene:ENSG00000151276_1	gene:ENSG00000151276	MAGI1	3	-	gene:ENSG00000151276:t:65364853-65364946	gene:ENSG00000151276_1_AI_1	True	False	65375745-65375948	C1	65375745-65375948	C2_C1_spliced	65364946-65375745	10798	False	False	True	0.364	0.639	0.261	0.963	0.001
gene:ENSG00000275832_1	gene:ENSG00000275832	ARHGAP23	17	+	gene:ENSG00000275832:t:38500333-38501124	gene:ENSG00000275832_1_AI_1	True	False	38498932-38498954	C1	38498932-38498954	C2_C1_spliced	38498954-38500597	1378	False	False	True	0.512	0.755	0.245	1	0
gene:ENSG00000145349_2	gene:ENSG00000145349	CAMK2D	4	-	gene:ENSG00000145349:t:113451032-113454515	gene:ENSG00000145349_2_AI_1	True	False	113455726-113455821	C1	113455726-113455821	C2_C1_spliced	113454515-113455726	1210	False	False	True	0.338	0.578	0.249	1	0
gene:ENSG00000145390_1	gene:ENSG00000145390	USP53	4	+	gene:ENSG00000145390:t:119245337-119245429	gene:ENSG00000145390_1_AI_9	True	True	119239640-119239903	C1	119239640-119239903	C2_C1_spliced	119217673-119245337	5433	False	False	True	0.111	0.297	0.179	0.995	0
gene:ENSG00000225746_2	gene:ENSG00000225746	MEG8	14	+	gene:ENSG00000225746:t:100937401-100937488	gene:ENSG00000225746_2_AI_7	True	False	100935772-100935999	C1	100935772-100935999	C2_C1_spliced	100935881-100937403	1401	False	False	True	0.123	0.298	0.176	0.969	0.001
gene:ENSG00000183091_1	gene:ENSG00000183091	NEB	2	-	gene:ENSG00000183091:t:151494161-151494253	gene:ENSG00000183091_1_AI_1	True	False	151496276-151496368	C1	151496276-151496368	C2_C1_spliced	151494253-151496276	2022	False	False	True	0.232	0.457	0.236	1	0
gene:ENSG00000085733_1	gene:ENSG00000085733	CTTN	11	+	gene:ENSG00000085733:t:70422940-70422995	gene:ENSG00000085733_1_AI_5	True	False	70422503-70422631	C1	70422503-70422631	C2_C1_spliced	70420510-70422940	308	False	False	True	0.328	0.481	0.156	0.983	0
gene:ENSG00000073921_1	gene:ENSG00000073921	PICALM	11	-	gene:ENSG00000073921:t:85976623-85977005	gene:ENSG00000073921_1_AI_2	True	False	85978070-85978715	C1	85978070-85978715	C2_C1_spliced	85976682-85981129	1064	False	False	True	0.297	0.494	0.198	0.999	0

## Sheet: Alt3SS
Supplementary table S5: Majiq analysis of missplicing events EDMD
List of altered splice events for EDMD with following filter settings: FDR (false discovery rate) > 95% and psi (percent spliced in) values > 0.1 and < -0.1; different types of event in differnt tabs
lsv: local splicing variation
module_id	gene_id	gene_name	seqid	strand	lsv_id	event_id	complex	denovo	reference_exon_coord	spliced_with	spliced_with_coord	junction_name	junction_coord	event_size	event_non_changing	event_changing	junction_changing	EDMD_median_psi	Control_median_psi	Control.EDMD_median_dpsi	Control.EDMD_probability_changing	Control.EDMD_probability_non_changing
gene:ENSG00000166263_1	gene:ENSG00000166263	STXBP4	17	+	gene:ENSG00000166263:s:54999345-54999451	gene:ENSG00000166263_1_A3_1	False	False	54999345-54999451	E2	54999626-54999842	Proximal	54999451-54999626	6	False	True	True	0.43	0.002	0.414	1	0
gene:ENSG00000181381_1	gene:ENSG00000181381	DDX60L	4	-	gene:ENSG00000181381:s:168400826-168400978	gene:ENSG00000181381_1_A3_1	False	False	168400826-168400978	E2	168395716-168396127	Proximal	168396127-168400826	3	False	True	True	0.482	0.21	0.275	1	0
gene:ENSG00000160072_1	gene:ENSG00000160072	ATAD3B	1	+	gene:ENSG00000160072:s:1477274-1477350	gene:ENSG00000160072_1_A3_1	False	True	1477274-1477350	E2	1477751-1478745	Proximal	1477350-1477751	893	False	True	True	0.59	0.347	0.24	0.98	0.001
gene:ENSG00000160886_1	gene:ENSG00000160886	LY6K	8	+	gene:ENSG00000160886:s:142701599-142701713	gene:ENSG00000160886_1_A3_1	True	False	142701600-142701713	E2	142702844-142705127	Distal	142701713-142703091	247	False	False	True	0.75	0.122	0.646	1	0
gene:ENSG00000219545_1	gene:ENSG00000219545	UMAD1	7	+	gene:ENSG00000219545:s:7640711-7640828	gene:ENSG00000219545_1_A3_1	True	True	7640711-7640828	E2	7673313-7673453	Distal	7640828-7673325	12	False	True	True	0.516	0.189	0.321	1	0
gene:ENSG00000283549_1	gene:ENSG00000283549	gene:ENSG00000283549	7	+	gene:ENSG00000283549:s:7640752-7640828	gene:ENSG00000283549_1_A3_1	False	True	7640752-7640828	E2	7673313-7673453	Distal	7640828-7673325	12	False	True	True	0.84	0.339	0.523	1	0
gene:ENSG00000010295_1	gene:ENSG00000010295	IFFO1	12	-	gene:ENSG00000010295:s:6549756-6550467	gene:ENSG00000010295_1_A3_2	True	False	6549756-6550467	E2	6549476-6549484	Proximal	6549484-6549756	3	False	False	True	0.628	0.443	0.184	0.976	0
gene:ENSG00000116641_2	gene:ENSG00000116641	DOCK7	1	-	gene:ENSG00000116641:s:62488934-62489065	gene:ENSG00000116641_2_A3_1	True	False	62488934-62489065	E2	62477700-62477834	Proximal	62477834-62488934	9	False	False	True	0.789	0.491	0.3	1	0
gene:ENSG00000143337_1	gene:ENSG00000143337	TOR1AIP1	1	+	gene:ENSG00000143337:s:179884692-179884769	gene:ENSG00000143337_1_A3_1	False	False	179884692-179884769	E2	179889310-179889369	Proximal	179884769-179889310	3	False	True	True	0.445	0.001	0.429	1	0
gene:ENSG00000102312_1	gene:ENSG00000102312	PORCN	X	+	gene:ENSG00000102312:s:48509784-48509956	gene:ENSG00000102312_1_A3_1	False	False	48509784-48509956	E2	48511295-48511487	Distal	48509956-48511366	71	False	True	True	0.32	0.097	0.216	0.977	0.001
gene:ENSG00000182916_1	gene:ENSG00000182916	TCEAL7	X	+	gene:ENSG00000182916:s:103330229-103330304	gene:ENSG00000182916_1_A3_1	False	False	103330229-103330304	E2	103330923-103331040	Distal	103330304-103330977	54	False	True	True	0.388	0.08	0.312	1	0
gene:ENSG00000153786_1	gene:ENSG00000153786	ZDHHC7	16	-	gene:ENSG00000153786:s:84990304-84990635	gene:ENSG00000153786_1_A3_1	True	False	84990304-84990635	E2	84988763-84989053	Distal	84988873-84990304	180	False	False	True	0.374	0.161	0.214	0.999	0
gene:ENSG00000100116_1	gene:ENSG00000100116	GCAT	22	+	gene:ENSG00000100116:s:37807905-37808163	gene:ENSG00000100116_1_A3_1	False	False	37807905-37808163	E2	37809949-37810157	Proximal	37808163-37809949	78	False	True	True	0.373	0.185	0.185	0.966	0.001
gene:ENSG00000271425_2	gene:ENSG00000271425	NBPF10	1	-	gene:ENSG00000271425:s:146127028-146127079	gene:ENSG00000271425_2_A3_2	True	False	146127028-146127079	E2	146126236-146126408	Proximal	146126408-146127028	9	False	False	True	0.728	0.466	0.26	0.998	0
gene:ENSG00000270629_1	gene:ENSG00000270629	NBPF14	1	-	gene:ENSG00000270629:s:148679462-148679742	gene:ENSG00000270629_1_A3_1	False	False	148679462-148679742	E2	148640016-148640097	Distal	148640089-148679462	8	False	True	True	0.958	0.783	0.186	0.973	0
gene:ENSG00000286019_1	gene:ENSG00000286019	NOTCH2NLB	1	-	gene:ENSG00000286019:s:148679462-148679779	gene:ENSG00000286019_1_A3_1	False	False	148679462-148679779	E2	148640016-148640097	Distal	148640089-148679462	8	False	True	True	0.958	0.783	0.186	0.973	0
gene:ENSG00000159685_1	gene:ENSG00000159685	CHCHD6	3	+	gene:ENSG00000159685:t:126852644-126852730	gene:ENSG00000159685_1_A3_2	True	True	126852644-126852730	E1	-1-126751077	Distal	126751077-126852647	3	False	False	True	0.033	0.205	-0.174	0.981	0
gene:ENSG00000007384_1	gene:ENSG00000007384	RHBDF1	16	-	gene:ENSG00000007384:s:64552-64829	gene:ENSG00000007384_1_A3_1	True	True	64699-64829	E2	64333-64440	Proximal	64440-64699	3	False	False	True	0.197	0.409	-0.213	0.991	0
gene:ENSG00000141543_1	gene:ENSG00000141543	EIF4A3	17	-	gene:ENSG00000141543:s:80147061-80147151	gene:ENSG00000141543_1_A3_1	True	False	80147061-80147151	E2	80146793-80147022	Proximal	80147022-80147061	18	False	False	True	0.189	0.381	-0.198	0.992	0
gene:ENSG00000197635_1	gene:ENSG00000197635	DPP4	2	-	gene:ENSG00000197635:t:162047403-162047501	gene:ENSG00000197635_1_A3_1	False	False	162073399-162047501	E1	162073399-162047501	Proximal	162047501-162073399	3	False	False	True	0.595	0.765	-0.174	0.952	0.001
gene:ENSG00000156171_1	gene:ENSG00000156171	DRAM2	1	-	gene:ENSG00000156171:s:111140038-111140040	gene:ENSG00000156171_1_A3_1	True	False	111140038-111140040	E2	111139588-111139711	Distal	111139666-111140038	45	False	False	True	0.39	0.616	-0.22	0.99	0
gene:ENSG00000009307_1	gene:ENSG00000009307	CSDE1	1	-	gene:ENSG00000009307:s:114749817-114749904	gene:ENSG00000009307_1_A3_1	True	False	114749821-114749904	E2	114741527-114741673	Proximal	114741673-114749821	58	False	False	True	0.339	0.501	-0.177	0.982	0
gene:ENSG00000100207_1	gene:ENSG00000100207	TCF20	22	-	gene:ENSG00000100207:s:42169847-42169896	gene:ENSG00000100207_1_A3_1	True	False	42169847-42169896	E2	42168609-42168736	Proximal	42168736-42169847	33	False	False	True	0.331	0.64	-0.308	0.999	0
gene:ENSG00000266338_1	gene:ENSG00000266338	NBPF15	1	-	gene:ENSG00000266338:t:144459366-144459488	gene:ENSG00000266338_1_A3_1	True	False	144460843-144459488	E1	144460843-144459483	Proximal	144459483-144460843	19	False	False	True	0.33	0.51	-0.176	0.951	0.001

## Sheet: Alt5SS
Supplementary table S5: Majiq analysis of missplicing events EDMD
List of altered splice events for EDMD with following filter settings: FDR (false discovery rate) > 95% and psi (percent spliced in) values > 0.1 and < -0.1; different types of event in differnt tabs
lsv: local splicing variation
module_id	gene_id	gene_name	seqid	strand	lsv_id	event_id	complex	denovo	reference_exon_coord	spliced_with	spliced_with_coord	junction_name	junction_coord	event_size	event_non_changing	event_changing	junction_changing	EDMD_median_psi	Control_median_psi	Control.EDMD_median_dpsi	Control.EDMD_probability_changing	Control.EDMD_probability_non_changing
gene:ENSG00000129484_1	gene:ENSG00000129484	PARP2	14	+	gene:ENSG00000129484:s:20344932-20345126	gene:ENSG00000129484_1_A5_1	FALSE	FALSE	20344932-20345126	E2	20345394-20345464	Distal	20345087-20345394	39	FALSE	TRUE	TRUE	0.99	0.656	0.324	1	0
gene:ENSG00000124343_1	gene:ENSG00000124343	XG	X	+	gene:ENSG00000124343:t:2808185-2808377	gene:ENSG00000124343_1_A5_1	TRUE	FALSE	2808185-2808377	E1	2806701-2806969	Distal	2806745-2808185	224	FALSE	FALSE	TRUE	0.381	0.161	0.219	0.999	0
gene:ENSG00000256594_1	gene:ENSG00000256594	gene:ENSG00000256594	12	+	gene:ENSG00000256594:s:9648047-9649130	gene:ENSG00000256594_1_A5_1	TRUE	FALSE	9648047-9648933	E2	9653683-9653808	Distal	9648328-9653683	605	FALSE	FALSE	TRUE	0.238	0.002	0.213	1	0
gene:ENSG00000204634_1	gene:ENSG00000204634	TBC1D8	2	-	gene:ENSG00000204634:s:101090209-101090364	gene:ENSG00000204634_1_A5_1	FALSE	FALSE	101090209-101090364	E2	101059421-101059539	Distal	101059539-101090254	45	FALSE	TRUE	TRUE	0.875	0.589	0.279	0.999	0
gene:ENSG00000168385_1	gene:ENSG00000168385	SEPTIN2	2	+	gene:ENSG00000168385:t:241317499-241317599	gene:ENSG00000168385_1_A5_1	TRUE	FALSE	241317499-241317599	E1	241316422-241316555	Distal	241316540-241317499	15	FALSE	FALSE	TRUE	0.425	0.226	0.193	0.977	0
gene:ENSG00000140474_1	gene:ENSG00000140474	ULK3	15	-	gene:ENSG00000140474:s:74837751-74837956	gene:ENSG00000140474_1_A5_1	FALSE	FALSE	74837751-74837956	E2	74837369-74837435	Distal	74837435-74837757	6	FALSE	TRUE	TRUE	0.792	0.513	0.279	1	0
gene:ENSG00000136068_1	gene:ENSG00000136068	FLNB	3	+	gene:ENSG00000136068:t:58142650-58142752	gene:ENSG00000136068_1_A5_1	TRUE	FALSE	58142650-58142752	E1	58141858-58141929	Proximal	58141929-58142650	33	FALSE	FALSE	TRUE	0.806	0.55	0.251	0.996	0
gene:ENSG00000289047_1	gene:ENSG00000289047	gene:ENSG00000289047	6	+	gene:ENSG00000289047:s:32894760-32895026	gene:ENSG00000289047_1_A5_1	FALSE	FALSE	32894760-32895026	E2	32900920-32901788	Proximal	32895026-32900920	99	FALSE	TRUE	TRUE	0.57	0.11	0.471	1	0
gene:ENSG00000153786_1	gene:ENSG00000153786	ZDHHC7	16	-	gene:ENSG00000153786:t:84981870-84982117	gene:ENSG00000153786_1_A5_1	TRUE	FALSE	84981870-84981994	E1	84988763-84989053	Proximal	84981994-84988763	35	FALSE	FALSE	TRUE	0.442	0.181	0.258	1	0
gene:ENSG00000079819_1	gene:ENSG00000079819	EPB41L2	6	-	gene:ENSG00000079819:t:130867459-130868907	gene:ENSG00000079819_1_A5_1	FALSE	FALSE	130867459-130867581	E1	130869563-130869944	Proximal	130867581-130869563	249	FALSE	TRUE	TRUE	0.926	0.718	0.213	0.999	0
gene:ENSG00000225973_1	gene:ENSG00000225973	PIGBOS1	15	-	gene:ENSG00000225973:s:55318864-55319161	gene:ENSG00000225973_1_A5_1	TRUE	FALSE	55318864-55319161	E2	55317184-55317867	Proximal	55317867-55318864	43	FALSE	FALSE	TRUE	0.347	0.133	0.208	0.983	0
gene:ENSG00000183597_1	gene:ENSG00000183597	TANGO2	22	+	gene:ENSG00000183597:t:20063338-20063442	gene:ENSG00000183597_1_A5_1	TRUE	FALSE	20063338-20063442	E1	20061530-20061683	Proximal	20061683-20063338	2	FALSE	FALSE	TRUE	0.772	0.564	0.208	0.991	0
gene:ENSG00000243678_1	gene:ENSG00000243678	NME2	17	+	gene:ENSG00000243678:t:51166564-51167319	gene:ENSG00000243678_1_A5_1	FALSE	FALSE	51166827-51167319	E1	51166411-51166563	Proximal	51166563-51166827	66	FALSE	TRUE	TRUE	0.181	0.018	0.155	1	0
gene:ENSG00000151292_1	gene:ENSG00000151292	CSNK1G3	5	+	gene:ENSG00000151292:t:123604724-123604830	gene:ENSG00000151292_1_A5_1	TRUE	FALSE	123604724-123604830	E1	123595039-123595134	Proximal	123595134-123604724	6	FALSE	FALSE	TRUE	0.18	0.381	-0.199	0.983	0
gene:ENSG00000197321_1	gene:ENSG00000197321	SVIL	10	-	gene:ENSG00000197321:t:29569255-29569312	gene:ENSG00000197321_1_A5_1	TRUE	FALSE	29569255-29569312	E1	29634420-29634972	Proximal	29569312-29634420	107	FALSE	FALSE	TRUE	0.474	0.633	-0.159	0.969	0
gene:ENSG00000047849_2	gene:ENSG00000047849	MAP4	3	-	gene:ENSG00000047849:t:47857431-47857512	gene:ENSG00000047849_2_A5_1	TRUE	FALSE	47857431-47857512	E1	47870813-47871105	Proximal	47857512-47870813	45	FALSE	FALSE	TRUE	0.186	0.329	-0.152	0.952	0.001
gene:ENSG00000166387_2	gene:ENSG00000166387	PPFIBP2	11	+	gene:ENSG00000166387:t:7641479-7642156	gene:ENSG00000166387_2_A5_1	TRUE	FALSE	7641479-7642156	E1	7641033-7641083	Distal	7641065-7641479	18	FALSE	FALSE	TRUE	0.454	0.724	-0.259	0.999	0
gene:ENSG00000138674_1	gene:ENSG00000138674	SEC31A	4	-	gene:ENSG00000138674:t:82829000-82829413	gene:ENSG00000138674_1_A5_1	TRUE	FALSE	82829000-82829058	E1	82842140-82842481	Distal	82829058-82842185	45	FALSE	FALSE	TRUE	0.124	0.268	-0.15	0.968	0
gene:ENSG00000033867_1	gene:ENSG00000033867	SLC4A7	3	-	gene:ENSG00000033867:t:27431298-27431669	gene:ENSG00000033867_1_A5_2	TRUE	FALSE	27431298-27431669	E1	27433916-27434104	Distal	27431669-27433955	39	FALSE	FALSE	TRUE	0.191	0.491	-0.289	0.998	0
gene:ENSG00000197062_1	gene:ENSG00000197062	ZSCAN26	6	+	gene:ENSG00000197062:s:28271854-28272339	gene:ENSG00000197062_1_A5_1	TRUE	FALSE	28271854-28272336	E2	28272670-28272787	Distal	28271934-28272670	402	FALSE	FALSE	TRUE	0.296	0.582	-0.284	0.993	0
gene:ENSG00000164830_1	gene:ENSG00000164830	OXR1	8	+	gene:ENSG00000164830:t:106679210-106679292	gene:ENSG00000164830_1_A5_1	TRUE	FALSE	106679210-106679292	E1	106657668-106658185	Proximal	106658185-106679210	100	FALSE	FALSE	TRUE	0.373	0.759	-0.385	1	0
gene:ENSG00000174652_1	gene:ENSG00000174652	ZNF266	19	-	gene:ENSG00000174652:t:9418505-9418631	gene:ENSG00000174652_1_A5_1	TRUE	FALSE	9418505-9418631	E1	9418762-9418895	Distal	9418631-9418766	4	FALSE	FALSE	TRUE	0.232	0.511	-0.264	0.985	0
gene:ENSG00000214548_1	gene:ENSG00000214548	MEG3	14	+	gene:ENSG00000214548:t:100831421-100831534	gene:ENSG00000214548_1_A5_1	TRUE	FALSE	100831421-100831534	E1	100829611-100829787	Distal	100829749-100831421	38	FALSE	FALSE	TRUE	0.274	0.695	-0.428	1	0
gene:ENSG00000174891_1	gene:ENSG00000174891	RSRC1	3	+	gene:ENSG00000174891:t:158122103-158122298	gene:ENSG00000174891_1_A5_2	TRUE	FALSE	158122103-158122298	E1	158110052-158110223	Distal	158110211-158122103	12	FALSE	FALSE	TRUE	0.355	0.601	-0.244	0.999	0
gene:ENSG00000136021_1	gene:ENSG00000136021	SCYL2	12	+	gene:ENSG00000136021:s:100267140-100267792	gene:ENSG00000136021_1_A5_1	FALSE	FALSE	100267140-100267792	E2	100282943-100283147	Distal	100267396-100282943	396	FALSE	FALSE	TRUE	0.528	0.692	-0.167	0.974	0
gene:ENSG00000162688_1	gene:ENSG00000162688	AGL	1	+	gene:ENSG00000162688:t:99850975-99851124	gene:ENSG00000162688_1_A5_1	TRUE	FALSE	99850975-99851124	E1	99850489-99850898	Proximal	99850898-99850975	280	FALSE	FALSE	TRUE	0.495	0.712	-0.213	0.988	0
gene:ENSG00000185024_1	gene:ENSG00000185024	BRF1	14	-	gene:ENSG00000185024:t:105286296-105286376	gene:ENSG00000185024_1_A5_1	TRUE	FALSE	105286296-105286376	E1	105315322-105315589	Proximal	105286376-105315322	20	FALSE	FALSE	TRUE	0.256	0.546	-0.294	1	0
gene:ENSG00000151914_1	gene:ENSG00000151914	DST	6	-	gene:ENSG00000151914:t:56701888-56701965	gene:ENSG00000151914_1_A5_1	TRUE	TRUE	56701888-56701965	E1	56703648-56703746	Distal	56701965-56703711	63	FALSE	FALSE	TRUE	0.289	0.442	-0.163	0.96	0
gene:ENSG00000118418_1	gene:ENSG00000118418	HMGN3	6	-	gene:ENSG00000118418:t:79201245-79201726	gene:ENSG00000118418_1_A5_1	TRUE	TRUE	79201245-79201726	E1	79202056-79202155	Proximal	79201726-79202056	13	FALSE	FALSE	TRUE	0.219	0.416	-0.193	0.999	0
gene:ENSG00000061938_1	gene:ENSG00000061938	TNK2	3	-	gene:ENSG00000061938:t:195868349-195868709	gene:ENSG00000061938_1_A5_1	TRUE	FALSE	195868349-195868709	E1	195869428-195869541	Distal	195868709-195869497	69	FALSE	FALSE	TRUE	0.262	0.47	-0.204	0.956	0.001
gene:ENSG00000151150_2	gene:ENSG00000151150	ANK3	10	-	gene:ENSG00000151150:t:60067935-60068009	gene:ENSG00000151150_2_A5_1	TRUE	FALSE	60067935-60068009	E1	60080537-60080618	Distal	60068009-60080573	36	FALSE	FALSE	TRUE	0.309	0.561	-0.245	0.987	0
