# Supplementary material for: Comparative Analysis of Splicing Alterations in Three Muscular Dystrophies
Source: Biomedicines. 2025 Mar 1;13(3):606. doi: 10.3390/biomedicines13030606 (PMC11940573; doi:10.3390/biomedicines13030606)
Supplement: Supplementary file 1 [file biomedicines-13-00606-s001.zip › rev Supplementary table S6 - LSVs FSHD.xlsx]

## Sheet: exon skipping
Supplementary table S5: Majiq analysis of missplicing events FSHD
List of altered splice events for FSHD with following filter settings: FDR (false discovery rate) > 95% and psi (percent spliced in) values > 0.1 and < -0.1; different types of event in differnt tabs
lsv: local splicing variation
module_id	gene_id	gene_name	seqid	strand	lsv_id	event_id	complex	denovo	reference_exon_coord	spliced_with	spliced_with_coord	junction_name	junction_coord	event_size	event_non_changing	event_changing	junction_changing	disease_median_psi	control_median_psi	control.disease_median_dpsi	control.disease_probability_changing	control.disease_probability_non_changing
gene:ENSG00000139746_1	gene:ENSG00000139746	RBM26	13	-	gene:ENSG00000139746:s:79354439-79354570	gene:ENSG00000139746_1_CE_1	False	False	79354439-79354570	A	79353153-79353224	C1_A	79353224-79354439	72	False	True	True	0.637	0.874	-0.224	0.966	0.001
gene:ENSG00000139746_1	gene:ENSG00000139746	RBM26	13	-	gene:ENSG00000139746:t:79344669-79344794	gene:ENSG00000139746_1_CE_1	False	False	79344669-79344794	A	79353153-79353224	C2_A	79344794-79353153	72	False	True	True	0.699	0.915	-0.214	0.978	0
gene:ENSG00000189350_1	gene:ENSG00000189350	TOGARAM2	2	+	gene:ENSG00000189350:s:29045324-29045410	gene:ENSG00000189350_1_CE_1	True	True	29045324-29045410	A	29046647-29046718	C1_A	29045410-29046647	72	False	True	True	0.068	0.348	-0.276	0.999	0
gene:ENSG00000189350_1	gene:ENSG00000189350	TOGARAM2	2	+	gene:ENSG00000189350:t:29051756-29052230	gene:ENSG00000189350_1_CE_1	True	True	29051756-29052230	A	29046647-29046718	C2_A	29046718-29051756	72	False	True	True	0.102	0.326	-0.224	0.979	0.001
gene:ENSG00000077549_1	gene:ENSG00000077549	CAPZB	1	-	gene:ENSG00000077549:s:19344358-19344434	gene:ENSG00000077549_1_CE_1	False	False	19344358-19344434	A	19342752-19342864	C1_A	19342864-19344358	113	False	True	True	0.477	0.832	-0.358	1	0
gene:ENSG00000077549_1	gene:ENSG00000077549	CAPZB	1	-	gene:ENSG00000077549:t:19338775-19339617	gene:ENSG00000077549_1_CE_1	False	False	19338775-19339617	A	19342752-19342864	C2_A	19339617-19342752	113	False	True	True	0.482	0.811	-0.342	1	0
gene:ENSG00000168958_1	gene:ENSG00000168958	MFF	2	+	gene:ENSG00000168958:s:227328678-227328899	gene:ENSG00000168958_1_CE_2	True	False	227328678-227328789	A	227329606-227329783	C1_A	227328789-227329606	178	False	True	True	0.507	0.707	-0.198	0.976	0
gene:ENSG00000168958_1	gene:ENSG00000168958	MFF	2	+	gene:ENSG00000168958:t:227330595-227330689	gene:ENSG00000168958_1_CE_2	True	False	227330626-227330689	A	227329606-227329783	C2_A	227329783-227330626	178	False	True	True	0.404	0.59	-0.187	0.973	0.001
gene:ENSG00000168958_2	gene:ENSG00000168958	MFF	2	+	gene:ENSG00000168958:s:227340292-227340561	gene:ENSG00000168958_2_CE_1	True	False	227340292-227340380	A	227342745-227342819	C1_A	227340380-227342745	75	False	False	True	0.733	0.925	-0.199	1	0
gene:ENSG00000173744_1	gene:ENSG00000173744	AGFG1	2	+	gene:ENSG00000173744:s:227536901-227536993	gene:ENSG00000173744_1_CE_1	False	False	227536901-227536993	A	227550059-227550106	C1_A	227536993-227550059	48	False	True	True	0.478	0.806	-0.324	0.999	0
gene:ENSG00000173744_1	gene:ENSG00000173744	AGFG1	2	+	gene:ENSG00000173744:t:227551959-227552117	gene:ENSG00000173744_1_CE_1	False	False	227551959-227552117	A	227550059-227550106	C2_A	227550106-227551959	48	False	True	True	0.544	0.821	-0.272	0.998	0
gene:ENSG00000185630_1	gene:ENSG00000185630	PBX1	1	+	gene:ENSG00000185630:s:164811990-164812149	gene:ENSG00000185630_1_CE_1	False	False	164811990-164812149	A	164820072-164820184	C1_A	164812149-164820072	113	False	True	True	0.654	0.912	-0.256	0.996	0
gene:ENSG00000185630_1	gene:ENSG00000185630	PBX1	1	+	gene:ENSG00000185630:t:164821537-164821626	gene:ENSG00000185630_1_CE_1	False	False	164821537-164821626	A	164820072-164820184	C2_A	164820184-164821537	113	False	True	True	0.713	0.919	-0.203	0.968	0.001
gene:ENSG00000214765_1	gene:ENSG00000214765	SEPTIN7P2	7	-	gene:ENSG00000214765:t:45723780-45724023	gene:ENSG00000214765_1_CE_1	True	False	45723780-45724023	A	45726184-45726236	C2_A	45724023-45726184	53	False	False	True	0.058	0.579	-0.528	1	0
gene:ENSG00000075945_1	gene:ENSG00000075945	KIFAP3	1	-	gene:ENSG00000075945:t:169921326-169921781	gene:ENSG00000075945_1_CE_1	False	True	169921326-169921781	A	169925787-169925855	C2_A	169921781-169925787	69	False	False	True	0.436	0.667	-0.23	0.974	0.001
gene:ENSG00000124831_3	gene:ENSG00000124831	LRRFIP1	2	+	gene:ENSG00000124831:s:237749199-237749324	gene:ENSG00000124831_3_CE_1	False	False	237749199-237749324	A	237751200-237751271	C1_A	237749324-237751200	72	False	True	True	0.699	0.921	-0.233	1	0
gene:ENSG00000124831_3	gene:ENSG00000124831	LRRFIP1	2	+	gene:ENSG00000124831:t:237753309-237753479	gene:ENSG00000124831_3_CE_1	False	False	237753309-237753479	A	237751200-237751271	C2_A	237751271-237753309	72	False	True	True	0.675	0.92	-0.252	1	0
gene:ENSG00000124831_4	gene:ENSG00000124831	LRRFIP1	2	+	gene:ENSG00000124831:s:237756095-237756187	gene:ENSG00000124831_4_CE_1	True	False	237756095-237756187	A	237757456-237757548	C1_A	237756187-237757456	93	False	False	True	0.71	0.886	-0.174	0.999	0
gene:ENSG00000124831_4	gene:ENSG00000124831	LRRFIP1	2	+	gene:ENSG00000124831:t:237760064-237760205	gene:ENSG00000124831_4_CE_2	True	False	237760064-237760205	A	237758729-237758821	C2_A	237758821-237760064	93	False	False	True	0.591	0.756	-0.173	0.957	0
gene:ENSG00000077157_1	gene:ENSG00000077157	PPP1R12B	1	+	gene:ENSG00000077157:s:202569147-202569197	gene:ENSG00000077157_1_CE_1	False	False	202569147-202569197	A	202575002-202575182	C1_A	202569197-202575002	181	False	True	True	0.349	0.588	-0.234	0.992	0
gene:ENSG00000077157_1	gene:ENSG00000077157	PPP1R12B	1	+	gene:ENSG00000077157:t:202580474-202592706	gene:ENSG00000077157_1_CE_1	False	False	202580474-202592706	A	202575002-202575182	C2_A	202575182-202580474	181	False	True	True	0.362	0.629	-0.263	0.999	0
gene:ENSG00000159346_1	gene:ENSG00000159346	ADIPOR1	1	-	gene:ENSG00000159346:s:202958185-202958312	gene:ENSG00000159346_1_CE_1	False	False	202958185-202958312	A	202954241-202954307	C1_A	202954307-202958185	67	False	True	True	0.525	0.731	-0.195	0.974	0.001
gene:ENSG00000159346_1	gene:ENSG00000159346	ADIPOR1	1	-	gene:ENSG00000159346:t:202950930-202951164	gene:ENSG00000159346_1_CE_1	False	False	202950930-202951164	A	202954241-202954307	C2_A	202951164-202954241	67	False	True	True	0.595	0.835	-0.236	1	0
gene:ENSG00000069431_1	gene:ENSG00000069431	ABCC9	12	-	gene:ENSG00000069431:s:21805998-21806060	gene:ENSG00000069431_1_CE_1	False	False	21805998-21806060	A	21805136-21805311	C1_A	21805311-21805998	176	False	True	True	0.331	0.672	-0.335	1	0
gene:ENSG00000069431_1	gene:ENSG00000069431	ABCC9	12	-	gene:ENSG00000069431:t:21799318-21801181	gene:ENSG00000069431_1_CE_1	False	False	21799318-21801181	A	21805136-21805311	C2_A	21801181-21805136	176	False	True	True	0.407	0.725	-0.322	1	0
gene:ENSG00000069849_1	gene:ENSG00000069849	ATP1B3	3	+	gene:ENSG00000069849:s:141876616-141876910	gene:ENSG00000069849_1_CE_1	False	False	141876616-141876910	A	141902136-141902227	C1_A	141876910-141902136	92	False	True	True	0.243	0.596	-0.359	1	0
gene:ENSG00000069849_1	gene:ENSG00000069849	ATP1B3	3	+	gene:ENSG00000069849:t:141903620-141903748	gene:ENSG00000069849_1_CE_1	False	False	141903620-141903748	A	141902136-141902227	C2_A	141902227-141903620	92	False	True	True	0.252	0.598	-0.343	1	0
gene:ENSG00000090989_1	gene:ENSG00000090989	EXOC1	4	+	gene:ENSG00000090989:s:55871849-55871958	gene:ENSG00000090989_1_CE_1	True	True	55871849-55871958	A	55872755-55872808	C1_A	55871958-55872755	54	False	True	True	0.427	0.734	-0.298	0.994	0
gene:ENSG00000090989_1	gene:ENSG00000090989	EXOC1	4	+	gene:ENSG00000090989:t:55877917-55878066	gene:ENSG00000090989_1_CE_1	True	True	55877917-55878066	A	55872755-55872808	C2_A	55872808-55877917	54	False	True	True	0.461	0.708	-0.24	0.958	0.002
gene:ENSG00000138674_1	gene:ENSG00000138674	SEC31A	4	-	gene:ENSG00000138674:s:82843685-82844509	gene:ENSG00000138674_1_CE_2	True	False	82844386-82844509	A	82842140-82842481	C1_A	82842481-82844386	342	False	False	True	0.671	0.932	-0.265	1	0
gene:ENSG00000138674_1	gene:ENSG00000138674	SEC31A	4	-	gene:ENSG00000138674:t:82829000-82829413	gene:ENSG00000138674_1_CE_3	True	False	82829000-82829058	A	82842185-82842481	C2_A	82829058-82842185	297	False	True	True	0.299	0.608	-0.307	1	0
gene:ENSG00000138814_1	gene:ENSG00000138814	PPP3CA	4	-	gene:ENSG00000138814:s:101032267-101032364	gene:ENSG00000138814_1_CE_1	False	False	101032267-101032364	A	101029166-101029195	C1_A	101029195-101032267	30	False	True	True	0.542	0.893	-0.353	1	0
gene:ENSG00000138814_1	gene:ENSG00000138814	PPP3CA	4	-	gene:ENSG00000138814:t:101023409-101026061	gene:ENSG00000138814_1_CE_1	False	False	101023409-101026061	A	101029166-101029195	C2_A	101026061-101029166	30	False	True	True	0.496	0.852	-0.364	1	0
gene:ENSG00000086598_1	gene:ENSG00000086598	TMED2	12	+	gene:ENSG00000086598:s:123585562-123586960	gene:ENSG00000086598_1_CE_1	False	False	123585562-123586939	A	123587611-123587631	C1_A	123586939-123587611	21	False	True	True	0.45	0.824	-0.384	1	0
gene:ENSG00000086598_1	gene:ENSG00000086598	TMED2	12	+	gene:ENSG00000086598:t:123590342-123590492	gene:ENSG00000086598_1_CE_1	False	False	123590342-123590449	A	123587611-123587631	C2_A	123587631-123590342	21	False	True	True	0.46	0.828	-0.373	1	0
gene:ENSG00000131504_1	gene:ENSG00000131504	DIAPH1	5	-	gene:ENSG00000131504:s:141524143-141524229	gene:ENSG00000131504_1_CE_1	True	False	141524143-141524229	A	141518944-141518996	C1_A	141518996-141524143	53	False	False	True	0.394	0.59	-0.192	0.965	0.001
gene:ENSG00000162430_1	gene:ENSG00000162430	SELENON	1	+	gene:ENSG00000162430:t:25805142-25805275	gene:ENSG00000162430_1_CE_1	True	False	25805142-25805275	A	25802016-25802117	C2_A	25802117-25805142	102	False	False	True	0.186	0.444	-0.252	0.989	0
gene:ENSG00000120656_1	gene:ENSG00000120656	TAF12	1	-	gene:ENSG00000120656:s:28642655-28643115	gene:ENSG00000120656_1_CE_1	True	False	28642992-28643115	A	28623942-28624030	C1_A	28624030-28642992	89	False	False	True	0.409	0.85	-0.445	1	0
gene:ENSG00000120656_1	gene:ENSG00000120656	TAF12	1	-	gene:ENSG00000120656:t:28621914-28622233	gene:ENSG00000120656_1_CE_2	True	False	28621914-28622165	A	28623946-28624030	C2_A	28622165-28623946	85	False	True	True	0.534	0.766	-0.225	0.969	0.001
gene:ENSG00000176261_1	gene:ENSG00000176261	ZBTB8OS	1	-	gene:ENSG00000176261:t:32627508-32627544	gene:ENSG00000176261_1_CE_1	True	False	32627508-32627544	A	32631827-32631879	C2_A	32627544-32631827	53	False	False	True	0.591	0.818	-0.227	0.996	0
gene:ENSG00000100445_1	gene:ENSG00000100445	SDR39U1	14	-	gene:ENSG00000100445:t:24440783-24440976	gene:ENSG00000100445_1_CE_1	True	False	24440783-24440926	A	24441674-24441795	C2_A	24440926-24441674	122	False	False	True	0.545	0.72	-0.181	0.987	0
gene:ENSG00000138071_1	gene:ENSG00000138071	ACTR2	2	+	gene:ENSG00000138071:s:65239852-65239962	gene:ENSG00000138071_1_CE_1	False	False	65239852-65239962	A	65242049-65242063	C1_A	65239962-65242049	15	False	True	True	0.326	0.712	-0.384	1	0
gene:ENSG00000138071_1	gene:ENSG00000138071	ACTR2	2	+	gene:ENSG00000138071:t:65246524-65246739	gene:ENSG00000138071_1_CE_1	False	False	65246524-65246739	A	65242049-65242063	C2_A	65242063-65246524	15	False	True	True	0.33	0.711	-0.38	1	0
gene:ENSG00000101294_1	gene:ENSG00000101294	HM13	20	+	gene:ENSG00000101294:s:31566057-31566295	gene:ENSG00000101294_1_CE_1	True	False	31566210-31566295	A	31568078-31568224	C1_A	31566295-31568078	147	False	False	True	0.337	0.627	-0.292	1	0
gene:ENSG00000101294_1	gene:ENSG00000101294	HM13	20	+	gene:ENSG00000101294:t:31569120-31569567	gene:ENSG00000101294_1_CE_2	True	False	31569120-31569567	A	31568078-31568280	C2_A	31568280-31569120	203	False	True	True	0.239	0.436	-0.197	0.976	0
gene:ENSG00000118705_1	gene:ENSG00000118705	RPN2	20	+	gene:ENSG00000118705:s:37236580-37236709	gene:ENSG00000118705_1_CE_1	False	False	37236580-37236709	A	37238402-37238449	C1_A	37236709-37238402	48	False	True	True	0.469	0.793	-0.33	1	0
gene:ENSG00000118705_1	gene:ENSG00000118705	RPN2	20	+	gene:ENSG00000118705:t:37241303-37241619	gene:ENSG00000118705_1_CE_1	False	False	37241303-37241619	A	37238402-37238449	C2_A	37238449-37241303	48	False	True	True	0.409	0.719	-0.311	1	0
gene:ENSG00000170525_1	gene:ENSG00000170525	PFKFB3	10	+	gene:ENSG00000170525:s:6226192-6226447	gene:ENSG00000170525_1_CE_2	True	False	6226192-6226365	A	6228196-6228218	C1_A	6226365-6228196	23	False	False	True	0.496	0.741	-0.239	0.979	0.001
gene:ENSG00000170525_1	gene:ENSG00000170525	PFKFB3	10	+	gene:ENSG00000170525:t:6232895-6235532	gene:ENSG00000170525_1_CE_2	True	False	6232895-6235532	A	6228196-6228218	C2_A	6228218-6232895	23	False	False	True	0.421	0.643	-0.216	0.961	0.001
gene:ENSG00000165630_1	gene:ENSG00000165630	PRPF18	10	+	gene:ENSG00000165630:s:13597458-13597535	gene:ENSG00000165630_1_CE_1	False	False	13597458-13597535	A	13597645-13597671	C1_A	13597535-13597645	27	False	True	True	0.607	0.899	-0.285	1	0
gene:ENSG00000165630_1	gene:ENSG00000165630	PRPF18	10	+	gene:ENSG00000165630:t:13600244-13600348	gene:ENSG00000165630_1_CE_1	False	False	13600244-13600348	A	13597645-13597671	C2_A	13597671-13600244	27	False	True	True	0.568	0.905	-0.335	1	0
gene:ENSG00000070081_1	gene:ENSG00000070081	NUCB2	11	+	gene:ENSG00000070081:t:17282789-17282943	gene:ENSG00000070081_1_CE_1	True	False	17282789-17282943	A	17278362-17278537	C2_A	17278537-17282789	176	False	False	True	0.136	0.386	-0.24	0.983	0
gene:ENSG00000198363_2	gene:ENSG00000198363	ASPH	8	-	gene:ENSG00000198363:t:61653568-61653660	gene:ENSG00000198363_2_CE_1	True	True	61653568-61653660	A	61668234-61668275	C2_A	61653660-61668234	42	False	False	True	0.077	0.507	-0.437	1	0
gene:ENSG00000121022_1	gene:ENSG00000121022	COPS5	8	-	gene:ENSG00000121022:t:67059211-67059445	gene:ENSG00000121022_1_CE_1	True	False	67059211-67059445	A	67060497-67060545	C2_A	67059445-67060497	49	False	False	True	0.184	0.376	-0.197	0.995	0
gene:ENSG00000121022_1	gene:ENSG00000121022	COPS5	8	-	gene:ENSG00000121022:s:67062106-67062336	gene:ENSG00000121022_1_CE_2	True	False	67062106-67062336	A	67061854-67062024	C1_A	67062024-67062106	171	False	False	True	0.679	0.949	-0.265	0.993	0
gene:ENSG00000040341_1	gene:ENSG00000040341	STAU2	8	-	gene:ENSG00000040341:t:73422614-73422702	gene:ENSG00000040341_1_CE_1	False	False	73422614-73422702	A	73527691-73527804	C2_A	73422702-73527691	114	False	False	True	0.415	0.621	-0.208	0.98	0
gene:ENSG00000175606_1	gene:ENSG00000175606	TMEM70	8	+	gene:ENSG00000175606:s:73978748-73979021	gene:ENSG00000175606_1_CE_1	False	False	73978756-73978861	A	73979079-73979171	C1_A	73978861-73979079	93	False	True	True	0.268	0.439	-0.175	0.987	0
gene:ENSG00000175606_1	gene:ENSG00000175606	TMEM70	8	+	gene:ENSG00000175606:t:73981155-73982783	gene:ENSG00000175606_1_CE_1	False	False	73981155-73982783	A	73979079-73979171	C2_A	73979171-73981155	93	False	True	True	0.316	0.49	-0.172	0.953	0.001
gene:ENSG00000175224_1	gene:ENSG00000175224	ATG13	11	+	gene:ENSG00000175224:t:46665383-46665519	gene:ENSG00000175224_1_CE_1	True	False	46665383-46665519	A	46664849-46664959	C2_A	46664959-46665383	111	False	False	True	0.396	0.744	-0.339	0.999	0
gene:ENSG00000110514_2	gene:ENSG00000110514	MADD	11	+	gene:ENSG00000110514:s:47308591-47308699	gene:ENSG00000110514_2_CE_1	False	False	47308591-47308699	A	47308980-47309042	C1_A	47308699-47308980	63	False	False	True	0.579	0.787	-0.2	0.952	0.002
gene:ENSG00000141068_1	gene:ENSG00000141068	KSR1	17	+	gene:ENSG00000141068:s:27617295-27617428	gene:ENSG00000141068_1_CE_1	True	False	27617295-27617428	A	27621193-27621273	C1_A	27617428-27621193	81	False	True	True	0.524	0.862	-0.339	1	0
gene:ENSG00000141068_1	gene:ENSG00000141068	KSR1	17	+	gene:ENSG00000141068:t:27623314-27626438	gene:ENSG00000141068_1_CE_1	True	False	27623314-27626438	A	27621193-27621273	C2_A	27621273-27623314	81	False	True	True	0.468	0.882	-0.416	1	0
gene:ENSG00000182287_1	gene:ENSG00000182287	AP1S2	X	-	gene:ENSG00000182287:s:15845379-15845516	gene:ENSG00000182287_1_CE_1	True	False	15845379-15845516	A	15840497-15840591	C1_A	15840591-15845379	95	False	True	True	0.757	0.938	-0.172	0.998	0
gene:ENSG00000182287_1	gene:ENSG00000182287	AP1S2	X	-	gene:ENSG00000182287:t:15825806-15827372	gene:ENSG00000182287_1_CE_1	True	False	15825806-15827372	A	15840497-15840591	C2_A	15827372-15840497	95	False	True	True	0.704	0.892	-0.179	0.999	0
gene:ENSG00000091164_1	gene:ENSG00000091164	TXNL1	18	-	gene:ENSG00000091164:s:56608279-56611097	gene:ENSG00000091164_1_CE_1	True	True	56610993-56611097	A	56604436-56604478	C1_A	56604478-56610993	43	False	True	True	0.509	0.761	-0.25	1	0
gene:ENSG00000091164_1	gene:ENSG00000091164	TXNL1	18	-	gene:ENSG00000091164:t:56602822-56603056	gene:ENSG00000091164_1_CE_1	True	False	56602822-56603056	A	56604436-56604478	C2_A	56603056-56604436	43	False	True	True	0.552	0.763	-0.217	1	0
gene:ENSG00000061273_1	gene:ENSG00000061273	HDAC7	12	-	gene:ENSG00000061273:s:47791259-47791308	gene:ENSG00000061273_1_CE_1	False	False	47791259-47791308	A	47790206-47790463	C1_A	47790463-47791259	258	False	True	True	0.082	0.326	-0.246	0.992	0
gene:ENSG00000061273_1	gene:ENSG00000061273	HDAC7	12	-	gene:ENSG00000061273:t:47789813-47789920	gene:ENSG00000061273_1_CE_1	False	True	47789813-47789920	A	47790206-47790463	C2_A	47789920-47790206	258	False	True	True	0.082	0.308	-0.218	0.969	0.001
gene:ENSG00000122490_1	gene:ENSG00000122490	SLC66A2	18	-	gene:ENSG00000122490:s:79943329-79943462	gene:ENSG00000122490_1_CE_3	True	False	79943329-79943462	A	79933969-79934022	C1_A	79934022-79943329	54	False	False	True	0.665	0.878	-0.21	0.992	0
gene:ENSG00000198380_1	gene:ENSG00000198380	GFPT1	2	-	gene:ENSG00000198380:s:69354489-69354568	gene:ENSG00000198380_1_CE_1	False	False	69354489-69354568	A	69354259-69354312	C1_A	69354312-69354489	54	False	True	True	0.628	0.88	-0.245	0.965	0.001
gene:ENSG00000198380_1	gene:ENSG00000198380	GFPT1	2	-	gene:ENSG00000198380:t:69350078-69350183	gene:ENSG00000198380_1_CE_1	False	False	69350078-69350183	A	69354259-69354312	C2_A	69350183-69354259	54	False	True	True	0.603	0.896	-0.284	0.976	0.001
gene:ENSG00000113758_1	gene:ENSG00000113758	DBN1	5	-	gene:ENSG00000113758:s:177460432-177460642	gene:ENSG00000113758_1_CE_1	False	False	177460432-177460642	A	177459603-177459740	C1_A	177459740-177460432	138	False	True	True	0.17	0.442	-0.268	0.999	0
gene:ENSG00000113758_1	gene:ENSG00000113758	DBN1	5	-	gene:ENSG00000113758:t:177459098-177459268	gene:ENSG00000113758_1_CE_1	False	False	177459098-177459268	A	177459603-177459740	C2_A	177459268-177459603	138	False	True	True	0.221	0.489	-0.272	0.999	0
gene:ENSG00000196923_1	gene:ENSG00000196923	PDLIM7	5	-	gene:ENSG00000196923:s:177491759-177491995	gene:ENSG00000196923_1_CE_1	True	False	177491807-177491925	A	177491400-177491420	C1_A	177491420-177491807	21	False	False	True	0.465	0.761	-0.298	1	0
gene:ENSG00000114956_1	gene:ENSG00000114956	DGUOK	2	+	gene:ENSG00000114956:t:73946719-73947131	gene:ENSG00000114956_1_CE_1	True	False	73946719-73947131	A	73938910-73939022	C2_A	73939022-73946719	113	False	False	True	0.274	0.508	-0.227	0.987	0
gene:ENSG00000204843_1	gene:ENSG00000204843	DCTN1	2	-	gene:ENSG00000204843:s:74377432-74377466	gene:ENSG00000204843_1_CE_1	False	True	74377432-74377466	A	74372928-74372948	C1_A	74372948-74377432	21	False	True	True	0.643	0.852	-0.209	0.989	0
gene:ENSG00000204843_1	gene:ENSG00000204843	DCTN1	2	-	gene:ENSG00000204843:t:74371357-74372042	gene:ENSG00000204843_1_CE_1	False	False	74371357-74371728	A	74372928-74372948	C2_A	74371728-74372928	21	False	True	True	0.686	0.872	-0.188	0.974	0
gene:ENSG00000127603_2	gene:ENSG00000127603	MACF1	1	+	gene:ENSG00000127603:s:39463612-39464909	gene:ENSG00000127603_2_CE_1	True	False	39463612-39463686	A	39465095-39465112	C1_A	39463686-39465095	18	False	True	True	0.619	0.851	-0.222	0.999	0
gene:ENSG00000127603_2	gene:ENSG00000127603	MACF1	1	+	gene:ENSG00000127603:t:39468593-39468732	gene:ENSG00000127603_2_CE_1	True	False	39468615-39468732	A	39465095-39465112	C2_A	39465112-39468615	18	False	True	True	0.622	0.853	-0.226	1	0
gene:ENSG00000127603_3	gene:ENSG00000127603	MACF1	1	+	gene:ENSG00000127603:s:39468593-39468732	gene:ENSG00000127603_3_CE_1	False	False	39468615-39468732	A	39469547-39469615	C1_A	39468732-39469547	69	False	True	True	0.308	0.632	-0.325	1	0
gene:ENSG00000127603_3	gene:ENSG00000127603	MACF1	1	+	gene:ENSG00000127603:t:39478661-39480486	gene:ENSG00000127603_3_CE_1	False	False	39479798-39480009	A	39469547-39469615	C2_A	39469615-39479798	69	False	True	True	0.28	0.56	-0.284	1	0
gene:ENSG00000197226_1	gene:ENSG00000197226	TBC1D9B	5	-	gene:ENSG00000197226:s:179867778-179867849	gene:ENSG00000197226_1_CE_1	False	False	179867778-179867849	A	179867445-179867495	C1_A	179867495-179867778	51	False	True	True	0.414	0.701	-0.282	1	0
gene:ENSG00000197226_1	gene:ENSG00000197226	TBC1D9B	5	-	gene:ENSG00000197226:t:179865838-179867028	gene:ENSG00000197226_1_CE_1	False	False	179865838-179865888	A	179867445-179867495	C2_A	179865888-179867445	51	False	True	True	0.455	0.713	-0.262	0.999	0
gene:ENSG00000073712_1	gene:ENSG00000073712	FERMT2	14	-	gene:ENSG00000073712:s:52893288-52893333	gene:ENSG00000073712_1_CE_1	False	False	52893293-52893333	A	52881796-52881828	C1_A	52881828-52893293	33	False	True	True	0.407	0.645	-0.246	0.997	0
gene:ENSG00000073712_1	gene:ENSG00000073712	FERMT2	14	-	gene:ENSG00000073712:t:52881244-52881469	gene:ENSG00000073712_1_CE_1	False	False	52881244-52881469	A	52881796-52881828	C2_A	52881469-52881796	33	False	True	True	0.414	0.687	-0.272	1	0
gene:ENSG00000010803_1	gene:ENSG00000010803	SCMH1	1	-	gene:ENSG00000010803:s:41160875-41160898	gene:ENSG00000010803_1_CE_3	True	False	41160875-41160898	A	41159725-41159933	C1_A	41159933-41160875	209	False	False	True	0.542	0.767	-0.218	0.976	0.001
gene:ENSG00000215386_1	gene:ENSG00000215386	MIR99AHG	21	+	gene:ENSG00000215386:t:16487490-16491142	gene:ENSG00000215386_1_CE_1	True	False	16487490-16487538	A	16391614-16391685	C2_A	16391685-16487490	72	False	False	True	0.269	0.553	-0.282	0.999	0
gene:ENSG00000165476_1	gene:ENSG00000165476	REEP3	10	+	gene:ENSG00000165476:s:63599170-63599283	gene:ENSG00000165476_1_CE_1	False	False	63599170-63599283	A	63599670-63599712	C1_A	63599283-63599670	43	False	True	True	0.383	0.761	-0.376	1	0
gene:ENSG00000165476_1	gene:ENSG00000165476	REEP3	10	+	gene:ENSG00000165476:t:63610187-63610334	gene:ENSG00000165476_1_CE_1	False	False	63610187-63610334	A	63599670-63599712	C2_A	63599712-63610187	43	False	True	True	0.277	0.69	-0.406	1	0
gene:ENSG00000156256_1	gene:ENSG00000156256	USP16	21	+	gene:ENSG00000156256:s:29024629-29024777	gene:ENSG00000156256_1_CE_1	False	False	29024629-29024777	A	29025709-29025771	C1_A	29024777-29025709	63	False	True	True	0.616	0.861	-0.231	0.987	0
gene:ENSG00000156256_1	gene:ENSG00000156256	USP16	21	+	gene:ENSG00000156256:t:29027873-29027974	gene:ENSG00000156256_1_CE_1	False	False	29027873-29027974	A	29025709-29025771	C2_A	29025771-29027873	63	False	True	True	0.694	0.892	-0.191	0.961	0
gene:ENSG00000197746_1	gene:ENSG00000197746	PSAP	10	-	gene:ENSG00000197746:t:71821876-71822205	gene:ENSG00000197746_1_CE_1	True	False	71821876-71822007	A	71823888-71823893	C2_A	71822007-71823888	6	False	False	True	0.677	0.912	-0.257	1	0
gene:ENSG00000197746_1	gene:ENSG00000197746	PSAP	10	-	gene:ENSG00000197746:s:71825837-71825893	gene:ENSG00000197746_1_CE_2	True	False	71825837-71825893	A	71823888-71823896	C1_A	71823896-71825837	9	False	True	True	0.595	0.767	-0.186	0.998	0
gene:ENSG00000107745_1	gene:ENSG00000107745	MICU1	10	-	gene:ENSG00000107745:s:72533746-72533789	gene:ENSG00000107745_1_CE_2	True	False	72533746-72533789	A	72524735-72524746	C1_A	72524746-72533746	12	False	False	True	0.746	0.925	-0.18	0.987	0
gene:ENSG00000138279_1	gene:ENSG00000138279	ANXA7	10	-	gene:ENSG00000138279:s:73396519-73396583	gene:ENSG00000138279_1_CE_1	False	False	73396519-73396583	A	73396044-73396109	C1_A	73396109-73396519	66	False	True	True	0.637	0.894	-0.256	1	0
gene:ENSG00000138279_1	gene:ENSG00000138279	ANXA7	10	-	gene:ENSG00000138279:t:73388312-73388414	gene:ENSG00000138279_1_CE_1	False	False	73388312-73388414	A	73396044-73396109	C2_A	73388414-73396044	66	False	True	True	0.659	0.915	-0.268	1	0
gene:ENSG00000138326_1	gene:ENSG00000138326	RPS24	10	+	gene:ENSG00000138326:s:78037194-78037304	gene:ENSG00000138326_1_CE_1	True	False	78037194-78037304	A	78037965-78037982	C1_A	78037304-78037965	18	False	True	True	0.588	0.862	-0.294	1	0
gene:ENSG00000138326_1	gene:ENSG00000138326	RPS24	10	+	gene:ENSG00000138326:t:78038556-78040225	gene:ENSG00000138326_1_CE_1	True	False	78040204-78040225	A	78037965-78037982	C2_A	78037982-78040204	18	False	True	True	0.596	0.869	-0.289	1	0
gene:ENSG00000154258_1	gene:ENSG00000154258	ABCA9	17	-	gene:ENSG00000154258:s:68985053-68985128	gene:ENSG00000154258_1_CE_1	False	False	68985053-68985128	A	68984885-68984979	C1_A	68984979-68985053	95	False	False	True	0.725	0.954	-0.221	0.967	0.001
gene:ENSG00000048028_1	gene:ENSG00000048028	USP28	11	-	gene:ENSG00000048028:s:113808298-113808437	gene:ENSG00000048028_1_CE_1	True	False	113808298-113808437	A	113806489-113806584	C1_A	113806584-113808298	96	False	False	True	0.314	0.561	-0.243	0.994	0
gene:ENSG00000149577_1	gene:ENSG00000149577	SIDT2	11	+	gene:ENSG00000149577:s:117186584-117186636	gene:ENSG00000149577_1_CE_1	False	False	117186584-117186636	A	117186990-117187001	C1_A	117186636-117186990	12	False	True	True	0.371	0.801	-0.43	1	0
gene:ENSG00000149577_1	gene:ENSG00000149577	SIDT2	11	+	gene:ENSG00000149577:t:117187378-117187449	gene:ENSG00000149577_1_CE_1	False	False	117187378-117187449	A	117186990-117187001	C2_A	117187001-117187378	12	False	True	True	0.402	0.823	-0.432	1	0
gene:ENSG00000019144_1	gene:ENSG00000019144	PHLDB1	11	+	gene:ENSG00000019144:s:118639162-118639355	gene:ENSG00000019144_1_CE_1	True	True	118639162-118639251	A	118639861-118640004	C1_A	118639251-118639861	144	False	False	True	0.137	0.417	-0.274	1	0
gene:ENSG00000019144_1	gene:ENSG00000019144	PHLDB1	11	+	gene:ENSG00000019144:t:118643800-118643940	gene:ENSG00000019144_1_CE_3	True	False	118643800-118643940	A	118642254-118642394	C2_A	118642394-118643800	141	False	False	True	0.204	0.458	-0.248	0.996	0
gene:ENSG00000065882_2	gene:ENSG00000065882	TBC1D1	4	+	gene:ENSG00000065882:t:38054199-38054338	gene:ENSG00000065882_2_CE_3	True	False	38054199-38054338	A	38053106-38053225	C2_A	38053225-38054199	120	False	False	True	0.561	0.85	-0.286	1	0
gene:ENSG00000114982_1	gene:ENSG00000114982	KANSL3	2	-	gene:ENSG00000114982:s:96608508-96608664	gene:ENSG00000114982_1_CE_1	False	False	96608508-96608664	A	96606970-96607047	C1_A	96607047-96608508	78	False	False	True	0.727	0.934	-0.203	0.983	0
gene:ENSG00000132780_1	gene:ENSG00000132780	NASP	1	+	gene:ENSG00000132780:s:45606482-45606680	gene:ENSG00000132780_1_CE_1	True	False	45606482-45606591	A	45607321-45608337	C1_A	45606591-45607321	1017	False	False	True	0.139	0.413	-0.272	0.995	0
gene:ENSG00000137177_2	gene:ENSG00000137177	KIF13A	6	-	gene:ENSG00000137177:s:17825768-17825934	gene:ENSG00000137177_2_CE_1	False	False	17825768-17825934	A	17821786-17821905	C1_A	17821905-17825768	120	False	True	True	0.548	0.808	-0.254	0.999	0
gene:ENSG00000137177_2	gene:ENSG00000137177	KIF13A	6	-	gene:ENSG00000137177:t:17817020-17817233	gene:ENSG00000137177_2_CE_1	False	False	17817020-17817233	A	17821786-17821905	C2_A	17817233-17821786	120	False	True	True	0.568	0.828	-0.262	1	0
gene:ENSG00000079277_1	gene:ENSG00000079277	MKNK1	1	-	gene:ENSG00000079277:s:46594113-46594280	gene:ENSG00000079277_1_CE_1	True	False	46594113-46594280	A	46585874-46585974	C1_A	46585974-46594113	101	False	True	True	0.403	0.778	-0.384	1	0
gene:ENSG00000079277_1	gene:ENSG00000079277	MKNK1	1	-	gene:ENSG00000079277:t:46583228-46583329	gene:ENSG00000079277_1_CE_1	True	False	46583228-46583329	A	46585874-46585974	C2_A	46583329-46585874	101	False	True	True	0.597	0.871	-0.263	0.994	0
gene:ENSG00000117859_1	gene:ENSG00000117859	OSBPL9	1	+	gene:ENSG00000117859:s:51714003-51714079	gene:ENSG00000117859_1_CE_1	False	False	51714003-51714079	A	51740143-51740211	C1_A	51714079-51740143	69	False	False	True	0.224	0.491	-0.268	0.998	0
gene:ENSG00000117859_1	gene:ENSG00000117859	OSBPL9	1	+	gene:ENSG00000117859:t:51745090-51745631	gene:ENSG00000117859_1_CE_1	False	False	51745536-51745631	A	51740143-51740211	C2_A	51740211-51745536	69	False	False	True	0.213	0.45	-0.24	0.992	0
gene:ENSG00000147364_1	gene:ENSG00000147364	FBXO25	8	+	gene:ENSG00000147364:s:463007-463150	gene:ENSG00000147364_1_CE_1	False	False	463007-463150	A	467720-467746	C1_A	463150-467720	27	False	True	True	0.448	0.659	-0.199	0.951	0.001
gene:ENSG00000147364_1	gene:ENSG00000147364	FBXO25	8	+	gene:ENSG00000147364:t:468715-469873	gene:ENSG00000147364_1_CE_1	False	False	468715-469873	A	467720-467746	C2_A	467746-468715	27	False	True	True	0.437	0.666	-0.224	0.973	0.001
gene:ENSG00000108953_1	gene:ENSG00000108953	YWHAE	17	-	gene:ENSG00000108953:s:1354211-1354347	gene:ENSG00000108953_1_CE_1	False	False	1354211-1354347	A	1347962-1348008	C1_A	1348008-1354211	47	False	True	True	0.546	0.804	-0.264	1	0
gene:ENSG00000108953_1	gene:ENSG00000108953	YWHAE	17	-	gene:ENSG00000108953:t:1344275-1345499	gene:ENSG00000108953_1_CE_1	False	False	1344275-1345499	A	1347962-1348008	C2_A	1345499-1347962	47	False	True	True	0.572	0.81	-0.244	1	0
gene:ENSG00000100280_1	gene:ENSG00000100280	AP1B1	22	-	gene:ENSG00000100280:s:29340656-29340857	gene:ENSG00000100280_1_CE_1	False	False	29340656-29340857	A	29339754-29339774	C1_A	29339774-29340656	21	False	True	True	0.152	0.36	-0.201	0.966	0.001
gene:ENSG00000100280_1	gene:ENSG00000100280	AP1B1	22	-	gene:ENSG00000100280:t:29338990-29339133	gene:ENSG00000100280_1_CE_1	False	False	29338990-29339133	A	29339754-29339774	C2_A	29339133-29339754	21	False	True	True	0.154	0.341	-0.192	0.956	0.001
gene:ENSG00000100296_1	gene:ENSG00000100296	THOC5	22	-	gene:ENSG00000100296:s:29531553-29531963	gene:ENSG00000100296_1_CE_1	False	False	29531831-29531963	A	29531078-29531110	C1_A	29531110-29531831	33	False	True	True	0.78	0.958	-0.185	0.958	0
gene:ENSG00000100296_1	gene:ENSG00000100296	THOC5	22	-	gene:ENSG00000100296:t:29528937-29529239	gene:ENSG00000100296_1_CE_1	False	False	29529162-29529239	A	29531078-29531110	C2_A	29529239-29531078	33	False	True	True	0.776	0.959	-0.186	0.959	0.001
gene:ENSG00000100330_1	gene:ENSG00000100330	MTMR3	22	+	gene:ENSG00000100330:s:30022463-30022697	gene:ENSG00000100330_1_CE_1	False	False	30022609-30022697	A	30023457-30023483	C1_A	30022697-30023457	27	False	True	True	0.711	0.923	-0.217	0.992	0
gene:ENSG00000100330_1	gene:ENSG00000100330	MTMR3	22	+	gene:ENSG00000100330:t:30025630-30030868	gene:ENSG00000100330_1_CE_1	False	False	30025630-30030868	A	30023457-30023483	C2_A	30023483-30025630	27	False	True	True	0.695	0.927	-0.229	0.992	0
gene:ENSG00000130595_1	gene:ENSG00000130595	TNNT3	11	+	gene:ENSG00000130595:s:1924918-1925116	gene:ENSG00000130595_1_CE_1	True	False	1925099-1925116	A	1925256-1925276	C1_A	1925116-1925256	21	False	False	True	0.335	0.56	-0.244	1	0
gene:ENSG00000130595_2	gene:ENSG00000130595	TNNT3	11	+	gene:ENSG00000130595:t:1938438-1938706	gene:ENSG00000130595_2_CE_2	True	False	1938438-1938706	A	1936963-1937003	C2_A	1937003-1938438	41	False	False	True	0.738	0.917	-0.193	1	0
gene:ENSG00000137700_1	gene:ENSG00000137700	SLC37A4	11	-	gene:ENSG00000137700:t:119025152-119025329	gene:ENSG00000137700_1_CE_1	False	False	119025152-119025329	A	119025692-119025757	C2_A	119025329-119025692	66	False	False	True	0.78	0.976	-0.2	0.996	0
gene:ENSG00000184009_1	gene:ENSG00000184009	ACTG1	17	-	gene:ENSG00000184009:s:81511903-81512150	gene:ENSG00000184009_1_CE_1	True	False	81511903-81512142	A	81511763-81511803	C1_A	81511803-81511903	41	False	False	True	0.061	0.302	-0.231	1	0
gene:ENSG00000197694_1	gene:ENSG00000197694	SPTAN1	9	+	gene:ENSG00000197694:s:128609239-128609561	gene:ENSG00000197694_1_CE_1	False	False	128609239-128609284	A	128609651-128609665	C1_A	128609284-128609651	15	False	True	True	0.399	0.594	-0.19	0.953	0.001
gene:ENSG00000197694_1	gene:ENSG00000197694	SPTAN1	9	+	gene:ENSG00000197694:t:128611602-128611845	gene:ENSG00000197694_1_CE_1	False	False	128611714-128611845	A	128609651-128609665	C2_A	128609665-128611714	15	False	True	True	0.416	0.604	-0.19	0.959	0.001
gene:ENSG00000187239_1	gene:ENSG00000187239	FNBP1	9	-	gene:ENSG00000187239:t:129908890-129908999	gene:ENSG00000187239_1_CE_1	True	False	129908890-129908999	A	129915966-129915980	C2_A	129908999-129915966	15	False	False	True	0.546	0.841	-0.289	0.999	0
gene:ENSG00000102710_1	gene:ENSG00000102710	SUPT20H	13	-	gene:ENSG00000102710:s:37012192-37013906	gene:ENSG00000102710_1_CE_1	False	False	37012192-37012297	A	37010552-37010655	C1_A	37010655-37012192	104	False	True	True	0.495	0.728	-0.224	0.981	0
gene:ENSG00000102710_1	gene:ENSG00000102710	SUPT20H	13	-	gene:ENSG00000102710:t:37009312-37009809	gene:ENSG00000102710_1_CE_1	False	False	37009312-37009809	A	37010552-37010655	C2_A	37009809-37010552	104	False	True	True	0.482	0.732	-0.241	0.989	0
gene:ENSG00000105357_1	gene:ENSG00000105357	MYH14	19	+	gene:ENSG00000105357:s:50223247-50223349	gene:ENSG00000105357_1_CE_1	False	False	50223247-50223349	A	50224154-50224177	C1_A	50223349-50224154	24	False	True	True	0.49	0.747	-0.256	0.999	0
gene:ENSG00000105357_1	gene:ENSG00000105357	MYH14	19	+	gene:ENSG00000105357:t:50225585-50225677	gene:ENSG00000105357_1_CE_1	False	False	50225585-50225677	A	50224154-50224177	C2_A	50224177-50225585	24	False	True	True	0.533	0.753	-0.216	0.993	0
gene:ENSG00000283103_1	gene:ENSG00000283103	gene:ENSG00000283103	19	-	gene:ENSG00000283103:s:58326823-58327252	gene:ENSG00000283103_1_CE_1	False	False	58326823-58327252	A	58325275-58325361	C1_A	58325361-58326823	87	False	True	True	0.566	0.8	-0.216	0.954	0.002
gene:ENSG00000283103_1	gene:ENSG00000283103	gene:ENSG00000283103	19	-	gene:ENSG00000283103:t:58314671-58315036	gene:ENSG00000283103_1_CE_1	False	False	58314671-58315036	A	58325275-58325361	C2_A	58315036-58325275	87	False	True	True	0.551	0.794	-0.238	0.981	0
gene:ENSG00000198752_1	gene:ENSG00000198752	CDC42BPB	14	-	gene:ENSG00000198752:s:102959631-102959710	gene:ENSG00000198752_1_CE_1	True	True	102959631-102959710	A	102956240-102956290	C1_A	102956290-102959631	51	False	True	True	0.079	0.308	-0.228	0.994	0
gene:ENSG00000198752_1	gene:ENSG00000198752	CDC42BPB	14	-	gene:ENSG00000198752:t:102954602-102954688	gene:ENSG00000198752_1_CE_1	True	False	102954602-102954688	A	102956240-102956290	C2_A	102954688-102956240	51	False	True	True	0.113	0.36	-0.236	0.991	0
gene:ENSG00000169756_2	gene:ENSG00000169756	LIMS1	2	+	gene:ENSG00000169756:s:108680695-108680770	gene:ENSG00000169756_2_CE_1	False	False	108680695-108680770	A	108680969-108681160	C1_A	108680770-108680969	192	False	True	True	0.536	0.856	-0.323	1	0
gene:ENSG00000169756_2	gene:ENSG00000169756	LIMS1	2	+	gene:ENSG00000169756:t:108683885-108687246	gene:ENSG00000169756_2_CE_1	False	False	108683885-108687246	A	108680969-108681160	C2_A	108681160-108683885	192	False	True	True	0.61	0.879	-0.264	1	0
gene:ENSG00000153201_1	gene:ENSG00000153201	RANBP2	2	+	gene:ENSG00000153201:s:108763237-108768388	gene:ENSG00000153201_1_CE_1	False	True	108763237-108768388	A	108769260-108769337	C1_A	108768388-108769260	78	False	True	True	0.143	0.386	-0.236	0.988	0
gene:ENSG00000153201_1	gene:ENSG00000153201	RANBP2	2	+	gene:ENSG00000153201:t:108771701-108771871	gene:ENSG00000153201_1_CE_1	False	True	108771701-108771871	A	108769260-108769337	C2_A	108769337-108771701	78	False	True	True	0.4	0.685	-0.288	1	0
gene:ENSG00000106610_1	gene:ENSG00000106610	STAG3L4	7	+	gene:ENSG00000106610:t:67362712-67362950	gene:ENSG00000106610_1_CE_6	True	True	67362712-67362950	A	67362156-67362278	C2_A	67362278-67362712	123	False	False	True	0.25	0.487	-0.236	0.994	0
gene:ENSG00000106610_1	gene:ENSG00000106610	STAG3L4	7	+	gene:ENSG00000106610:s:67356031-67356102	gene:ENSG00000106610_1_CE_13	True	True	67356031-67356102	A	67362156-67362278	C1_A	67356102-67362156	123	False	False	True	0.233	0.534	-0.286	0.983	0
gene:ENSG00000143774_1	gene:ENSG00000143774	GUK1	1	+	gene:ENSG00000143774:s:228140228-228140363	gene:ENSG00000143774_1_CE_1	True	False	228140228-228140363	A	228141124-228141288	C1_A	228140363-228141124	165	False	False	True	0.401	0.591	-0.194	0.973	0
gene:ENSG00000149136_1	gene:ENSG00000149136	SSRP1	11	-	gene:ENSG00000149136:s:57330855-57330927	gene:ENSG00000149136_1_CE_1	False	False	57330855-57330927	A	57330733-57330741	C1_A	57330741-57330855	9	False	True	True	0.412	0.747	-0.333	1	0
gene:ENSG00000149136_1	gene:ENSG00000149136	SSRP1	11	-	gene:ENSG00000149136:t:57330291-57330429	gene:ENSG00000149136_1_CE_1	False	False	57330291-57330429	A	57330733-57330741	C2_A	57330429-57330733	9	False	True	True	0.417	0.75	-0.337	1	0
gene:ENSG00000288534_1	gene:ENSG00000288534	gene:ENSG00000288534	11	+	gene:ENSG00000288534:t:57806915-57806983	gene:ENSG00000288534_1_CE_1	False	False	57806915-57806983	A	57806461-57806478	C2_A	57806478-57806915	18	False	False	True	0.113	0.324	-0.209	0.986	0
gene:ENSG00000198561_1	gene:ENSG00000198561	CTNND1	11	+	gene:ENSG00000198561:t:57806915-57806983	gene:ENSG00000198561_1_CE_1	False	False	57806915-57806983	A	57806461-57806478	C2_A	57806478-57806915	18	False	False	True	0.113	0.324	-0.209	0.986	0
gene:ENSG00000156831_1	gene:ENSG00000156831	NSMCE2	8	+	gene:ENSG00000156831:s:125091679-125091958	gene:ENSG00000156831_1_CE_2	True	False	125091679-125091958	A	125102051-125102146	C1_A	125091958-125102051	96	False	False	True	0.544	0.804	-0.252	0.99	0
gene:ENSG00000169398_2	gene:ENSG00000169398	PTK2	8	-	gene:ENSG00000169398:s:140764234-140764523	gene:ENSG00000169398_2_CE_1	False	False	140764234-140764290	A	140762368-140762388	C1_A	140762388-140764234	21	False	True	True	0.4	0.694	-0.294	0.998	0
gene:ENSG00000169398_2	gene:ENSG00000169398	PTK2	8	-	gene:ENSG00000169398:t:140761165-140761262	gene:ENSG00000169398_2_CE_1	False	False	140761165-140761262	A	140762368-140762388	C2_A	140761262-140762368	21	False	True	True	0.373	0.698	-0.315	1	0
gene:ENSG00000169398_3	gene:ENSG00000169398	PTK2	8	-	gene:ENSG00000169398:s:140674298-140674404	gene:ENSG00000169398_3_CE_1	False	False	140674298-140674404	A	140669727-140669735	C1_A	140669735-140674298	9	False	True	True	0.359	0.667	-0.303	1	0
gene:ENSG00000169398_3	gene:ENSG00000169398	PTK2	8	-	gene:ENSG00000169398:t:140668269-140668424	gene:ENSG00000169398_3_CE_1	False	False	140668269-140668424	A	140669727-140669735	C2_A	140668424-140669727	9	False	True	True	0.374	0.658	-0.287	1	0
gene:ENSG00000089597_1	gene:ENSG00000089597	GANAB	11	-	gene:ENSG00000089597:s:62634571-62635000	gene:ENSG00000089597_1_CE_1	False	False	62634821-62635000	A	62634310-62634375	C1_A	62634375-62634821	66	False	True	True	0.25	0.466	-0.217	0.991	0
gene:ENSG00000089597_1	gene:ENSG00000089597	GANAB	11	-	gene:ENSG00000089597:t:62633441-62633930	gene:ENSG00000089597_1_CE_1	False	False	62633445-62633514	A	62634310-62634375	C2_A	62633514-62634310	66	False	True	True	0.227	0.425	-0.197	0.974	0.001
gene:ENSG00000001497_1	gene:ENSG00000001497	LAS1L	X	-	gene:ENSG00000001497:s:65524764-65525050	gene:ENSG00000001497_1_CE_1	False	False	65524965-65525050	A	65524564-65524614	C1_A	65524614-65524965	51	False	True	True	0.634	0.881	-0.254	0.98	0.001
gene:ENSG00000001497_1	gene:ENSG00000001497	LAS1L	X	-	gene:ENSG00000001497:t:65524056-65524262	gene:ENSG00000001497_1_CE_1	False	False	65524056-65524262	A	65524564-65524614	C2_A	65524262-65524564	51	False	True	True	0.528	0.821	-0.28	0.965	0.001
gene:ENSG00000092841_1	gene:ENSG00000092841	MYL6	12	+	gene:ENSG00000092841:s:56158681-56158711	gene:ENSG00000092841_1_CE_1	False	False	56158684-56158711	A	56158902-56158920	C1_A	56158711-56158902	19	False	True	True	0.279	0.543	-0.269	1	0
gene:ENSG00000092841_1	gene:ENSG00000092841	MYL6	12	+	gene:ENSG00000092841:t:56159498-56159622	gene:ENSG00000092841_1_CE_1	False	True	56159587-56159622	A	56158902-56158920	C2_A	56158920-56159587	19	False	True	True	0.316	0.578	-0.259	1	0
gene:ENSG00000074054_1	gene:ENSG00000074054	CLASP1	2	-	gene:ENSG00000074054:s:121447337-121447507	gene:ENSG00000074054_1_CE_1	False	False	121447337-121447507	A	121445449-121445496	C1_A	121445496-121447337	48	False	True	True	0.673	0.956	-0.284	0.998	0
gene:ENSG00000074054_1	gene:ENSG00000074054	CLASP1	2	-	gene:ENSG00000074054:t:121430073-121430177	gene:ENSG00000074054_1_CE_1	False	False	121430073-121430177	A	121445449-121445496	C2_A	121430177-121445449	48	False	True	True	0.697	0.925	-0.223	0.978	0
gene:ENSG00000163166_1	gene:ENSG00000163166	IWS1	2	-	gene:ENSG00000163166:s:127486553-127486664	gene:ENSG00000163166_1_CE_1	False	False	127486553-127486664	A	127485874-127486033	C1_A	127486033-127486553	160	False	True	True	0.606	0.837	-0.236	0.995	0
gene:ENSG00000163166_1	gene:ENSG00000163166	IWS1	2	-	gene:ENSG00000163166:t:127480810-127481175	gene:ENSG00000163166_1_CE_1	False	False	127480810-127481175	A	127485874-127486033	C2_A	127481175-127485874	160	False	True	True	0.567	0.822	-0.251	0.999	0
gene:ENSG00000151914_1	gene:ENSG00000151914	DST	6	-	gene:ENSG00000151914:s:56466078-56466195	gene:ENSG00000151914_1_CE_1	False	False	56466078-56466195	A	56464685-56464756	C1_A	56464756-56466078	72	False	True	True	0.75	0.936	-0.176	1	0
gene:ENSG00000151914_1	gene:ENSG00000151914	DST	6	-	gene:ENSG00000151914:t:56463565-56464316	gene:ENSG00000151914_1_CE_1	False	False	56463565-56463764	A	56464685-56464756	C2_A	56463764-56464685	72	False	True	True	0.768	0.935	-0.162	0.996	0
gene:ENSG00000166887_1	gene:ENSG00000166887	VPS39	15	-	gene:ENSG00000166887:s:42199896-42199961	gene:ENSG00000166887_1_CE_1	False	False	42199896-42199961	A	42192066-42192098	C1_A	42192098-42199896	33	False	True	True	0.357	0.681	-0.319	0.999	0
gene:ENSG00000166887_1	gene:ENSG00000166887	VPS39	15	-	gene:ENSG00000166887:t:42191261-42191560	gene:ENSG00000166887_1_CE_1	False	False	42191261-42191560	A	42192066-42192098	C2_A	42191560-42192066	33	False	True	True	0.408	0.711	-0.302	0.998	0
gene:ENSG00000092531_1	gene:ENSG00000092531	SNAP23	15	+	gene:ENSG00000092531:s:42515237-42515354	gene:ENSG00000092531_1_CE_1	True	True	42515237-42515354	A	42521448-42521480	C1_A	42515354-42521448	33	False	True	True	0.379	0.738	-0.363	1	0
gene:ENSG00000092531_1	gene:ENSG00000092531	SNAP23	15	+	gene:ENSG00000092531:t:42527943-42528420	gene:ENSG00000092531_1_CE_1	True	True	42528262-42528420	A	42521448-42521480	C2_A	42521480-42528262	33	False	True	True	0.34	0.585	-0.243	0.997	0
gene:ENSG00000118418_1	gene:ENSG00000118418	HMGN3	6	-	gene:ENSG00000118418:s:79202276-79202389	gene:ENSG00000118418_1_CE_1	True	False	79202276-79202389	A	79202056-79202155	C1_A	79202155-79202276	100	False	False	True	0.677	0.92	-0.252	1	0
gene:ENSG00000135317_1	gene:ENSG00000135317	SNX14	6	-	gene:ENSG00000135317:s:85541028-85542043	gene:ENSG00000135317_1_CE_1	False	False	85541985-85542043	A	85538838-85538864	C1_A	85538864-85541985	27	False	False	True	0.752	0.944	-0.183	0.954	0.001
gene:ENSG00000136754_1	gene:ENSG00000136754	ABI1	10	-	gene:ENSG00000136754:s:26765218-26765318	gene:ENSG00000136754_1_CE_4	True	False	26765218-26765318	A	26763880-26763960	C1_A	26763960-26765218	81	False	False	True	0.271	0.729	-0.466	1	0
gene:ENSG00000136754_1	gene:ENSG00000136754	ABI1	10	-	gene:ENSG00000136754:t:26759062-26759238	gene:ENSG00000136754_1_CE_5	True	False	26759062-26759238	A	26763880-26763960	C2_A	26759238-26763880	81	False	True	True	0.185	0.5	-0.306	0.999	0
gene:ENSG00000150093_1	gene:ENSG00000150093	ITGB1	10	-	gene:ENSG00000150093:s:32908368-32908534	gene:ENSG00000150093_1_CE_1	False	False	32908368-32908534	A	32907063-32907143	C1_A	32907143-32908368	81	False	True	True	0.304	0.569	-0.274	1	0
gene:ENSG00000150093_1	gene:ENSG00000150093	ITGB1	10	-	gene:ENSG00000150093:t:32900277-32901635	gene:ENSG00000150093_1_CE_1	False	False	32900277-32901635	A	32907063-32907143	C2_A	32901635-32907063	81	False	True	True	0.299	0.53	-0.233	1	0
gene:ENSG00000104613_2	gene:ENSG00000104613	INTS10	8	+	gene:ENSG00000104613:t:19851649-19852083	gene:ENSG00000104613_2_CE_1	True	False	19851649-19852083	A	19849162-19849239	C2_A	19849239-19851649	78	False	False	True	0.206	0.452	-0.248	0.996	0
gene:ENSG00000120910_1	gene:ENSG00000120910	PPP3CC	8	+	gene:ENSG00000120910:t:22532225-22532306	gene:ENSG00000120910_1_CE_1	False	False	22532225-22532306	A	22531302-22531328	C2_A	22531328-22532225	27	False	False	True	0.765	0.94	-0.168	0.953	0
gene:ENSG00000166387_1	gene:ENSG00000166387	PPFIBP2	11	+	gene:ENSG00000166387:s:7639732-7639870	gene:ENSG00000166387_1_CE_1	False	False	7639732-7639870	A	7641033-7641065	C1_A	7639870-7641033	33	False	True	True	0.548	0.875	-0.32	0.997	0
gene:ENSG00000166387_1	gene:ENSG00000166387	PPFIBP2	11	+	gene:ENSG00000166387:t:7641479-7642156	gene:ENSG00000166387_1_CE_1	False	False	7641479-7642156	A	7641033-7641065	C2_A	7641065-7641479	33	False	True	True	0.541	0.911	-0.358	0.999	0
gene:ENSG00000163964_1	gene:ENSG00000163964	PIGX	3	+	gene:ENSG00000163964:s:196727923-196728351	gene:ENSG00000163964_1_CE_1	False	False	196727923-196728136	A	196728702-196728755	C1_A	196728136-196728702	54	False	True	True	0.431	0.749	-0.305	0.983	0
gene:ENSG00000163964_1	gene:ENSG00000163964	PIGX	3	+	gene:ENSG00000163964:t:196730992-196731093	gene:ENSG00000163964_1_CE_1	False	False	196730992-196731093	A	196728702-196728755	C2_A	196728755-196730992	54	False	True	True	0.472	0.782	-0.294	0.984	0
gene:ENSG00000174099_1	gene:ENSG00000174099	MSRB3	12	+	gene:ENSG00000174099:s:65278643-65278865	gene:ENSG00000174099_1_CE_1	True	False	65278643-65278865	A	65308529-65308655	C1_A	65278865-65308529	127	False	False	True	0.696	0.91	-0.208	0.975	0
gene:ENSG00000058272_1	gene:ENSG00000058272	PPP1R12A	12	-	gene:ENSG00000058272:s:79817394-79817518	gene:ENSG00000058272_1_CE_1	False	False	79817394-79817518	A	79810395-79810511	C1_A	79810511-79817394	117	False	True	True	0.189	0.683	-0.508	1	0
gene:ENSG00000058272_1	gene:ENSG00000058272	PPP1R12A	12	-	gene:ENSG00000058272:t:79809795-79810010	gene:ENSG00000058272_1_CE_1	False	False	79809795-79810010	A	79810395-79810511	C2_A	79810010-79810395	117	False	True	True	0.303	0.685	-0.394	1	0
gene:ENSG00000058272_2	gene:ENSG00000058272	PPP1R12A	12	-	gene:ENSG00000058272:s:79778550-79778600	gene:ENSG00000058272_2_CE_1	False	True	79778550-79778600	A	79777483-79777652	C1_A	79777652-79778550	170	False	True	True	0.305	0.72	-0.423	1	0
gene:ENSG00000058272_2	gene:ENSG00000058272	PPP1R12A	12	-	gene:ENSG00000058272:t:79773563-79776015	gene:ENSG00000058272_2_CE_1	False	True	79773563-79776015	A	79777483-79777652	C2_A	79776015-79777483	170	False	True	True	0.298	0.642	-0.344	1	0
gene:ENSG00000070961_1	gene:ENSG00000070961	ATP2B1	12	-	gene:ENSG00000070961:s:89599117-89599299	gene:ENSG00000070961_1_CE_1	False	False	89599117-89599299	A	89598657-89598743	C1_A	89598743-89599117	87	False	True	True	0.494	0.793	-0.296	0.999	0
gene:ENSG00000070961_1	gene:ENSG00000070961	ATP2B1	12	-	gene:ENSG00000070961:t:89588049-89591295	gene:ENSG00000070961_1_CE_1	False	False	89588049-89591295	A	89598657-89598743	C2_A	89591295-89598657	87	False	True	True	0.488	0.783	-0.288	0.998	0
gene:ENSG00000140299_1	gene:ENSG00000140299	BNIP2	15	-	gene:ENSG00000140299:t:59659146-59664120	gene:ENSG00000140299_1_CE_1	False	False	59659146-59664120	A	59668103-59668138	C2_A	59664120-59668103	36	False	False	True	0.697	0.878	-0.18	0.955	0.001
gene:ENSG00000116489_1	gene:ENSG00000116489	CAPZA1	1	+	gene:ENSG00000116489:s:112659329-112659779	gene:ENSG00000116489_1_CE_1	False	True	112659329-112659779	A	112666629-112666682	C1_A	112659779-112666629	54	False	True	True	0.043	0.244	-0.2	0.961	0.001
gene:ENSG00000116489_1	gene:ENSG00000116489	CAPZA1	1	+	gene:ENSG00000116489:t:112666920-112667145	gene:ENSG00000116489_1_CE_1	False	True	112667074-112667145	A	112666629-112666682	C2_A	112666682-112667074	54	False	True	True	0.114	0.437	-0.325	1	0
gene:ENSG00000079819_1	gene:ENSG00000079819	EPB41L2	6	-	gene:ENSG00000079819:t:130870039-130870126	gene:ENSG00000079819_1_CE_1	True	False	130870039-130870126	A	130870328-130870381	C2_A	130870126-130870328	54	False	False	True	0.264	0.607	-0.339	1	0
gene:ENSG00000079819_1	gene:ENSG00000079819	EPB41L2	6	-	gene:ENSG00000079819:s:130878104-130878625	gene:ENSG00000079819_1_CE_2	True	False	130878104-130878625	A	130876674-130876775	C1_A	130876775-130878104	102	False	False	True	0.293	0.605	-0.302	0.997	0
gene:ENSG00000072736_1	gene:ENSG00000072736	NFATC3	16	+	gene:ENSG00000072736:s:68190768-68192228	gene:ENSG00000072736_1_CE_1	True	False	68190768-68191775	A	68214329-68214432	C1_A	68191775-68214329	104	False	False	True	0.469	0.712	-0.233	0.986	0
gene:ENSG00000160194_1	gene:ENSG00000160194	NDUFV3	21	+	gene:ENSG00000160194:t:42908864-42913304	gene:ENSG00000160194_1_CE_2	True	False	42908864-42913304	A	42896927-42897047	C2_A	42897047-42908864	121	False	False	True	0.717	0.878	-0.157	0.991	0
gene:ENSG00000197381_1	gene:ENSG00000197381	ADARB1	21	+	gene:ENSG00000197381:s:45204555-45204736	gene:ENSG00000197381_1_CE_1	False	True	45204555-45204736	A	45205660-45205752	C1_A	45204736-45205660	93	False	False	True	0.256	0.594	-0.338	0.995	0
gene:ENSG00000243156_1	gene:ENSG00000243156	MICAL3	22	-	gene:ENSG00000243156:t:17791202-17791667	gene:ENSG00000243156_1_CE_1	True	False	17791202-17791301	A	17793729-17793794	C2_A	17791301-17793729	66	False	False	True	0.511	0.747	-0.222	0.958	0.002
gene:ENSG00000110721_1	gene:ENSG00000110721	CHKA	11	-	gene:ENSG00000110721:s:68061953-68062034	gene:ENSG00000110721_1_CE_1	True	False	68061953-68062034	A	68061493-68061830	C1_A	68061830-68061953	338	False	False	True	0.267	0.559	-0.279	0.976	0.001
gene:ENSG00000131626_1	gene:ENSG00000131626	PPFIA1	11	+	gene:ENSG00000131626:s:70362288-70362795	gene:ENSG00000131626_1_CE_1	False	False	70362288-70362488	A	70365373-70365435	C1_A	70362488-70365373	63	False	True	True	0.06	0.349	-0.289	1	0
gene:ENSG00000131626_1	gene:ENSG00000131626	PPFIA1	11	+	gene:ENSG00000131626:t:70371327-70372390	gene:ENSG00000131626_1_CE_1	False	True	70372215-70372390	A	70365373-70365435	C2_A	70365435-70372215	63	False	True	True	0.071	0.375	-0.299	0.999	0
gene:ENSG00000047849_1	gene:ENSG00000047849	MAP4	3	-	gene:ENSG00000047849:s:47914817-47914939	gene:ENSG00000047849_1_CE_2	True	False	47914817-47914939	A	47909038-47912421	C1_A	47912421-47914817	3384	False	False	True	0.712	0.92	-0.216	1	0
gene:ENSG00000178035_1	gene:ENSG00000178035	IMPDH2	3	-	gene:ENSG00000178035:s:49026324-49026419	gene:ENSG00000178035_1_CE_1	False	False	49026324-49026419	A	49025995-49026066	C1_A	49026066-49026324	72	False	True	True	0.393	0.633	-0.241	1	0
gene:ENSG00000178035_1	gene:ENSG00000178035	IMPDH2	3	-	gene:ENSG00000178035:t:49025126-49025415	gene:ENSG00000178035_1_CE_1	False	False	49025126-49025269	A	49025995-49026066	C2_A	49025269-49025995	72	False	True	True	0.45	0.71	-0.263	1	0
gene:ENSG00000054965_1	gene:ENSG00000054965	FAM168A	11	-	gene:ENSG00000054965:s:73430163-73430770	gene:ENSG00000054965_1_CE_1	False	False	73430690-73430770	A	73425022-73425048	C1_A	73425048-73430690	27	False	True	True	0.357	0.748	-0.376	0.996	0
gene:ENSG00000054965_1	gene:ENSG00000054965	FAM168A	11	-	gene:ENSG00000054965:t:73419874-73419999	gene:ENSG00000054965_1_CE_1	False	False	73419874-73419999	A	73425022-73425048	C2_A	73419999-73425022	27	False	True	True	0.379	0.747	-0.328	0.99	0
gene:ENSG00000008294_1	gene:ENSG00000008294	SPAG9	17	-	gene:ENSG00000008294:s:50999661-50999717	gene:ENSG00000008294_1_CE_1	False	False	50999661-50999717	A	50999476-50999487	C1_A	50999487-50999661	12	False	True	True	0.58	0.837	-0.258	0.998	0
gene:ENSG00000008294_1	gene:ENSG00000008294	SPAG9	17	-	gene:ENSG00000008294:t:50998413-50998617	gene:ENSG00000008294_1_CE_1	False	False	50998444-50998617	A	50999476-50999487	C2_A	50998617-50999476	12	False	True	True	0.589	0.837	-0.249	0.998	0
gene:ENSG00000141367_1	gene:ENSG00000141367	CLTC	17	+	gene:ENSG00000141367:s:59685587-59685808	gene:ENSG00000141367_1_CE_1	False	False	59685587-59685808	A	59687001-59687021	C1_A	59685808-59687001	21	False	True	True	0.428	0.796	-0.376	1	0
gene:ENSG00000141367_1	gene:ENSG00000141367	CLTC	17	+	gene:ENSG00000141367:t:59689156-59690826	gene:ENSG00000141367_1_CE_1	False	False	59690636-59690711	A	59687001-59687021	C2_A	59687021-59690636	21	False	True	True	0.353	0.72	-0.374	1	0
gene:ENSG00000134318_1	gene:ENSG00000134318	ROCK2	2	-	gene:ENSG00000134318:s:11197180-11197348	gene:ENSG00000134318_1_CE_1	True	True	11197180-11197348	A	11196687-11196863	C1_A	11196863-11197180	177	False	False	True	0.399	0.708	-0.301	0.998	0
gene:ENSG00000134318_2	gene:ENSG00000134318	ROCK2	2	-	gene:ENSG00000134318:s:11192148-11192361	gene:ENSG00000134318_2_CE_1	False	True	11192148-11192361	A	11184666-11184769	C1_A	11184769-11192148	104	False	True	True	0.494	0.832	-0.336	1	0
gene:ENSG00000134318_2	gene:ENSG00000134318	ROCK2	2	-	gene:ENSG00000134318:t:11179759-11183440	gene:ENSG00000134318_2_CE_1	False	True	11179759-11183440	A	11184666-11184769	C2_A	11183440-11184666	104	False	True	True	0.515	0.819	-0.31	1	0
gene:ENSG00000067113_1	gene:ENSG00000067113	PLPP1	5	-	gene:ENSG00000067113:s:55534572-55534969	gene:ENSG00000067113_1_CE_2	True	False	55534572-55534969	A	55490960-55491114	C1_A	55491114-55534572	155	False	False	True	0.45	0.636	-0.183	0.962	0.001
gene:ENSG00000132842_1	gene:ENSG00000132842	AP3B1	5	-	gene:ENSG00000132842:s:78012372-78015873	gene:ENSG00000132842_1_CE_1	False	False	78015410-78015548	A	78003459-78003494	C1_A	78003494-78015410	36	False	True	True	0.318	0.745	-0.436	1	0
gene:ENSG00000132842_1	gene:ENSG00000132842	AP3B1	5	-	gene:ENSG00000132842:t:78000522-78003077	gene:ENSG00000132842_1_CE_1	False	False	78000522-78003055	A	78003459-78003494	C2_A	78003055-78003459	36	False	True	True	0.328	0.759	-0.432	1	0
gene:ENSG00000164329_1	gene:ENSG00000164329	TENT2	5	+	gene:ENSG00000164329:s:79679579-79679670	gene:ENSG00000164329_1_CE_1	True	True	79679579-79679670	A	79680919-79680984	C1_A	79679670-79680919	66	False	True	True	0.019	0.231	-0.205	0.992	0
gene:ENSG00000164329_1	gene:ENSG00000164329	TENT2	5	+	gene:ENSG00000164329:t:79681652-79682061	gene:ENSG00000164329_1_CE_1	True	True	79681982-79682061	A	79680919-79680984	C2_A	79680984-79681982	66	False	True	True	0.063	0.283	-0.211	0.992	0
gene:ENSG00000138434_1	gene:ENSG00000138434	ITPRID2	2	+	gene:ENSG00000138434:s:181915216-181916427	gene:ENSG00000138434_1_CE_1	True	True	181915216-181916427	A	181916600-181917005	C1_A	181916427-181916600	406	False	True	True	0.413	0.722	-0.309	1	0
gene:ENSG00000138434_1	gene:ENSG00000138434	ITPRID2	2	+	gene:ENSG00000138434:t:181918598-181918675	gene:ENSG00000138434_1_CE_1	True	False	181918598-181918675	A	181916600-181917005	C2_A	181917005-181918598	406	False	True	True	0.565	0.836	-0.275	1	0
gene:ENSG00000130340_1	gene:ENSG00000130340	SNX9	6	+	gene:ENSG00000130340:s:157875051-157875176	gene:ENSG00000130340_1_CE_1	False	False	157875051-157875176	A	157888571-157888660	C1_A	157875176-157888571	90	False	True	True	0.247	0.669	-0.431	1	0
gene:ENSG00000130340_1	gene:ENSG00000130340	SNX9	6	+	gene:ENSG00000130340:t:157896827-157896998	gene:ENSG00000130340_1_CE_1	False	False	157896827-157896998	A	157888571-157888660	C2_A	157888660-157896827	90	False	True	True	0.272	0.734	-0.469	1	0
gene:ENSG00000075624_1	gene:ENSG00000075624	ACTB	7	-	gene:ENSG00000075624:s:5529067-5529400	gene:ENSG00000075624_1_CE_1	True	False	5529161-5529400	A	5529019-5529059	C1_A	5529059-5529161	41	False	True	True	0.065	0.368	-0.303	1	0
gene:ENSG00000075624_1	gene:ENSG00000075624	ACTB	7	-	gene:ENSG00000075624:t:5528717-5528719	gene:ENSG00000075624_1_CE_1	True	False	5528717-5528719	A	5529019-5529059	C2_A	5528719-5529019	41	False	True	True	0.03	0.165	-0.152	0.988	0
gene:ENSG00000140612_1	gene:ENSG00000140612	SEC11A	15	-	gene:ENSG00000140612:s:84680713-84680832	gene:ENSG00000140612_1_CE_1	False	False	84680713-84680832	A	84679932-84679969	C1_A	84679969-84680713	38	False	True	True	0.177	0.433	-0.259	1	0
gene:ENSG00000140612_1	gene:ENSG00000140612	SEC11A	15	-	gene:ENSG00000140612:t:84670725-84673826	gene:ENSG00000140612_1_CE_1	False	False	84670725-84670782	A	84679932-84679969	C2_A	84670782-84679932	38	False	True	True	0.146	0.405	-0.265	1	0
gene:ENSG00000143398_1	gene:ENSG00000143398	PIP5K1A	1	+	gene:ENSG00000143398:s:151198551-151199187	gene:ENSG00000143398_1_CE_1	True	False	151198551-151199081	A	151215962-151215991	C1_A	151199081-151215962	30	False	False	True	0.351	0.64	-0.277	0.981	0.001
gene:ENSG00000140575_1	gene:ENSG00000140575	IQGAP1	15	+	gene:ENSG00000140575:s:90482197-90482281	gene:ENSG00000140575_1_CE_1	False	False	90482197-90482281	A	90482702-90482749	C1_A	90482281-90482702	48	False	False	True	0.188	0.42	-0.221	0.973	0.001
gene:ENSG00000196547_1	gene:ENSG00000196547	MAN2A2	15	+	gene:ENSG00000196547:t:90918194-90918388	gene:ENSG00000196547_1_CE_1	True	False	90918194-90918388	A	90916586-90916660	C2_A	90916660-90918194	75	False	False	True	0.148	0.324	-0.18	0.958	0.001
gene:ENSG00000079308_1	gene:ENSG00000079308	TNS1	2	-	gene:ENSG00000079308:s:217847510-217849087	gene:ENSG00000079308_1_CE_1	True	True	217847510-217849087	A	217841199-217841285	C1_A	217841285-217847510	87	False	True	True	0.343	0.618	-0.277	1	0
gene:ENSG00000079308_1	gene:ENSG00000079308	TNS1	2	-	gene:ENSG00000079308:t:217836015-217836211	gene:ENSG00000079308_1_CE_1	True	True	217836015-217836211	A	217841199-217841285	C2_A	217836211-217841199	87	False	True	True	0.259	0.566	-0.31	1	0
gene:ENSG00000079308_2	gene:ENSG00000079308	TNS1	2	-	gene:ENSG00000079308:t:217821740-217821938	gene:ENSG00000079308_2_CE_1	True	False	217821740-217821938	A	217829844-217829882	C2_A	217821938-217829844	39	False	False	True	0.486	0.752	-0.268	1	0
gene:ENSG00000079308_2	gene:ENSG00000079308	TNS1	2	-	gene:ENSG00000079308:s:217831455-217831547	gene:ENSG00000079308_2_CE_2	True	False	217831455-217831547	A	217829844-217829882	C1_A	217829882-217831455	39	False	True	True	0.449	0.767	-0.323	1	0
gene:ENSG00000068305_1	gene:ENSG00000068305	MEF2A	15	+	gene:ENSG00000068305:s:99690241-99690428	gene:ENSG00000068305_1_CE_1	False	False	99690241-99690428	A	99703362-99703385	C1_A	99690428-99703362	24	False	True	True	0.66	0.847	-0.185	0.976	0
gene:ENSG00000068305_1	gene:ENSG00000068305	MEF2A	15	+	gene:ENSG00000068305:t:99706595-99706855	gene:ENSG00000068305_1_CE_1	False	False	99706729-99706855	A	99703362-99703385	C2_A	99703385-99706729	24	False	True	True	0.597	0.811	-0.212	0.996	0
gene:ENSG00000116604_1	gene:ENSG00000116604	MEF2D	1	-	gene:ENSG00000116604:s:156476929-156477202	gene:ENSG00000116604_1_CE_1	False	False	156477012-156477202	A	156476494-156476514	C1_A	156476514-156477012	21	False	True	True	0.808	0.962	-0.17	0.968	0.001
gene:ENSG00000116604_1	gene:ENSG00000116604	MEF2D	1	-	gene:ENSG00000116604:t:156475108-156475237	gene:ENSG00000116604_1_CE_1	False	False	156475108-156475237	A	156476494-156476514	C2_A	156475237-156476494	21	False	True	True	0.812	0.963	-0.165	0.962	0.001
gene:ENSG00000133884_1	gene:ENSG00000133884	DPF2	11	+	gene:ENSG00000133884:s:65343991-65344095	gene:ENSG00000133884_1_CE_1	False	False	65343991-65344069	A	65344580-65344621	C1_A	65344069-65344580	42	False	True	True	0.583	0.849	-0.268	0.999	0
gene:ENSG00000133884_1	gene:ENSG00000133884	DPF2	11	+	gene:ENSG00000133884:t:65345666-65345706	gene:ENSG00000133884_1_CE_1	False	False	65345666-65345706	A	65344580-65344621	C2_A	65344621-65345666	42	False	True	True	0.611	0.854	-0.24	0.995	0
gene:ENSG00000182606_1	gene:ENSG00000182606	TRAK1	3	+	gene:ENSG00000182606:s:42219494-42219596	gene:ENSG00000182606_1_CE_1	False	False	42219494-42219596	A	42220499-42220591	C1_A	42219596-42220499	93	False	True	True	0.483	0.802	-0.322	1	0
gene:ENSG00000182606_1	gene:ENSG00000182606	TRAK1	3	+	gene:ENSG00000182606:t:42222942-42225890	gene:ENSG00000182606_1_CE_1	False	False	42222942-42225890	A	42220499-42220591	C2_A	42220591-42222942	93	False	True	True	0.356	0.681	-0.318	1	0
gene:ENSG00000122705_1	gene:ENSG00000122705	CLTA	9	+	gene:ENSG00000122705:s:36204068-36204179	gene:ENSG00000122705_1_CE_1	False	False	36204068-36204179	A	36210625-36210660	C1_A	36204179-36210625	36	False	True	True	0.073	0.251	-0.176	0.992	0
gene:ENSG00000122705_1	gene:ENSG00000122705	CLTA	9	+	gene:ENSG00000122705:t:36211603-36212061	gene:ENSG00000122705_1_CE_1	False	False	36211603-36212061	A	36210625-36210660	C2_A	36210660-36211603	36	False	True	True	0.079	0.273	-0.198	0.999	0
gene:ENSG00000145362_1	gene:ENSG00000145362	ANK2	4	+	gene:ENSG00000145362:s:113302767-113303731	gene:ENSG00000145362_1_CE_1	False	False	113302767-113302839	A	113304224-113304277	C1_A	113302839-113304224	54	False	False	True	0.783	0.967	-0.194	0.981	0
gene:ENSG00000145362_2	gene:ENSG00000145362	ANK2	4	+	gene:ENSG00000145362:s:113345900-113347792	gene:ENSG00000145362_2_CE_1	False	False	113345900-113346022	A	113348276-113348308	C1_A	113346022-113348276	33	False	True	True	0.785	0.978	-0.189	0.993	0
gene:ENSG00000145362_2	gene:ENSG00000145362	ANK2	4	+	gene:ENSG00000145362:t:113350228-113351700	gene:ENSG00000145362_2_CE_1	False	False	113350228-113350249	A	113348276-113348308	C2_A	113348308-113350228	33	False	True	True	0.779	0.975	-0.193	0.994	0
gene:ENSG00000145362_3	gene:ENSG00000145362	ANK2	4	+	gene:ENSG00000145362:t:113381457-113384221	gene:ENSG00000145362_3_CE_3	True	False	113381457-113384221	A	113378090-113378181	C2_A	113378181-113381457	92	False	False	True	0.552	0.784	-0.231	0.999	0
gene:ENSG00000145362_3	gene:ENSG00000145362	ANK2	4	+	gene:ENSG00000145362:s:113374732-113375667	gene:ENSG00000145362_3_CE_4	True	False	113374764-113374946	A	113378090-113378181	C1_A	113374946-113378090	92	False	False	True	0.682	0.894	-0.212	0.992	0
gene:ENSG00000007047_1	gene:ENSG00000007047	MARK4	19	+	gene:ENSG00000007047:s:45297676-45297954	gene:ENSG00000007047_1_CE_1	False	False	45297676-45297954	A	45298143-45298222	C1_A	45297954-45298143	80	False	False	True	0.605	0.888	-0.276	0.991	0
gene:ENSG00000090372_1	gene:ENSG00000090372	STRN4	19	-	gene:ENSG00000090372:s:46736823-46736901	gene:ENSG00000090372_1_CE_1	False	False	46736823-46736901	A	46733816-46733875	C1_A	46733875-46736823	60	False	False	True	0.103	0.311	-0.199	0.977	0
gene:ENSG00000073910_1	gene:ENSG00000073910	FRY	13	+	gene:ENSG00000073910:s:32254148-32254394	gene:ENSG00000073910_1_CE_1	False	False	32254224-32254394	A	32257964-32257972	C1_A	32254394-32257964	9	False	True	True	0.322	0.657	-0.327	1	0
gene:ENSG00000073910_1	gene:ENSG00000073910	FRY	13	+	gene:ENSG00000073910:t:32261616-32261816	gene:ENSG00000073910_1_CE_1	False	False	32261616-32261816	A	32257964-32257972	C2_A	32257972-32261616	9	False	True	True	0.318	0.657	-0.341	1	0
gene:ENSG00000129116_2	gene:ENSG00000129116	PALLD	4	+	gene:ENSG00000129116:s:168894169-168894677	gene:ENSG00000129116_2_CE_1	False	False	168894169-168894677	A	168896549-168896599	C1_A	168894677-168896549	51	False	True	True	0.544	0.792	-0.251	1	0
gene:ENSG00000129116_2	gene:ENSG00000129116	PALLD	4	+	gene:ENSG00000129116:t:168897977-168898516	gene:ENSG00000129116_2_CE_1	False	False	168898493-168898516	A	168896549-168896599	C2_A	168896599-168898493	51	False	True	True	0.526	0.81	-0.288	1	0
gene:ENSG00000129116_3	gene:ENSG00000129116	PALLD	4	+	gene:ENSG00000129116:s:168924945-168925078	gene:ENSG00000129116_3_CE_1	True	False	168924945-168925078	A	168925233-168925278	C1_A	168925078-168925233	46	False	True	True	0.518	0.879	-0.369	1	0
gene:ENSG00000129116_3	gene:ENSG00000129116	PALLD	4	+	gene:ENSG00000129116:t:168926213-168928457	gene:ENSG00000129116_3_CE_1	True	False	168926213-168928457	A	168925233-168925278	C2_A	168925278-168926213	46	False	True	True	0.469	0.813	-0.356	1	0
gene:ENSG00000136280_1	gene:ENSG00000136280	CCM2	7	+	gene:ENSG00000136280:s:45069826-45069961	gene:ENSG00000136280_1_CE_1	True	False	45069826-45069961	C2	45072726-45072783	C1_C2	45069961-45072726	123	False	False	True	0.821	0.627	0.188	0.978	0
gene:ENSG00000131504_1	gene:ENSG00000131504	DIAPH1	5	-	gene:ENSG00000131504:t:141515016-141517008	gene:ENSG00000131504_1_CE_1	True	False	141515016-141517008	C1	141524143-141524229	C2_C1	141517008-141524143	53	False	False	True	0.584	0.345	0.242	0.997	0
gene:ENSG00000198363_2	gene:ENSG00000198363	ASPH	8	-	gene:ENSG00000198363:s:61680524-61681036	gene:ENSG00000198363_2_CE_1	True	False	61680968-61681036	C2	61653568-61653660	C1_C2	61653660-61680968	42	False	False	True	0.214	0.044	0.18	0.985	0
gene:ENSG00000072210_1	gene:ENSG00000072210	ALDH3A2	17	+	gene:ENSG00000072210:s:19671721-19671956	gene:ENSG00000072210_1_CE_1	True	False	19671721-19671956	C2	19675496-19675499	C1_C2	19671956-19675496	125	False	False	True	0.703	0.492	0.216	0.987	0
gene:ENSG00000175224_1	gene:ENSG00000175224	ATG13	11	+	gene:ENSG00000175224:s:46659422-46660029	gene:ENSG00000175224_1_CE_1	True	False	46659422-46659485	C2	46665383-46665519	C1_C2	46659485-46665383	111	False	False	True	0.539	0.256	0.283	0.994	0
gene:ENSG00000130066_1	gene:ENSG00000130066	SAT1	X	+	gene:ENSG00000130066:t:23784753-23785429	gene:ENSG00000130066_1_CE_1	True	False	23785328-23785429	C1	23783800-23783883	C2_C1	23783883-23785328	110	False	False	True	0.688	0.42	0.261	0.999	0
gene:ENSG00000177119_1	gene:ENSG00000177119	ANO6	12	+	gene:ENSG00000177119:t:45302014-45302093	gene:ENSG00000177119_1_CE_1	True	False	45302014-45302093	C1	45215987-45216391	C2_C1	45216391-45302014	63	False	False	True	0.63	0.297	0.333	1	0
gene:ENSG00000163875_1	gene:ENSG00000163875	MEAF6	1	-	gene:ENSG00000163875:t:37495874-37495918	gene:ENSG00000163875_1_CE_1	True	False	37495874-37495918	C1	37501804-37501996	C2_C1	37495918-37501804	58	False	False	True	0.81	0.589	0.219	0.98	0.001
gene:ENSG00000205581_1	gene:ENSG00000205581	HMGN1	21	-	gene:ENSG00000205581:t:39345146-39345274	gene:ENSG00000205581_1_CE_1	True	False	39345146-39345274	C1	39348292-39348339	C2_C1	39345274-39348292	129	False	False	True	0.573	0.394	0.178	0.955	0.001
gene:ENSG00000065882_2	gene:ENSG00000065882	TBC1D1	4	+	gene:ENSG00000065882:s:38049618-38049898	gene:ENSG00000065882_2_CE_2	True	False	38049618-38049898	C2	38054199-38054338	C1_C2	38049898-38054199	162	False	False	True	0.472	0.17	0.295	1	0
gene:ENSG00000168763_1	gene:ENSG00000168763	CNNM3	2	+	gene:ENSG00000168763:s:96828996-96829134	gene:ENSG00000168763_1_CE_1	True	False	96828996-96829134	C2	96832552-96835382	C1_C2	96829134-96832552	100	False	False	True	0.221	0.038	0.194	0.976	0.001
gene:ENSG00000168763_1	gene:ENSG00000168763	CNNM3	2	+	gene:ENSG00000168763:t:96832552-96835382	gene:ENSG00000168763_1_CE_1	True	False	96832552-96835382	C1	96828996-96829134	C2_C1	96829134-96832552	100	False	False	True	0.239	0.041	0.203	0.984	0
gene:ENSG00000112183_1	gene:ENSG00000112183	RBM24	6	+	gene:ENSG00000112183:s:17284657-17284711	gene:ENSG00000112183_1_CE_1	True	False	17284657-17284711	C2	17291756-17293871	C1_C2	17284711-17291756	113	False	False	True	0.589	0.403	0.189	0.99	0
gene:ENSG00000214548_2	gene:ENSG00000214548	MEG3	14	+	gene:ENSG00000214548:t:100833764-100834751	gene:ENSG00000214548_2_CE_1	True	False	100834632-100834751	C1	100831421-100831534	C2_C1	100831534-100834632	130	False	False	True	0.262	0.005	0.244	1	0
gene:ENSG00000214548_2	gene:ENSG00000214548	MEG3	14	+	gene:ENSG00000214548:s:100831421-100831534	gene:ENSG00000214548_2_CE_2	True	False	100831421-100831534	C2	100836167-100836300	C1_C2	100831534-100836167	130	False	False	True	0.435	0.11	0.335	1	0
gene:ENSG00000130595_1	gene:ENSG00000130595	TNNT3	11	+	gene:ENSG00000130595:t:1926695-1926709	gene:ENSG00000130595_1_CE_1	True	False	1926695-1926709	C1	1925099-1925116	C2_C1	1925116-1926695	21	False	False	True	0.686	0.496	0.189	1	0
gene:ENSG00000130595_2	gene:ENSG00000130595	TNNT3	11	+	gene:ENSG00000130595:s:1936214-1936254	gene:ENSG00000130595_2_CE_2	True	False	1936214-1936254	C2	1938438-1938706	C1_C2	1936254-1938438	41	False	False	True	0.789	0.51	0.274	1	0
gene:ENSG00000184009_1	gene:ENSG00000184009	ACTG1	17	-	gene:ENSG00000184009:t:81511188-81511626	gene:ENSG00000184009_1_CE_1	True	False	81511188-81511626	C1	81511903-81512142	C2_C1	81511626-81511903	41	False	False	True	0.91	0.661	0.261	1	0
gene:ENSG00000101365_1	gene:ENSG00000101365	IDH3B	20	-	gene:ENSG00000101365:s:2659525-2659585	gene:ENSG00000101365_1_CE_1	True	False	2659525-2659585	C2	2658542-2658837	C1_C2	2658837-2659525	204	False	False	True	0.263	0.075	0.193	1	0
gene:ENSG00000101365_1	gene:ENSG00000101365	IDH3B	20	-	gene:ENSG00000101365:t:2658542-2658837	gene:ENSG00000101365_1_CE_1	True	False	2658542-2658837	C1	2659525-2659585	C2_C1	2658837-2659525	204	False	False	True	0.731	0.303	0.434	1	0
gene:ENSG00000196535_1	gene:ENSG00000196535	MYO18A	17	-	gene:ENSG00000196535:s:29082316-29082438	gene:ENSG00000196535_1_CE_1	False	False	29082316-29082438	C2	29071122-29074914	C1_C2	29074914-29082316	1274	False	False	True	0.188	0.027	0.163	0.997	0
gene:ENSG00000067445_2	gene:ENSG00000067445	TRO	X	+	gene:ENSG00000067445:s:54928603-54928947	gene:ENSG00000067445_2_CE_1	True	False	54928603-54928710	C2	54931204-54931431	C1_C2	54928710-54931204	291	False	False	True	0.304	0.003	0.287	1	0
gene:ENSG00000067445_2	gene:ENSG00000067445	TRO	X	+	gene:ENSG00000067445:t:54931204-54931431	gene:ENSG00000067445_2_CE_1	True	False	54931204-54931431	C1	54928603-54928710	C2_C1	54928710-54931204	291	False	False	True	0.31	0.004	0.294	1	0
gene:ENSG00000127241_1	gene:ENSG00000127241	MASP1	3	-	gene:ENSG00000127241:t:187285825-187286077	gene:ENSG00000127241_1_CE_2	True	False	187285825-187286056	C1	187291628-187291980	C2_C1	187286056-187291628	106	False	False	True	0.987	0.795	0.18	0.985	0
gene:ENSG00000072163_1	gene:ENSG00000072163	LIMS2	2	-	gene:ENSG00000072163:t:127657403-127657562	gene:ENSG00000072163_1_CE_1	True	False	127657403-127657562	C1	127675014-127675530	C2_C1	127657562-127675014	66	False	False	True	0.735	0.441	0.293	0.999	0
gene:ENSG00000120910_1	gene:ENSG00000120910	PPP3CC	8	+	gene:ENSG00000120910:s:22528506-22528577	gene:ENSG00000120910_1_CE_1	False	False	22528506-22528577	C2	22532225-22532306	C1_C2	22528577-22532225	27	False	False	True	0.238	0.06	0.173	0.97	0
gene:ENSG00000061938_1	gene:ENSG00000061938	TNK2	3	-	gene:ENSG00000061938:s:195870114-195870168	gene:ENSG00000061938_1_CE_1	True	False	195870114-195870168	C2	195868349-195868709	C1_C2	195868709-195870114	114	False	False	True	0.369	0.089	0.285	1	0
gene:ENSG00000061938_1	gene:ENSG00000061938	TNK2	3	-	gene:ENSG00000061938:t:195868349-195868709	gene:ENSG00000061938_1_CE_1	True	False	195868349-195868709	C1	195870114-195870168	C2_C1	195868709-195870114	114	False	False	True	0.351	0.081	0.267	1	0
gene:ENSG00000079805_1	gene:ENSG00000079805	DNM2	19	+	gene:ENSG00000079805:s:10802288-10802599	gene:ENSG00000079805_1_CE_1	True	False	10802288-10802358	C2	10805916-10805967	C1_C2	10802358-10805916	30	False	False	True	0.609	0.429	0.184	0.964	0.001
gene:ENSG00000243156_1	gene:ENSG00000243156	MICAL3	22	-	gene:ENSG00000243156:s:17808844-17808937	gene:ENSG00000243156_1_CE_1	True	False	17808844-17808937	C2	17791202-17791301	C1_C2	17791301-17808844	66	False	False	True	0.477	0.162	0.296	0.99	0
gene:ENSG00000121067_1	gene:ENSG00000121067	SPOP	17	-	gene:ENSG00000121067:t:49622414-49622876	gene:ENSG00000121067_1_CE_2	True	False	49622733-49622876	C1	49677933-49678163	C2_C1	49622876-49677933	51	False	False	True	0.586	0.32	0.258	0.994	0
gene:ENSG00000134318_1	gene:ENSG00000134318	ROCK2	2	-	gene:ENSG00000134318:t:11194955-11195210	gene:ENSG00000134318_1_CE_1	True	False	11194955-11195025	C1	11197180-11197348	C2_C1	11195025-11197180	177	False	False	True	0.413	0.136	0.276	0.999	0
gene:ENSG00000159445_1	gene:ENSG00000159445	THEM4	1	-	gene:ENSG00000159445:s:151894830-151895194	gene:ENSG00000159445_1_CE_1	True	False	151895008-151895194	C2	151889214-151889373	C1_C2	151889373-151895008	232	False	False	True	0.435	0.205	0.216	0.966	0.001
gene:ENSG00000143549_3	gene:ENSG00000143549	TPM3	1	-	gene:ENSG00000143549:t:154155304-154157721	gene:ENSG00000143549_3_CE_1	True	False	154155304-154157721	C1	154170400-154170469	C2_C1	154157721-154170400	79	False	False	True	0.725	0.54	0.18	0.962	0.001
gene:ENSG00000143537_1	gene:ENSG00000143537	ADAM15	1	+	gene:ENSG00000143537:s:155060763-155060832	gene:ENSG00000143537_1_CE_2	True	False	155060763-155060832	C2	155062245-155062369	C1_C2	155060832-155062245	75	False	False	True	0.784	0.585	0.191	0.966	0.001
gene:ENSG00000198467_1	gene:ENSG00000198467	TPM2	9	-	gene:ENSG00000198467:s:35685064-35685139	gene:ENSG00000198467_1_CE_1	True	False	35685064-35685139	C2	35684488-35684550	C1_C2	35684550-35685064	76	False	False	True	0.663	0.243	0.439	1	0

## Sheet: exon inclusion
Supplementary table S5: Majiq analysis of missplicing events FSHD
List of altered splice events for FSHD with following filter settings: FDR (false discovery rate) > 95% and psi (percent spliced in) values > 0.1 and < -0.1; different types of event in differnt tabs
lsv: local splicing variation
module_id	gene_id	gene_name	seqid	strand	lsv_id	event_id	complex	denovo	reference_exon_coord	spliced_with	spliced_with_coord	junction_name	junction_coord	event_size	event_non_changing	event_changing	junction_changing	disease_median_psi	control_median_psi	control.disease_median_dpsi	control.disease_probability_changing	control.disease_probability_non_changing
gene:ENSG00000099290_1	gene:ENSG00000099290	WASHC2A	10	+	gene:ENSG00000099290:t:50127583-50127795	gene:ENSG00000099290_1_CE_2	True	False	50127583-50127795	A	50127160-50127222	C2_A	50127222-50127583	63	False	False	True	0.377	0.151	0.219	0.973	0.001
gene:ENSG00000106771_1	gene:ENSG00000106771	TMEM245	9	-	gene:ENSG00000106771:s:109106508-109106609	gene:ENSG00000106771_1_CE_1	True	False	109106508-109106609	A	109093475-109093591	C1_A	109093591-109106508	117	False	False	True	0.651	0.365	0.268	0.971	0.001
gene:ENSG00000214548_2	gene:ENSG00000214548	MEG3	14	+	gene:ENSG00000214548:s:100832064-100832641	gene:ENSG00000214548_2_CE_4	True	False	100832064-100832641	A	100834632-100834751	C1_A	100832641-100834632	120	False	False	True	0.186	0.007	0.16	0.976	0
gene:ENSG00000126214_1	gene:ENSG00000126214	KLC1	14	+	gene:ENSG00000126214:t:103693553-103694047	gene:ENSG00000126214_1_CE_3	True	False	103693553-103694047	A	103692359-103692425	C2_A	103692425-103693553	67	False	False	True	0.42	0.166	0.242	0.971	0.001
gene:ENSG00000136717_1	gene:ENSG00000136717	BIN1	2	-	gene:ENSG00000136717:s:127057473-127057601	gene:ENSG00000136717_1_CE_1	True	False	127057473-127057601	A	127051154-127051243	C1_A	127051243-127057473	90	False	False	True	0.541	0.348	0.194	0.993	0
gene:ENSG00000100320_1	gene:ENSG00000100320	RBFOX2	22	-	gene:ENSG00000100320:t:35765423-35765483	gene:ENSG00000100320_1_CE_1	True	False	35765423-35765483	A	35768257-35768349	C2_A	35765483-35768257	93	False	False	True	0.498	0.312	0.184	0.961	0
gene:ENSG00000132405_1	gene:ENSG00000132405	TBC1D14	4	+	gene:ENSG00000132405:s:7006632-7006726	gene:ENSG00000132405_1_CE_1	True	False	7006632-7006726	A	7009877-7009948	C1_A	7006726-7009877	72	False	False	True	0.362	0.089	0.262	0.997	0
gene:ENSG00000166949_1	gene:ENSG00000166949	SMAD3	15	+	gene:ENSG00000166949:t:67166779-67166853	gene:ENSG00000166949_1_CE_1	True	False	67166779-67166853	A	67165253-67165384	C2_A	67165384-67166779	132	False	False	True	0.919	0.667	0.257	1	0
gene:ENSG00000250988_1	gene:ENSG00000250988	SNHG21	15	+	gene:ENSG00000250988:s:82754629-82755037	gene:ENSG00000250988_1_CE_1	True	False	82754629-82754784	A	82756730-82756785	C1_A	82754784-82756730	56	False	False	True	0.377	0.17	0.208	0.985	0
gene:ENSG00000280987_1	gene:ENSG00000280987	MATR3	5	+	gene:ENSG00000280987:s:139279051-139279129	gene:ENSG00000280987_1_CE_1	True	False	139279051-139279129	C2	139307239-139308327	C1_C2	139279129-139307239	124	False	False	True	0.407	0.702	-0.269	0.968	0.001
gene:ENSG00000008710_1	gene:ENSG00000008710	PKD1	16	-	gene:ENSG00000008710:s:2119307-2119378	gene:ENSG00000008710_1_CE_1	False	True	2119307-2119378	C2	2118676-2118845	C1_C2	2118845-2119307	72	False	False	True	0.201	0.454	-0.236	0.964	0.001
gene:ENSG00000138777_1	gene:ENSG00000138777	PPA2	4	-	gene:ENSG00000138777:s:105446202-105446502	gene:ENSG00000138777_1_CE_1	False	False	105446383-105446502	C2	105424196-105424322	C1_C2	105424322-105446383	87	False	True	True	0.226	0.398	-0.171	0.957	0
gene:ENSG00000138777_1	gene:ENSG00000138777	PPA2	4	-	gene:ENSG00000138777:t:105424196-105424322	gene:ENSG00000138777_1_CE_1	False	False	105424196-105424322	C1	105446383-105446502	C2_C1	105424322-105446383	87	False	True	True	0.188	0.377	-0.187	0.981	0
gene:ENSG00000073060_1	gene:ENSG00000073060	SCARB1	12	-	gene:ENSG00000073060:s:124785756-124786503	gene:ENSG00000073060_1_CE_1	True	False	124786357-124786503	C2	124776856-124778586	C1_C2	124778586-124786357	129	False	True	True	0.386	0.855	-0.466	1	0
gene:ENSG00000073060_1	gene:ENSG00000073060	SCARB1	12	-	gene:ENSG00000073060:t:124776856-124778586	gene:ENSG00000073060_1_CE_1	True	False	124776856-124778586	C1	124786357-124786503	C2_C1	124778586-124786357	129	False	True	True	0.316	0.866	-0.559	1	0
gene:ENSG00000092148_1	gene:ENSG00000092148	HECTD1	14	-	gene:ENSG00000092148:t:31113277-31113484	gene:ENSG00000092148_1_CE_1	False	True	31113277-31113484	C1	31114286-31115632	C2_C1	31113484-31114286	183	False	False	True	0.56	0.757	-0.203	0.98	0
gene:ENSG00000164751_1	gene:ENSG00000164751	PEX2	8	-	gene:ENSG00000164751:s:76999990-77000267	gene:ENSG00000164751_1_CE_1	False	False	76999990-77000267	C2	76986187-76986296	C1_C2	76986296-76999990	32	False	True	True	0.366	0.585	-0.214	0.982	0
gene:ENSG00000164751_1	gene:ENSG00000164751	PEX2	8	-	gene:ENSG00000164751:t:76986187-76986296	gene:ENSG00000164751_1_CE_1	False	False	76986187-76986296	C1	76999990-77000267	C2_C1	76986296-76999990	32	False	True	True	0.425	0.62	-0.197	0.966	0.001
gene:ENSG00000134283_1	gene:ENSG00000134283	PPHLN1	12	+	gene:ENSG00000134283:s:42374956-42375298	gene:ENSG00000134283_1_CE_1	False	False	42374956-42375074	C2	42387456-42387535	C1_C2	42375074-42387456	57	False	True	True	0.315	0.58	-0.259	0.999	0
gene:ENSG00000134283_1	gene:ENSG00000134283	PPHLN1	12	+	gene:ENSG00000134283:t:42386973-42387535	gene:ENSG00000134283_1_CE_1	False	False	42387456-42387535	C1	42374956-42375074	C2_C1	42375074-42387456	57	False	True	True	0.296	0.583	-0.284	0.999	0
gene:ENSG00000156298_1	gene:ENSG00000156298	TSPAN7	X	+	gene:ENSG00000156298:t:38666096-38666309	gene:ENSG00000156298_1_CE_1	True	False	38666121-38666309	C1	38612322-38612666	C2_C1	38612666-38666121	118	False	False	True	0.289	0.487	-0.204	0.999	0
gene:ENSG00000181929_1	gene:ENSG00000181929	PRKAG1	12	-	gene:ENSG00000181929:s:49012613-49013110	gene:ENSG00000181929_1_CE_1	False	False	49013062-49013110	C2	49005462-49005543	C1_C2	49005543-49013062	110	False	False	True	0.243	0.439	-0.192	0.978	0
gene:ENSG00000132305_1	gene:ENSG00000132305	IMMT	2	-	gene:ENSG00000132305:s:86171208-86171577	gene:ENSG00000132305_1_CE_1	True	False	86171208-86171345	C2	86166508-86166644	C1_C2	86166644-86171208	93	False	False	True	0.31	0.488	-0.171	0.959	0
gene:ENSG00000099290_1	gene:ENSG00000099290	WASHC2A	10	+	gene:ENSG00000099290:s:50126057-50126508	gene:ENSG00000099290_1_CE_2	True	False	50126057-50126179	C2	50127583-50127795	C1_C2	50126179-50127583	63	False	False	True	0.465	0.747	-0.264	0.987	0
gene:ENSG00000157500_1	gene:ENSG00000157500	APPL1	3	+	gene:ENSG00000157500:t:57256957-57257051	gene:ENSG00000157500_1_CE_1	True	True	57256957-57257051	C1	-1-57252824	C2_C1	57252824-57256957	57	False	False	True	0.055	0.297	-0.237	1	0
gene:ENSG00000048028_1	gene:ENSG00000048028	USP28	11	-	gene:ENSG00000048028:t:113806489-113806584	gene:ENSG00000048028_1_CE_2	True	False	113806489-113806584	C1	113808298-113808437	C2_C1	113806584-113808298	186	False	False	True	0.384	0.646	-0.255	0.987	0
gene:ENSG00000160613_1	gene:ENSG00000160613	PCSK7	11	-	gene:ENSG00000160613:t:117207067-117207160	gene:ENSG00000160613_1_CE_2	True	False	117207067-117207160	C1	117207970-117208488	C2_C1	117207160-117207970	82	False	False	True	0.307	0.663	-0.365	0.999	0
gene:ENSG00000148180_1	gene:ENSG00000148180	GSN	9	+	gene:ENSG00000148180:t:121301924-121302167	gene:ENSG00000148180_1_CE_2	True	False	121301963-121302167	C1	121286123-121286185	C2_C1	121286185-121301963	160	False	False	True	0.113	0.311	-0.191	1	0
gene:ENSG00000163138_1	gene:ENSG00000163138	PACRGL	4	+	gene:ENSG00000163138:s:20713076-20713541	gene:ENSG00000163138_1_CE_1	False	False	20713432-20713539	C2	20727285-20732557	C1_C2	20713539-20727285	81	False	False	True	0.62	0.934	-0.319	0.999	0
gene:ENSG00000085832_1	gene:ENSG00000085832	EPS15	1	-	gene:ENSG00000085832:s:51460944-51461150	gene:ENSG00000085832_1_CE_1	True	True	51461091-51461150	C2	51446960-51447105	C1_C2	51447105-51461091	90	False	False	True	0.279	0.488	-0.207	0.96	0.001
gene:ENSG00000117859_2	gene:ENSG00000117859	OSBPL9	1	+	gene:ENSG00000117859:s:51750145-51750195	gene:ENSG00000117859_2_CE_1	False	False	51750145-51750195	C2	51760690-51760780	C1_C2	51750195-51760690	39	False	True	True	0.564	0.852	-0.289	1	0
gene:ENSG00000117859_2	gene:ENSG00000117859	OSBPL9	1	+	gene:ENSG00000117859:t:51759624-51760780	gene:ENSG00000117859_2_CE_1	False	False	51760690-51760780	C1	51750145-51750195	C2_C1	51750195-51760690	39	False	True	True	0.651	0.898	-0.243	0.998	0
gene:ENSG00000214548_2	gene:ENSG00000214548	MEG3	14	+	gene:ENSG00000214548:t:100836167-100836300	gene:ENSG00000214548_2_CE_5	True	False	100836167-100836300	C1	100835720-100835879	C2_C1	100835879-100836167	34	False	False	True	0.314	0.637	-0.326	1	0
gene:ENSG00000130595_1	gene:ENSG00000130595	TNNT3	11	+	gene:ENSG00000130595:t:1929810-1929828	gene:ENSG00000130595_1_CE_4	True	False	1929810-1929828	C1	1926470-1926481	C2_C1	1926481-1929810	15	False	False	True	0.123	0.281	-0.154	1	0
gene:ENSG00000130595_2	gene:ENSG00000130595	TNNT3	11	+	gene:ENSG00000130595:s:1934829-1935581	gene:ENSG00000130595_2_CE_1	True	False	1934829-1934919	C2	1936963-1937003	C1_C2	1934919-1936963	41	False	False	True	0.748	0.938	-0.182	1	0
gene:ENSG00000136933_1	gene:ENSG00000136933	RABEPK	9	+	gene:ENSG00000136933:s:125207564-125207721	gene:ENSG00000136933_1_CE_1	False	False	125207564-125207721	C2	125220539-125220700	C1_C2	125207721-125220539	153	False	False	True	0.11	0.338	-0.214	0.955	0.002
gene:ENSG00000130529_1	gene:ENSG00000130529	TRPM4	19	+	gene:ENSG00000130529:s:49171578-49171769	gene:ENSG00000130529_1_CE_1	True	True	49171578-49171769	C2	49181349-49181461	C1_C2	49171769-49181349	100	False	True	True	0.315	0.607	-0.286	0.995	0
gene:ENSG00000130529_1	gene:ENSG00000130529	TRPM4	19	+	gene:ENSG00000130529:t:49181349-49181461	gene:ENSG00000130529_1_CE_1	True	True	49181349-49181461	C1	49171578-49171769	C2_C1	49171769-49181349	100	False	True	True	0.39	0.635	-0.237	0.953	0.002
gene:ENSG00000116209_1	gene:ENSG00000116209	TMEM59	1	-	gene:ENSG00000116209:t:54045486-54045786	gene:ENSG00000116209_1_CE_1	True	False	54045692-54045786	C1	54053356-54053504	C2_C1	54045786-54053356	106	False	False	True	0.088	0.254	-0.176	0.968	0
gene:ENSG00000117335_1	gene:ENSG00000117335	CD46	1	+	gene:ENSG00000117335:s:207767013-207767195	gene:ENSG00000117335_1_CE_1	True	False	207767013-207767195	C2	207770321-207770362	C1_C2	207767195-207770321	45	False	True	True	0.542	0.793	-0.252	1	0
gene:ENSG00000117335_1	gene:ENSG00000117335	CD46	1	+	gene:ENSG00000117335:t:207770310-207770362	gene:ENSG00000117335_1_CE_1	True	False	207770321-207770362	C1	207767013-207767195	C2_C1	207767195-207770321	45	False	True	True	0.495	0.757	-0.26	1	0
gene:ENSG00000154358_1	gene:ENSG00000154358	OBSCN	1	+	gene:ENSG00000154358:s:228217013-228217288	gene:ENSG00000154358_1_CE_2	True	False	228217013-228217288	C2	228243183-228243458	C1_C2	228217288-228243183	276	False	False	True	0.138	0.395	-0.261	1	0
gene:ENSG00000154358_1	gene:ENSG00000154358	OBSCN	1	+	gene:ENSG00000154358:t:228243183-228243458	gene:ENSG00000154358_1_CE_2	True	False	228243183-228243458	C1	228217013-228217288	C2_C1	228217288-228243183	276	False	False	True	0.141	0.439	-0.298	1	0
gene:ENSG00000109920_1	gene:ENSG00000109920	FNBP4	11	-	gene:ENSG00000109920:t:47724468-47724900	gene:ENSG00000109920_1_CE_1	True	False	47724468-47724778	C1	47731374-47731562	C2_C1	47724778-47731374	100	False	False	True	0.478	0.693	-0.213	0.978	0
gene:ENSG00000130382_1	gene:ENSG00000130382	MLLT1	19	-	gene:ENSG00000130382:s:6230570-6230713	gene:ENSG00000130382_1_CE_1	False	True	6230570-6230713	C2	6222121-6222684	C1_C2	6222684-6230570	126	False	True	True	0.343	0.571	-0.225	0.954	0.002
gene:ENSG00000130382_1	gene:ENSG00000130382	MLLT1	19	-	gene:ENSG00000130382:t:6222121-6222684	gene:ENSG00000130382_1_CE_1	False	True	6222121-6222684	C1	6230570-6230713	C2_C1	6222684-6230570	126	False	True	True	0.281	0.496	-0.208	0.96	0.002
gene:ENSG00000074054_2	gene:ENSG00000074054	CLASP1	2	-	gene:ENSG00000074054:s:121404371-121404434	gene:ENSG00000074054_2_CE_1	True	False	121404371-121404434	C2	121401509-121401672	C1_C2	121401672-121404371	3	False	False	True	0.565	0.808	-0.237	0.968	0.001
gene:ENSG00000074054_2	gene:ENSG00000074054	CLASP1	2	-	gene:ENSG00000074054:t:121401509-121401672	gene:ENSG00000074054_2_CE_1	True	False	121401509-121401672	C1	121404371-121404434	C2_C1	121401672-121404371	3	False	False	True	0.568	0.806	-0.224	0.95	0.002
gene:ENSG00000069122_1	gene:ENSG00000069122	ADGRF5	6	-	gene:ENSG00000069122:s:46855974-46856058	gene:ENSG00000069122_1_CE_1	True	False	46855974-46856058	C2	46852522-46854071	C1_C2	46854071-46855974	64	False	False	True	0.654	0.86	-0.203	0.982	0
gene:ENSG00000069122_1	gene:ENSG00000069122	ADGRF5	6	-	gene:ENSG00000069122:t:46852522-46854071	gene:ENSG00000069122_1_CE_1	True	False	46852522-46854071	C1	46855974-46856058	C2_C1	46854071-46855974	64	False	False	True	0.619	0.815	-0.201	0.98	0
gene:ENSG00000148481_1	gene:ENSG00000148481	MINDY3	10	-	gene:ENSG00000148481:t:15837204-15837318	gene:ENSG00000148481_1_CE_1	True	False	15837204-15837318	C1	15841426-15841599	C2_C1	15837318-15841426	52	False	False	True	0.503	0.781	-0.264	0.959	0.001
gene:ENSG00000172661_1	gene:ENSG00000172661	WASHC2C	10	+	gene:ENSG00000172661:t:45787035-45787247	gene:ENSG00000172661_1_CE_1	True	False	45787035-45787247	C1	45784821-45784901	C2_C1	45784901-45787035	123	False	False	True	0.15	0.482	-0.329	0.999	0
gene:ENSG00000104613_1	gene:ENSG00000104613	INTS10	8	+	gene:ENSG00000104613:s:19819573-19819676	gene:ENSG00000104613_1_CE_1	False	False	19819573-19819676	C2	19822439-19822520	C1_C2	19819676-19822439	140	False	True	True	0.189	0.51	-0.315	0.999	0
gene:ENSG00000104613_1	gene:ENSG00000104613	INTS10	8	+	gene:ENSG00000104613:t:19820949-19822520	gene:ENSG00000104613_1_CE_1	False	False	19822439-19822520	C1	19819573-19819676	C2_C1	19819676-19822439	140	False	True	True	0.178	0.439	-0.254	0.987	0
gene:ENSG00000158856_2	gene:ENSG00000158856	DMTN	8	+	gene:ENSG00000158856:t:22067527-22067682	gene:ENSG00000158856_2_CE_1	False	False	22067527-22067682	C1	22066838-22066893	C2_C1	22066893-22067527	75	False	False	True	0.492	0.703	-0.201	0.962	0.001
gene:ENSG00000100320_2	gene:ENSG00000100320	RBFOX2	22	-	gene:ENSG00000100320:s:35759888-35760032	gene:ENSG00000100320_2_CE_2	True	False	35759888-35760032	C2	35752613-35752655	C1_C2	35752655-35759888	40	False	False	True	0.654	0.821	-0.17	0.953	0.001
gene:ENSG00000100242_1	gene:ENSG00000100242	SUN2	22	-	gene:ENSG00000100242:t:38752507-38752665	gene:ENSG00000100242_1_CE_1	False	False	38752507-38752665	C1	38755763-38756000	C2_C1	38752665-38755763	65	False	False	True	0.406	0.633	-0.223	0.965	0.001
gene:ENSG00000102038_1	gene:ENSG00000102038	SMARCA1	X	-	gene:ENSG00000102038:s:129496750-129496871	gene:ENSG00000102038_1_CE_1	False	False	129496750-129496871	C2	129491941-129492093	C1_C2	129492093-129496750	36	False	False	True	0.472	0.762	-0.288	0.998	0
gene:ENSG00000132405_1	gene:ENSG00000132405	TBC1D14	4	+	gene:ENSG00000132405:t:7010653-7010781	gene:ENSG00000132405_1_CE_1	True	True	7010653-7010781	C1	7006632-7006726	C2_C1	7006726-7010653	72	False	False	True	0.669	0.941	-0.277	1	0
gene:ENSG00000091409_1	gene:ENSG00000091409	ITGA6	2	+	gene:ENSG00000091409:s:172497975-172498100	gene:ENSG00000091409_1_CE_1	True	False	172497975-172498100	C2	172504091-172506459	C1_C2	172498100-172504091	130	False	False	True	0.188	0.388	-0.198	0.976	0
gene:ENSG00000172594_1	gene:ENSG00000172594	SMPDL3A	6	+	gene:ENSG00000172594:s:122796824-122797345	gene:ENSG00000172594_1_CE_2	True	True	122796824-122796968	C2	122804909-122805089	C1_C2	122796968-122804909	170	False	False	True	0.171	0.365	-0.191	0.957	0.001
gene:ENSG00000039523_1	gene:ENSG00000039523	RIPOR1	16	+	gene:ENSG00000039523:t:67538078-67538550	gene:ENSG00000039523_1_CE_1	True	False	67538424-67538550	C1	67528817-67528914	C2_C1	67528914-67538424	223	False	False	True	0.476	0.759	-0.268	0.978	0.001
gene:ENSG00000099204_1	gene:ENSG00000099204	ABLIM1	10	-	gene:ENSG00000099204:s:114465465-114465827	gene:ENSG00000099204_1_CE_1	True	False	114465698-114465827	C2	114451624-114451671	C1_C2	114451671-114465698	105	False	False	True	0.577	0.764	-0.19	0.955	0.001
gene:ENSG00000163820_1	gene:ENSG00000163820	FYCO1	3	-	gene:ENSG00000163820:s:45985532-na	gene:ENSG00000163820_1_CE_1	True	True	45985532--1	C2	45984856-45985022	C1_C2	45985022-45985532	84	False	False	True	0.345	0.632	-0.271	0.986	0
gene:ENSG00000131626_2	gene:ENSG00000131626	PPFIA1	11	+	gene:ENSG00000131626:s:70378030-70378580	gene:ENSG00000131626_2_CE_1	False	False	70378030-70378195	C2	70383003-70385312	C1_C2	70378195-70383003	71	False	True	True	0.556	0.889	-0.323	1	0
gene:ENSG00000131626_2	gene:ENSG00000131626	PPFIA1	11	+	gene:ENSG00000131626:t:70383003-70385312	gene:ENSG00000131626_2_CE_1	False	False	70383003-70385312	C1	70378030-70378195	C2_C1	70378195-70383003	71	False	True	True	0.508	0.844	-0.336	1	0
gene:ENSG00000085733_1	gene:ENSG00000085733	CTTN	11	+	gene:ENSG00000085733:t:70422940-70422995	gene:ENSG00000085733_1_CE_1	True	False	70422940-70422995	C1	70420386-70420510	C2_C1	70420510-70422940	111	False	False	True	0.417	0.642	-0.226	0.997	0
gene:ENSG00000090097_1	gene:ENSG00000090097	PCBP4	3	-	gene:ENSG00000090097:t:51961160-51961636	gene:ENSG00000090097_1_CE_2	True	False	51961160-51961304	C1	51967326-51967457	C2_C1	51961304-51967326	148	False	False	True	0.257	0.45	-0.194	0.975	0
gene:ENSG00000067113_1	gene:ENSG00000067113	PLPP1	5	-	gene:ENSG00000067113:t:55467869-55468290	gene:ENSG00000067113_1_CE_1	True	False	55467869-55468149	C1	55490960-55491114	C2_C1	55468149-55490960	152	False	False	True	0.448	0.633	-0.179	0.965	0
gene:ENSG00000115414_1	gene:ENSG00000115414	FN1	2	-	gene:ENSG00000115414:t:215379130-215379317	gene:ENSG00000115414_1_CE_1	False	False	215379130-215379317	C1	215382212-215382325	C2_C1	215379317-215382212	270	False	False	True	0.715	0.891	-0.17	0.981	0
gene:ENSG00000160691_1	gene:ENSG00000160691	SHC1	1	-	gene:ENSG00000160691:t:154970032-154970199	gene:ENSG00000160691_1_CE_1	True	False	154970032-154970199	C1	154974248-154974395	C2_C1	154970199-154974248	216	False	False	True	0.355	0.71	-0.353	1	0
gene:ENSG00000067191_1	gene:ENSG00000067191	CACNB1	17	-	gene:ENSG00000067191:t:39191474-39191593	gene:ENSG00000067191_1_CE_1	True	False	39191474-39191593	C1	39193449-39193493	C2_C1	39191593-39193449	139	False	False	True	0.223	0.534	-0.316	1	0
gene:ENSG00000186868_1	gene:ENSG00000186868	MAPT	17	+	gene:ENSG00000186868:s:45987040-45987095	gene:ENSG00000186868_1_CE_1	True	False	45987040-45987095	C2	45991460-45991586	C1_C2	45987095-45991460	198	False	True	True	0.174	0.417	-0.239	0.996	0
gene:ENSG00000186868_1	gene:ENSG00000186868	MAPT	17	+	gene:ENSG00000186868:t:45991460-45991586	gene:ENSG00000186868_1_CE_1	True	False	45991460-45991586	C1	45987040-45987095	C2_C1	45987095-45991460	198	False	True	True	0.157	0.393	-0.235	0.997	0
gene:ENSG00000139597_1	gene:ENSG00000139597	N4BP2L1	13	-	gene:ENSG00000139597:s:32407645-32407772	gene:ENSG00000139597_1_CE_1	True	True	32407645-32407772	C2	32404203-32404271	C1_C2	32404271-32407645	89	False	False	True	0.141	0.422	-0.276	0.989	0

## Sheet: intron retention
Supplementary table S5: Majiq analysis of missplicing events FSHD
List of altered splice events for FSHD with following filter settings: FDR (false discovery rate) > 95% and psi (percent spliced in) values > 0.1 and < -0.1; different types of event in differnt tabs
lsv: local splicing variation
module_id	gene_id	gene_name	seqid	strand	lsv_id	event_id	complex	denovo	reference_exon_coord	spliced_with	spliced_with_coord	junction_name	junction_coord	event_size	event_non_changing	event_changing	junction_changing	disease_median_psi	control_median_psi	control.disease_median_dpsi	control.disease_probability_changing	control.disease_probability_non_changing
gene:ENSG00000131368_1	gene:ENSG00000131368	MRPS25	3	-	gene:ENSG00000131368:s:15048512-15049935	gene:ENSG00000131368_1_AI_3	True	False	15048512-15049935	C2	15047469-15047663	C1_C2_intron	15047664-15048511	848	False	False	True	0.562	0.319	0.241	0.997	0
gene:ENSG00000224660_1	gene:ENSG00000224660	SH3BP5-AS1	3	+	gene:ENSG00000224660:s:15254184-15257606	gene:ENSG00000224660_1_AI_1	True	False	15254184-15257606	C2	15258109-15258183	C1_C2_intron	15257607-15258108	502	False	False	True	0.851	0.536	0.301	0.992	0
gene:ENSG00000269893_1	gene:ENSG00000269893	SNHG8	4	+	gene:ENSG00000269893:s:118278705-118278877	gene:ENSG00000269893_1_AI_1	True	False	118278705-118278877	C2	118278934-118279137	C1_C2_intron	118278878-118278933	56	False	False	True	0.459	0.264	0.198	0.991	0
gene:ENSG00000090238_1	gene:ENSG00000090238	YPEL3	16	-	gene:ENSG00000090238:t:30095252-30095588	gene:ENSG00000090238_1_AI_1	True	False	30095252-30095588	C1	30095996-30096012	C2_C1_intron	30095589-30095995	407	False	False	True	0.416	0.193	0.222	0.99	0
gene:ENSG00000189350_1	gene:ENSG00000189350	TOGARAM2	2	+	gene:ENSG00000189350:s:29045324-29045410	gene:ENSG00000189350_1_AI_1	True	True	29045324-29045410	C2	29046647-29046718	C1_C2_spliced	29045410-29046647	1236	False	False	True	0.068	0.348	-0.276	0.999	0
gene:ENSG00000181904_1	gene:ENSG00000181904	C5orf24	5	+	gene:ENSG00000181904:s:134854950-134855488	gene:ENSG00000181904_1_AI_1	False	False	134854950-134855488	C2	134857357-134859735	C1_C2_spliced	134855327-134857357	1868	False	True	True	0.355	0.634	-0.274	0.996	0
gene:ENSG00000122085_1	gene:ENSG00000122085	MTERF4	2	-	gene:ENSG00000122085:s:241094277-241094376	gene:ENSG00000122085_1_AI_1	True	False	241094277-241094376	C2	241091895-241092114	C1_C2_spliced	241090044-241094277	2162	False	True	True	0.295	0.498	-0.2	0.974	0.001
gene:ENSG00000090989_1	gene:ENSG00000090989	EXOC1	4	+	gene:ENSG00000090989:s:55871849-55871958	gene:ENSG00000090989_1_AI_1	True	True	55871849-55871958	C2	55872755-55872808	C1_C2_spliced	55871958-55872755	796	False	False	True	0.427	0.734	-0.298	0.994	0
gene:ENSG00000089159_1	gene:ENSG00000089159	PXN	12	-	gene:ENSG00000089159:s:120221623-120221758	gene:ENSG00000089159_1_AI_11	True	False	120221623-120221758	C2	120219207-120220091	C1_C2_spliced	120220091-120221623	1531	False	False	True	0.37	0.554	-0.187	0.966	0
gene:ENSG00000128016_1	gene:ENSG00000128016	ZFP36	19	+	gene:ENSG00000128016:s:39406847-39407109	gene:ENSG00000128016_1_AI_1	True	False	39406847-39407109	C2	39407439-39407481	C1_C2_spliced	39406928-39407743	329	False	True	True	0.626	0.887	-0.26	0.999	0
gene:ENSG00000073060_1	gene:ENSG00000073060	SCARB1	12	-	gene:ENSG00000073060:s:124785756-124786503	gene:ENSG00000073060_1_AI_4	True	False	124785756-124786503	C2	124782683-124782811	C1_C2_spliced	124778586-124786357	2944	False	False	True	0.386	0.855	-0.466	1	0
gene:ENSG00000131504_1	gene:ENSG00000131504	DIAPH1	5	-	gene:ENSG00000131504:s:141524143-141524229	gene:ENSG00000131504_1_AI_3	True	False	141524143-141524229	C2	141518944-141518996	C1_C2_spliced	141518996-141524143	5146	False	False	True	0.394	0.59	-0.192	0.965	0.001
gene:ENSG00000048740_1	gene:ENSG00000048740	CELF2	10	+	gene:ENSG00000048740:s:11328926-11329289	gene:ENSG00000048740_1_AI_1	False	False	11328926-11329289	C2	11330456-11336675	C1_C2_spliced	11329097-11330456	1166	False	True	True	0.754	0.974	-0.204	0.972	0.001
gene:ENSG00000110844_1	gene:ENSG00000110844	PRPF40B	12	+	gene:ENSG00000110844:s:49636716-49636849	gene:ENSG00000110844_1_AI_1	False	False	49636716-49636849	C2	49637470-49637584	C1_C2_spliced	49636849-49637470	620	False	True	True	0.519	0.787	-0.256	0.991	0
gene:ENSG00000122783_1	gene:ENSG00000122783	CYREN	7	-	gene:ENSG00000122783:s:135167732-135168179	gene:ENSG00000122783_1_AI_3	True	False	135167732-135167807	C2	135167363-135167408	C1_C2_spliced	135166871-135167732	323	False	True	True	0.434	0.694	-0.266	0.999	0
gene:ENSG00000081181_1	gene:ENSG00000081181	ARG2	14	+	gene:ENSG00000081181:s:67646921-67647025	gene:ENSG00000081181_1_AI_1	False	False	67646921-67647025	C2	67648047-67648183	C1_C2_spliced	67647025-67648047	1021	False	True	True	0.143	0.379	-0.231	0.993	0
gene:ENSG00000198752_1	gene:ENSG00000198752	CDC42BPB	14	-	gene:ENSG00000198752:s:102959631-102959710	gene:ENSG00000198752_1_AI_1	True	True	102959631-102959710	C2	102956240-102956290	C1_C2_spliced	102956290-102959631	3340	False	False	True	0.079	0.308	-0.228	0.994	0
gene:ENSG00000069122_1	gene:ENSG00000069122	ADGRF5	6	-	gene:ENSG00000069122:s:46855974-46856058	gene:ENSG00000069122_1_AI_5	True	False	46855974-46856058	C2	46854715-46854781	C1_C2_spliced	46854071-46855974	1192	False	False	True	0.654	0.86	-0.203	0.982	0
gene:ENSG00000003989_1	gene:ENSG00000003989	SLC7A2	8	+	gene:ENSG00000003989:s:17551764-17551986	gene:ENSG00000003989_1_AI_2	True	False	17551764-17551986	C2	17554560-17554699	C1_C2_spliced	17551986-17554946	2573	False	False	True	0.512	0.862	-0.347	1	0
gene:ENSG00000111615_1	gene:ENSG00000111615	KRR1	12	-	gene:ENSG00000111615:s:75501723-75501816	gene:ENSG00000111615_1_AI_1	False	False	75501723-75501816	C2	75490863-75499951	C1_C2_spliced	75499951-75501723	1771	False	True	True	0.759	0.969	-0.217	0.997	0
gene:ENSG00000062716_2	gene:ENSG00000062716	VMP1	17	+	gene:ENSG00000062716:s:59838295-59838397	gene:ENSG00000062716_2_AI_1	False	False	59838295-59838397	C2	59839768-59842255	C1_C2_spliced	59838397-59839768	1370	False	True	True	0.827	0.998	-0.151	0.95	0
gene:ENSG00000134318_1	gene:ENSG00000134318	ROCK2	2	-	gene:ENSG00000134318:s:11197180-11197348	gene:ENSG00000134318_1_AI_4	True	True	11197180-11197348	C2	11196687-11196863	C1_C2_spliced	11196863-11197180	316	False	False	True	0.399	0.708	-0.301	0.998	0
gene:ENSG00000164329_1	gene:ENSG00000164329	TENT2	5	+	gene:ENSG00000164329:s:79679579-79679670	gene:ENSG00000164329_1_AI_1	True	True	79679579-79679670	C2	79680919-79680984	C1_C2_spliced	79679670-79680919	1248	False	False	True	0.019	0.231	-0.205	0.992	0
gene:ENSG00000156642_1	gene:ENSG00000156642	NPTN	15	-	gene:ENSG00000156642:s:73570150-73570423	gene:ENSG00000156642_1_AI_1	True	False	73570150-73570423	C2	73563236-73563492	C1_C2_spliced	73563245-73570150	6657	False	False	True	0.155	0.356	-0.199	0.989	0
gene:ENSG00000126368_1	gene:ENSG00000126368	NR1D1	17	-	gene:ENSG00000126368:s:40093912-40094122	gene:ENSG00000126368_1_AI_1	False	False	40093912-40094122	C2	40092793-40093282	C1_C2_spliced	40093282-40093912	629	False	True	True	0.405	0.648	-0.239	0.995	0
gene:ENSG00000186868_1	gene:ENSG00000186868	MAPT	17	+	gene:ENSG00000186868:s:45987040-45987095	gene:ENSG00000186868_1_AI_2	True	False	45987040-45987095	C2	45989878-45990075	C1_C2_spliced	45987095-45991460	2782	False	False	True	0.174	0.417	-0.239	0.996	0
gene:ENSG00000189350_1	gene:ENSG00000189350	TOGARAM2	2	+	gene:ENSG00000189350:t:29051756-29052230	gene:ENSG00000189350_1_AI_3	True	True	29046647-29046718	C1	29046647-29046718	C2_C1_spliced	29046718-29051756	5037	False	False	True	0.102	0.326	-0.224	0.979	0.001
gene:ENSG00000214765_1	gene:ENSG00000214765	SEPTIN7P2	7	-	gene:ENSG00000214765:t:45726331-45727318	gene:ENSG00000214765_1_AI_1	True	False	45727827-45728056	C1	45727827-45728056	C2_C1_spliced	45726861-45728178	508	False	True	True	0.5	0.834	-0.334	1	0
gene:ENSG00000090989_1	gene:ENSG00000090989	EXOC1	4	+	gene:ENSG00000090989:t:55877917-55878066	gene:ENSG00000090989_1_AI_3	True	True	55872755-55872808	C1	55872755-55872808	C2_C1_spliced	55872808-55877917	5108	False	False	True	0.461	0.708	-0.24	0.958	0.002
gene:ENSG00000073060_1	gene:ENSG00000073060	SCARB1	12	-	gene:ENSG00000073060:t:124776856-124778586	gene:ENSG00000073060_1_AI_2	True	False	124782683-124782811	C1	124782683-124782811	C2_C1_spliced	124778586-124786357	4096	False	False	True	0.316	0.866	-0.559	1	0
gene:ENSG00000162430_1	gene:ENSG00000162430	SELENON	1	+	gene:ENSG00000162430:t:25805142-25805275	gene:ENSG00000162430_1_AI_1	True	False	25802016-25802117	C1	25802016-25802117	C2_C1_spliced	25802117-25805142	3024	False	False	True	0.186	0.444	-0.252	0.989	0
gene:ENSG00000100445_1	gene:ENSG00000100445	SDR39U1	14	-	gene:ENSG00000100445:t:24440783-24440976	gene:ENSG00000100445_1_AI_1	True	False	24441009-24441795	C1	24441009-24441795	C2_C1_spliced	24440926-24441674	32	False	False	True	0.545	0.72	-0.181	0.987	0
gene:ENSG00000170525_1	gene:ENSG00000170525	PFKFB3	10	+	gene:ENSG00000170525:t:6232895-6235532	gene:ENSG00000170525_1_AI_3	True	False	6231263-6231314	C1	6231263-6231314	C2_C1_spliced	6228218-6232895	1580	False	False	True	0.421	0.643	-0.216	0.961	0.001
gene:ENSG00000149187_1	gene:ENSG00000149187	CELF1	11	-	gene:ENSG00000149187:t:47465933-47468891	gene:ENSG00000149187_1_AI_1	True	False	47470294-47470889	C1	47470294-47470889	C2_C1_spliced	47468891-47472191	1402	False	True	True	0.586	0.802	-0.216	0.99	0
gene:ENSG00000182287_1	gene:ENSG00000182287	AP1S2	X	-	gene:ENSG00000182287:t:15825806-15827372	gene:ENSG00000182287_1_AI_1	True	False	15828192-15828200	C1	15828192-15828200	C2_C1_spliced	15827372-15840497	819	False	False	True	0.704	0.892	-0.179	0.999	0
gene:ENSG00000091164_1	gene:ENSG00000091164	TXNL1	18	-	gene:ENSG00000091164:t:56602822-56603056	gene:ENSG00000091164_1_AI_1	True	False	56604436-56604478	C1	56604436-56604478	C2_C1_spliced	56603056-56604436	1379	False	False	True	0.552	0.763	-0.217	1	0
gene:ENSG00000020577_1	gene:ENSG00000020577	SAMD4A	14	+	gene:ENSG00000020577:t:54784537-54784620	gene:ENSG00000020577_1_AI_1	True	False	54784266-54784447	C1	54784266-54784447	C2_C1_spliced	54784447-54784537	89	False	False	True	0.344	0.628	-0.287	1	0
gene:ENSG00000122783_1	gene:ENSG00000122783	CYREN	7	-	gene:ENSG00000122783:t:135165782-135166871	gene:ENSG00000122783_1_AI_1	True	False	135167363-135167408	C1	135167363-135167408	C2_C1_spliced	135166871-135167732	491	False	True	True	0.508	0.788	-0.277	0.999	0
gene:ENSG00000160613_1	gene:ENSG00000160613	PCSK7	11	-	gene:ENSG00000160613:t:117207067-117207160	gene:ENSG00000160613_1_AI_2	True	False	117207654-117207735	C1	117207654-117207735	C2_C1_spliced	117207160-117207970	493	False	True	True	0.307	0.663	-0.365	0.999	0
gene:ENSG00000154305_1	gene:ENSG00000154305	MIA3	1	+	gene:ENSG00000154305:t:222663971-222664148	gene:ENSG00000154305_1_AI_2	True	True	222662888-222663031	C1	222662888-222663031	C2_C1_spliced	222662529-222663998	939	False	False	True	0.457	0.707	-0.237	0.992	0
gene:ENSG00000109920_1	gene:ENSG00000109920	FNBP4	11	-	gene:ENSG00000109920:t:47724468-47724900	gene:ENSG00000109920_1_AI_2	True	False	47725737-47726904	C1	47725737-47726904	C2_C1_spliced	47724778-47731374	836	False	False	True	0.478	0.693	-0.213	0.978	0
gene:ENSG00000069122_1	gene:ENSG00000069122	ADGRF5	6	-	gene:ENSG00000069122:t:46852522-46854071	gene:ENSG00000069122_1_AI_2	True	False	46854715-46854781	C1	46854715-46854781	C2_C1_spliced	46854071-46855974	643	False	False	True	0.619	0.815	-0.201	0.98	0
gene:ENSG00000092531_1	gene:ENSG00000092531	SNAP23	15	+	gene:ENSG00000092531:t:42527943-42528420	gene:ENSG00000092531_1_AI_2	True	True	42521614-42522095	C1	42521614-42522095	C2_C1_spliced	42521480-42528262	5847	False	False	True	0.34	0.585	-0.243	0.997	0
gene:ENSG00000003989_1	gene:ENSG00000003989	SLC7A2	8	+	gene:ENSG00000003989:t:17558295-17558397	gene:ENSG00000003989_1_AI_3	True	False	17554946-17555082	C1	17554946-17555082	C2_C1_spliced	17555082-17558295	3212	False	False	True	0.523	0.863	-0.337	0.999	0
gene:ENSG00000104613_2	gene:ENSG00000104613	INTS10	8	+	gene:ENSG00000104613:t:19851649-19852083	gene:ENSG00000104613_2_AI_3	True	False	19848763-19849239	C1	19848763-19849239	C2_C1_spliced	19849239-19851649	2409	False	False	True	0.206	0.452	-0.248	0.996	0
gene:ENSG00000240038_1	gene:ENSG00000240038	AMY2B	1	+	gene:ENSG00000240038:t:103565031-103565594	gene:ENSG00000240038_1_AI_1	True	False	103561757-103562094	C1	103561757-103562094	C2_C1_spliced	103562094-103565435	2936	False	False	True	0.127	0.506	-0.384	1	0
gene:ENSG00000085733_1	gene:ENSG00000085733	CTTN	11	+	gene:ENSG00000085733:t:70422940-70422995	gene:ENSG00000085733_1_AI_5	True	False	70422503-70422631	C1	70422503-70422631	C2_C1_spliced	70420510-70422940	308	False	False	True	0.417	0.642	-0.226	0.997	0
gene:ENSG00000062716_1	gene:ENSG00000062716	VMP1	17	+	gene:ENSG00000062716:t:59838295-59838397	gene:ENSG00000062716_1_AI_1	True	False	59837855-59838212	C1	59837855-59838212	C2_C1_spliced	59817773-59838295	82	False	True	True	0.414	0.918	-0.51	1	0
gene:ENSG00000164329_1	gene:ENSG00000164329	TENT2	5	+	gene:ENSG00000164329:t:79681652-79682061	gene:ENSG00000164329_1_AI_3	True	True	79680919-79680984	C1	79680919-79680984	C2_C1_spliced	79680984-79681982	667	False	False	True	0.063	0.283	-0.211	0.992	0
gene:ENSG00000079308_1	gene:ENSG00000079308	TNS1	2	-	gene:ENSG00000079308:t:217836015-217836211	gene:ENSG00000079308_1_AI_1	True	True	217841199-217841285	C1	217841199-217841285	C2_C1_spliced	217836211-217841199	4987	False	False	True	0.259	0.566	-0.31	1	0
gene:ENSG00000160691_1	gene:ENSG00000160691	SHC1	1	-	gene:ENSG00000160691:t:154970032-154970199	gene:ENSG00000160691_1_AI_2	True	False	154970476-154970747	C1	154970476-154970747	C2_C1_spliced	154970199-154974248	276	False	True	True	0.355	0.71	-0.353	1	0
gene:ENSG00000129116_3	gene:ENSG00000129116	PALLD	4	+	gene:ENSG00000129116:t:168926213-168928457	gene:ENSG00000129116_3_AI_1	True	False	168925233-168925393	C1	168925233-168925393	C2_C1_spliced	168925278-168926213	819	False	False	True	0.469	0.813	-0.356	1	0

## Sheet: intron exclusion
Supplementary table S5: Majiq analysis of missplicing events FSHD
List of altered splice events for FSHD with following filter settings: FDR (false discovery rate) > 95% and psi (percent spliced in) values > 0.1 and < -0.1; different types of event in differnt tabs
lsv: local splicing variation
module_id	gene_id	gene_name	seqid	strand	lsv_id	event_id	complex	denovo	reference_exon_coord	spliced_with	spliced_with_coord	junction_name	junction_coord	event_size	event_non_changing	event_changing	junction_changing	disease_median_psi	control_median_psi	control.disease_median_dpsi	control.disease_probability_changing	control.disease_probability_non_changing
gene:ENSG00000115816_1	gene:ENSG00000115816	CEBPZ	2	-	gene:ENSG00000115816:s:37202950-37203008	gene:ENSG00000115816_1_AI_1	False	True	37202950-37203008	C2	37202784-37202865	C1_C2_intron	37202866-37202949	84	False	True	True	0.378	0.554	-0.181	0.968	0
gene:ENSG00000116690_1	gene:ENSG00000116690	PRG4	1	+	gene:ENSG00000116690:s:186312769-186312894	gene:ENSG00000116690_1_AI_1	False	True	186312769-186312894	C2	186313681-186314567	C1_C2_intron	186312895-186313680	786	False	True	True	0.037	0.854	-0.848	1	0
gene:ENSG00000118200_1	gene:ENSG00000118200	CAMSAP2	1	+	gene:ENSG00000118200:s:200853275-200853495	gene:ENSG00000118200_1_AI_1	False	True	200853275-200853495	C2	200854817-200854889	C1_C2_intron	200853496-200854816	1321	False	True	True	0.127	0.387	-0.258	0.995	0
gene:ENSG00000122386_1	gene:ENSG00000122386	ZNF205	16	+	gene:ENSG00000122386:s:3113349-3113487	gene:ENSG00000122386_1_AI_1	False	True	3113349-3113487	C2	3115355-3115568	C1_C2_intron	3113488-3115354	1867	False	True	True	0.151	0.639	-0.494	1	0
gene:ENSG00000122386_2	gene:ENSG00000122386	ZNF205	16	+	gene:ENSG00000122386:s:3115355-3115568	gene:ENSG00000122386_2_AI_1	False	True	3115355-3115568	C2	3115829-3115920	C1_C2_intron	3115569-3115828	260	False	True	True	0.222	0.682	-0.461	1	0
gene:ENSG00000122386_3	gene:ENSG00000122386	ZNF205	16	+	gene:ENSG00000122386:s:3115829-3115920	gene:ENSG00000122386_3_AI_1	False	True	3115829-3115920	C2	3116427-3116547	C1_C2_intron	3115921-3116426	506	False	True	True	0.248	0.806	-0.572	1	0
gene:ENSG00000139725_1	gene:ENSG00000139725	RHOF	12	-	gene:ENSG00000139725:s:121780487-121781006	gene:ENSG00000139725_1_AI_1	False	True	121780487-121781006	C2	121777754-121779662	C1_C2_intron	121779663-121780486	824	False	True	True	0.648	0.914	-0.265	0.991	0
gene:ENSG00000136305_1	gene:ENSG00000136305	CIDEB	14	-	gene:ENSG00000136305:s:24307371-24307515	gene:ENSG00000136305_1_AI_1	False	True	24307371-24307515	C2	24306374-24306523	C1_C2_intron	24306524-24307370	847	False	True	True	0.714	0.937	-0.225	1	0
gene:ENSG00000136305_2	gene:ENSG00000136305	CIDEB	14	-	gene:ENSG00000136305:s:24306374-24306523	gene:ENSG00000136305_2_AI_1	False	True	24306374-24306523	C2	24305947-24306137	C1_C2_intron	24306138-24306373	236	False	True	True	0.687	0.936	-0.24	0.999	0
gene:ENSG00000232656_1	gene:ENSG00000232656	IDI2-AS1	10	+	gene:ENSG00000232656:s:1036789-1036893	gene:ENSG00000232656_1_AI_1	False	True	1036789-1036893	C2	1043529-1045425	C1_C2_intron	1036894-1043528	6635	False	True	True	0.443	0.702	-0.258	0.991	0
gene:ENSG00000272752_1	gene:ENSG00000272752	STAG3L5P-PVRIG2P-PILRB	7	+	gene:ENSG00000272752:s:100356750-100356883	gene:ENSG00000272752_1_AI_1	False	True	100356750-100356883	C2	100358220-100358366	C1_C2_intron	100356884-100358219	1336	False	True	True	0.084	0.356	-0.272	1	0
gene:ENSG00000165029_1	gene:ENSG00000165029	ABCA1	9	-	gene:ENSG00000165029:s:104790922-104791028	gene:ENSG00000165029_1_AI_1	False	True	104790922-104791028	C2	104788426-104788567	C1_C2_intron	104788568-104790921	2354	False	True	True	0.064	0.411	-0.35	1	0
gene:ENSG00000168763_1	gene:ENSG00000168763	CNNM3	2	+	gene:ENSG00000168763:s:96828996-96829134	gene:ENSG00000168763_1_AI_1	True	True	96828996-96829134	C2	96831969-96832068	C1_C2_intron	96829135-96831968	2834	False	False	True	0.713	0.918	-0.21	0.987	0
gene:ENSG00000214548_1	gene:ENSG00000214548	MEG3	14	+	gene:ENSG00000214548:s:100829611-100829787	gene:ENSG00000214548_1_AI_1	True	False	100829611-100829787	C2	100830605-100831094	C1_C2_intron	100829788-100830604	817	False	True	True	0.185	0.714	-0.548	1	0
gene:ENSG00000214548_2	gene:ENSG00000214548	MEG3	14	+	gene:ENSG00000214548:s:100831421-100831534	gene:ENSG00000214548_2_AI_2	True	False	100831421-100831534	C2	100832064-100832641	C1_C2_intron	100831535-100832063	529	False	False	True	0.271	0.851	-0.594	1	0
gene:ENSG00000214548_2	gene:ENSG00000214548	MEG3	14	+	gene:ENSG00000214548:s:100832064-100832641	gene:ENSG00000214548_2_AI_4	True	False	100832064-100832641	C2	100832969-100833328	C1_C2_intron	100832642-100832968	327	False	True	True	0.729	0.944	-0.216	0.999	0
gene:ENSG00000214548_2	gene:ENSG00000214548	MEG3	14	+	gene:ENSG00000214548:s:100833764-100834751	gene:ENSG00000214548_2_AI_8	True	False	100833764-100834751	C2	100835293-100835422	C1_C2_intron	100834752-100835292	541	False	True	True	0.721	0.975	-0.259	1	0
gene:ENSG00000130592_2	gene:ENSG00000130592	LSP1	11	+	gene:ENSG00000130592:s:1887474-1887576	gene:ENSG00000130592_2_AI_1	False	True	1887474-1887576	C2	1891773-1892267	C1_C2_intron	1887577-1891772	4196	False	True	True	0.157	0.485	-0.322	1	0
gene:ENSG00000130595_2	gene:ENSG00000130595	TNNT3	11	+	gene:ENSG00000130595:s:1936214-1936254	gene:ENSG00000130595_2_AI_2	True	True	1936214-1936254	C2	1936963-1937003	C1_C2_intron	1936255-1936962	708	False	True	True	0.109	0.412	-0.299	1	0
gene:ENSG00000139193_1	gene:ENSG00000139193	CD27	12	+	gene:ENSG00000139193:s:6450541-6450630	gene:ENSG00000139193_1_AI_1	False	True	6450541-6450630	C2	6450895-6451014	C1_C2_intron	6450631-6450894	264	False	True	True	0.659	0.924	-0.253	0.982	0
gene:ENSG00000126214_1	gene:ENSG00000126214	KLC1	14	+	gene:ENSG00000126214:s:103692359-103692425	gene:ENSG00000126214_1_AI_11	True	True	103692359-103692425	C2	103693553-103694047	C1_C2_intron	103692426-103693552	1127	False	False	True	0.39	0.661	-0.259	0.956	0.002
gene:ENSG00000106610_1	gene:ENSG00000106610	STAG3L4	7	+	gene:ENSG00000106610:s:67339450-67339573	gene:ENSG00000106610_1_AI_1	True	True	67339450-67339573	C2	67339797-67339892	C1_C2_intron	67339574-67339796	223	False	False	True	0.236	0.424	-0.195	0.993	0
gene:ENSG00000131370_1	gene:ENSG00000131370	SH3BP5	3	-	gene:ENSG00000131370:s:15262158-15262289	gene:ENSG00000131370_1_AI_1	False	True	15262158-15262289	C2	15259761-15259803	C1_C2_intron	15259804-15262157	2354	False	True	True	0.127	0.39	-0.246	0.993	0
gene:ENSG00000131370_3	gene:ENSG00000131370	SH3BP5	3	-	gene:ENSG00000131370:s:15258831-15259050	gene:ENSG00000131370_3_AI_1	False	True	15258831-15259050	C2	15256853-15257113	C1_C2_intron	15257114-15258830	1717	False	True	True	0.167	0.446	-0.277	0.999	0
gene:ENSG00000131370_4	gene:ENSG00000131370	SH3BP5	3	-	gene:ENSG00000131370:s:15256853-15257113	gene:ENSG00000131370_4_AI_1	False	True	15256853-15257113	C2	15254353-15256303	C1_C2_intron	15256304-15256852	549	False	True	True	0.094	0.377	-0.279	1	0
gene:ENSG00000170873_1	gene:ENSG00000170873	MTSS1	8	-	gene:ENSG00000170873:s:124562782-124562992	gene:ENSG00000170873_1_AI_5	True	True	124562782-124562992	C2	124558713-124558832	C1_C2_intron	124558833-124562781	3949	False	False	True	0.365	0.621	-0.241	0.958	0.001
gene:ENSG00000067445_1	gene:ENSG00000067445	TRO	X	+	gene:ENSG00000067445:s:54927285-54927781	gene:ENSG00000067445_1_AI_1	False	True	54927285-54927781	C2	54928603-54928947	C1_C2_intron	54927782-54928602	821	False	True	True	0.31	0.937	-0.644	1	0
gene:ENSG00000067445_2	gene:ENSG00000067445	TRO	X	+	gene:ENSG00000067445:s:54928603-54928947	gene:ENSG00000067445_2_AI_1	True	False	54928603-54928947	C2	54930741-54931031	C1_C2_intron	54928948-54930740	1793	False	False	True	0.575	0.986	-0.409	1	0
gene:ENSG00000167657_1	gene:ENSG00000167657	DAPK3	19	-	gene:ENSG00000167657:s:3964244-3964373	gene:ENSG00000167657_1_AI_1	False	True	3964244-3964373	C2	3963871-3963919	C1_C2_intron	3963920-3964243	324	False	True	True	0.08	0.385	-0.309	1	0
gene:ENSG00000167657_2	gene:ENSG00000167657	DAPK3	19	-	gene:ENSG00000167657:s:3963871-3963919	gene:ENSG00000167657_2_AI_1	False	True	3963871-3963919	C2	3963643-3963669	C1_C2_intron	3963670-3963870	201	False	True	True	0.125	0.433	-0.305	1	0
gene:ENSG00000167657_3	gene:ENSG00000167657	DAPK3	19	-	gene:ENSG00000167657:s:3963643-3963669	gene:ENSG00000167657_3_AI_1	False	True	3963643-3963669	C2	3961009-3961840	C1_C2_intron	3961841-3963642	1802	False	True	True	0.208	0.531	-0.326	1	0
gene:ENSG00000167657_4	gene:ENSG00000167657	DAPK3	19	-	gene:ENSG00000167657:s:3961009-3961840	gene:ENSG00000167657_4_AI_1	False	True	3961009-3961840	C2	3959639-3960104	C1_C2_intron	3960105-3961008	904	False	True	True	0.091	0.483	-0.402	1	0
gene:ENSG00000114770_2	gene:ENSG00000114770	ABCC5	3	-	gene:ENSG00000114770:s:183988572-183988727	gene:ENSG00000114770_2_AI_1	False	True	183988572-183988727	C2	183987770-183987917	C1_C2_intron	183987918-183988571	654	False	True	True	0.234	0.498	-0.256	0.996	0
gene:ENSG00000136717_1	gene:ENSG00000136717	BIN1	2	-	gene:ENSG00000136717:s:127057473-127057601	gene:ENSG00000136717_1_AI_6	True	True	127057473-127057601	C2	127053905-127056491	C1_C2_intron	127056492-127057472	981	False	False	True	0.188	0.399	-0.212	0.998	0
gene:ENSG00000013364_1	gene:ENSG00000013364	MVP	16	+	gene:ENSG00000013364:s:29820394-29820510	gene:ENSG00000013364_1_AI_1	True	True	29820394-29820510	C2	29821324-29821391	C1_C2_intron	29820511-29821323	813	False	False	True	0.109	0.447	-0.345	1	0
gene:ENSG00000120549_2	gene:ENSG00000120549	KIAA1217	10	+	gene:ENSG00000120549:s:24544981-24545316	gene:ENSG00000120549_2_AI_1	False	False	24544981-24545316	C2	24545827-24547848	C1_C2_intron	24545317-24545826	510	False	True	True	0.523	0.742	-0.217	0.99	0
gene:ENSG00000100320_1	gene:ENSG00000100320	RBFOX2	22	-	gene:ENSG00000100320:s:35768257-35768349	gene:ENSG00000100320_1_AI_4	True	True	35768257-35768349	C2	35767368-35767441	C1_C2_intron	35767442-35768256	815	False	True	True	0.351	0.565	-0.217	0.993	0
gene:ENSG00000100413_1	gene:ENSG00000100413	POLR3H	22	-	gene:ENSG00000100413:s:41539143-41540795	gene:ENSG00000100413_1_AI_2	True	True	41539143-41540795	C2	41533522-41533687	C1_C2_intron	41533688-41539142	5455	False	True	True	0.158	0.392	-0.225	0.972	0.001
gene:ENSG00000100413_3	gene:ENSG00000100413	POLR3H	22	-	gene:ENSG00000100413:s:41532094-41532157	gene:ENSG00000100413_3_AI_1	False	True	41532094-41532157	C2	41530687-41530888	C1_C2_intron	41530889-41532093	1205	False	True	True	0.201	0.529	-0.329	1	0
gene:ENSG00000100413_4	gene:ENSG00000100413	POLR3H	22	-	gene:ENSG00000100413:s:41530687-41530888	gene:ENSG00000100413_4_AI_1	False	True	41530687-41530888	C2	41525799-41529336	C1_C2_intron	41529337-41530686	1350	False	True	True	0.18	0.526	-0.346	1	0
gene:ENSG00000178950_1	gene:ENSG00000178950	GAK	4	-	gene:ENSG00000178950:s:870711-870904	gene:ENSG00000178950_1_AI_1	False	True	870711-870904	C2	868539-869957	C1_C2_intron	869958-870710	753	False	True	True	0.172	0.529	-0.36	1	0
gene:ENSG00000139278_2	gene:ENSG00000139278	GLIPR1	12	+	gene:ENSG00000139278:s:75495577-75495662	gene:ENSG00000139278_2_AI_1	False	True	75495577-75495662	C2	75498694-75498720	C1_C2_intron	75495663-75498693	3031	False	True	True	0.403	0.91	-0.52	1	0
gene:ENSG00000139278_3	gene:ENSG00000139278	GLIPR1	12	+	gene:ENSG00000139278:s:75498694-75498720	gene:ENSG00000139278_3_AI_1	False	False	75498694-75498720	C2	75498824-75503863	C1_C2_intron	75498721-75498823	103	False	True	True	0.555	0.938	-0.385	1	0
gene:ENSG00000022267_1	gene:ENSG00000022267	FHL1	X	+	gene:ENSG00000022267:s:136204721-136204939	gene:ENSG00000022267_1_AI_1	True	True	136204721-136204939	C2	136206102-136206207	C1_C2_intron	136204940-136206101	1162	False	True	True	0.316	0.91	-0.611	1	0
gene:ENSG00000140416_1	gene:ENSG00000140416	TPM1	15	+	gene:ENSG00000140416:s:63043469-63043831	gene:ENSG00000140416_1_AI_1	True	False	63043469-63043831	C2	63043967-63044152	C1_C2_intron	63043832-63043966	135	False	True	True	0.198	0.633	-0.443	1	0
gene:ENSG00000227128_1	gene:ENSG00000227128	LBX1-AS1	10	+	gene:ENSG00000227128:s:101229577-101229814	gene:ENSG00000227128_1_AI_1	False	True	101229577-101229814	C2	101232252-101232605	C1_C2_intron	101229815-101232251	2437	False	True	True	0.188	0.471	-0.271	0.977	0.001
gene:ENSG00000250988_1	gene:ENSG00000250988	SNHG21	15	+	gene:ENSG00000250988:s:82754629-82755037	gene:ENSG00000250988_1_AI_1	True	True	82754629-82755037	C2	82756730-82756785	C1_C2_intron	82755038-82756729	1692	False	True	True	0.533	0.794	-0.256	0.998	0
gene:ENSG00000271853_1	gene:ENSG00000271853	gene:ENSG00000271853	1	-	gene:ENSG00000271853:s:153631011-153631111	gene:ENSG00000271853_1_AI_3	True	True	153631011-153631111	C2	153628121-153628496	C1_C2_intron	153628497-153631010	2514	False	True	True	0.645	0.94	-0.279	0.987	0
gene:ENSG00000143549_1	gene:ENSG00000143549	TPM3	1	-	gene:ENSG00000143549:s:154182988-154183249	gene:ENSG00000143549_1_AI_1	True	True	154182988-154183249	C2	154178114-154178183	C1_C2_intron	154178184-154182987	4804	False	True	True	0.028	0.195	-0.17	0.962	0
gene:ENSG00000143549_2	gene:ENSG00000143549	TPM3	1	-	gene:ENSG00000143549:s:154171882-154172104	gene:ENSG00000143549_2_AI_2	True	False	154171882-154172104	C2	154171413-154171488	C1_C2_intron	154171489-154171881	393	False	True	True	0.22	0.772	-0.564	1	0
gene:ENSG00000198467_1	gene:ENSG00000198467	TPM2	9	-	gene:ENSG00000198467:s:35685064-35685139	gene:ENSG00000198467_1_AI_3	True	False	35685064-35685139	C2	35684732-35684807	C1_C2_intron	35684808-35685063	256	False	True	True	0.274	0.668	-0.408	1	0
gene:ENSG00000162576_1	gene:ENSG00000162576	MXRA8	1	-	gene:ENSG00000162576:t:1356681-1356704	gene:ENSG00000162576_1_AI_1	True	True	1356681-1356704	C1	1358456-1358794	C2_C1_intron	1356705-1358455	1751	False	False	True	0.096	0.304	-0.199	0.951	0.002
gene:ENSG00000183696_1	gene:ENSG00000183696	UPP1	7	+	gene:ENSG00000183696:t:48104646-48107082	gene:ENSG00000183696_1_AI_1	True	True	48104646-48107082	C1	48103782-48103991	C2_C1_intron	48103992-48104645	654	False	False	True	0.284	0.559	-0.268	0.99	0
gene:ENSG00000131504_1	gene:ENSG00000131504	DIAPH1	5	-	gene:ENSG00000131504:t:141515016-141517008	gene:ENSG00000131504_1_AI_1	True	True	141515016-141517008	C1	141518637-141518787	C2_C1_intron	141517009-141518636	1628	False	False	True	0.138	0.337	-0.198	0.983	0
gene:ENSG00000136305_3	gene:ENSG00000136305	CIDEB	14	-	gene:ENSG00000136305:t:24305187-24305765	gene:ENSG00000136305_3_AI_1	False	True	24305187-24305765	C1	24305947-24306137	C2_C1_intron	24305766-24305946	181	False	True	True	0.662	0.942	-0.277	1	0
gene:ENSG00000165629_1	gene:ENSG00000165629	ATP5F1C	10	+	gene:ENSG00000165629:t:7806974-7807010	gene:ENSG00000165629_1_AI_1	True	True	7806974-7807010	C1	7802758-7802854	C2_C1_intron	7802855-7806973	4119	False	True	True	0.179	0.412	-0.218	0.962	0.001
gene:ENSG00000130066_1	gene:ENSG00000130066	SAT1	X	+	gene:ENSG00000130066:t:23784753-23785429	gene:ENSG00000130066_1_AI_1	True	True	23784753-23785429	C1	23784294-23784411	C2_C1_intron	23784412-23784752	341	False	False	True	0.253	0.485	-0.225	0.994	0
gene:ENSG00000196923_2	gene:ENSG00000196923	PDLIM7	5	-	gene:ENSG00000196923:t:177489771-177490099	gene:ENSG00000196923_2_AI_1	False	True	177489771-177490099	C1	177490246-177490593	C2_C1_intron	177490100-177490245	146	False	True	True	0.413	0.764	-0.349	1	0
gene:ENSG00000168763_1	gene:ENSG00000168763	CNNM3	2	+	gene:ENSG00000168763:t:96832552-96835382	gene:ENSG00000168763_1_AI_3	True	True	96832552-96835382	C1	96831969-96832068	C2_C1_intron	96832069-96832551	483	False	False	True	0.697	0.906	-0.206	0.982	0
gene:ENSG00000214548_1	gene:ENSG00000214548	MEG3	14	+	gene:ENSG00000214548:t:100831421-100831534	gene:ENSG00000214548_1_AI_2	True	False	100831421-100831534	C1	100830605-100831094	C2_C1_intron	100831095-100831420	326	False	True	True	0.268	0.796	-0.539	1	0
gene:ENSG00000214548_2	gene:ENSG00000214548	MEG3	14	+	gene:ENSG00000214548:t:100832064-100832641	gene:ENSG00000214548_2_AI_1	True	False	100832064-100832641	C1	100831421-100831534	C2_C1_intron	100831535-100832063	529	False	True	True	0.682	0.955	-0.277	1	0
gene:ENSG00000214548_2	gene:ENSG00000214548	MEG3	14	+	gene:ENSG00000214548:t:100833764-100834751	gene:ENSG00000214548_2_AI_6	True	False	100833764-100834751	C1	100832969-100833328	C2_C1_intron	100833329-100833763	435	False	True	True	0.597	0.987	-0.388	1	0
gene:ENSG00000130595_1	gene:ENSG00000130595	TNNT3	11	+	gene:ENSG00000130595:t:1929068-1929143	gene:ENSG00000130595_1_AI_1	True	True	1929068-1929143	C1	1927822-1928037	C2_C1_intron	1928038-1929067	1030	False	True	True	0.371	0.801	-0.44	1	0
gene:ENSG00000184009_1	gene:ENSG00000184009	ACTG1	17	-	gene:ENSG00000184009:t:81511188-81511626	gene:ENSG00000184009_1_AI_1	True	False	81511188-81511626	C1	81511763-81511803	C2_C1_intron	81511627-81511762	136	False	False	True	0.064	0.236	-0.159	1	0
gene:ENSG00000176014_1	gene:ENSG00000176014	TUBB6	18	+	gene:ENSG00000176014:t:12329146-12329826	gene:ENSG00000176014_1_AI_3	True	True	12329146-12329826	C1	12325183-12326616	C2_C1_intron	12326617-12329145	2529	False	True	True	0.081	0.562	-0.482	1	0
gene:ENSG00000176014_1	gene:ENSG00000176014	TUBB6	18	+	gene:ENSG00000176014:t:12344049-12344320	gene:ENSG00000176014_1_AI_4	True	True	12344049-12344320	C1	12337113-12337225	C2_C1_intron	12337226-12344048	6823	False	True	True	0.489	0.994	-0.49	1	0
gene:ENSG00000203485_1	gene:ENSG00000203485	INF2	14	+	gene:ENSG00000203485:t:104718795-104722535	gene:ENSG00000203485_1_AI_1	True	True	104718795-104722535	C1	104717548-104717646	C2_C1_intron	104717647-104718794	1148	False	False	True	0.203	0.49	-0.286	0.999	0
gene:ENSG00000101365_1	gene:ENSG00000101365	IDH3B	20	-	gene:ENSG00000101365:t:2658542-2658837	gene:ENSG00000101365_1_AI_1	True	True	2658542-2658837	C1	2659015-2659312	C2_C1_intron	2658838-2659014	177	False	False	True	0.191	0.494	-0.296	1	0
gene:ENSG00000131370_2	gene:ENSG00000131370	SH3BP5	3	-	gene:ENSG00000131370:t:15258831-15259050	gene:ENSG00000131370_2_AI_1	False	True	15258831-15259050	C1	15259761-15259803	C2_C1_intron	15259051-15259760	710	False	True	True	0.222	0.562	-0.348	1	0
gene:ENSG00000067445_2	gene:ENSG00000067445	TRO	X	+	gene:ENSG00000067445:t:54931204-54931431	gene:ENSG00000067445_2_AI_3	True	True	54931204-54931431	C1	54930741-54931031	C2_C1_intron	54931032-54931203	172	False	True	True	0.345	0.952	-0.615	1	0
gene:ENSG00000135437_1	gene:ENSG00000135437	RDH5	12	+	gene:ENSG00000135437:t:55723367-55724049	gene:ENSG00000135437_1_AI_1	True	True	55723367-55724049	C1	55722195-55722658	C2_C1_intron	55722659-55723366	708	False	True	True	0.514	0.799	-0.282	0.999	0
gene:ENSG00000136717_1	gene:ENSG00000136717	BIN1	2	-	gene:ENSG00000136717:t:127052255-127052362	gene:ENSG00000136717_1_AI_3	True	False	127052255-127052362	C1	127053422-127053445	C2_C1_intron	127052363-127053421	1059	False	False	True	0.609	0.807	-0.195	0.981	0
gene:ENSG00000137965_1	gene:ENSG00000137965	IFI44	1	+	gene:ENSG00000137965:t:78662616-78662917	gene:ENSG00000137965_1_AI_1	True	True	78662616-78662917	C1	78660554-78660691	C2_C1_intron	78660692-78662615	1924	False	False	True	0.191	0.441	-0.239	0.987	0
gene:ENSG00000100320_1	gene:ENSG00000100320	RBFOX2	22	-	gene:ENSG00000100320:t:35765423-35765483	gene:ENSG00000100320_1_AI_1	True	True	35765423-35765483	C1	35767368-35767441	C2_C1_intron	35765484-35767367	1884	False	False	True	0.337	0.558	-0.222	0.996	0
gene:ENSG00000100413_1	gene:ENSG00000100413	POLR3H	22	-	gene:ENSG00000100413:t:41532604-41532745	gene:ENSG00000100413_1_AI_1	True	True	41532604-41532745	C1	41533522-41533687	C2_C1_intron	41532746-41533521	776	False	True	True	0.366	0.689	-0.321	1	0
gene:ENSG00000100413_2	gene:ENSG00000100413	POLR3H	22	-	gene:ENSG00000100413:t:41532094-41532157	gene:ENSG00000100413_2_AI_1	True	True	41532094-41532157	C1	41532604-41532745	C2_C1_intron	41532158-41532603	446	False	False	True	0.227	0.542	-0.313	1	0
gene:ENSG00000139278_1	gene:ENSG00000139278	GLIPR1	12	+	gene:ENSG00000139278:t:75495577-75495662	gene:ENSG00000139278_1_AI_1	False	True	75495577-75495662	C1	75490406-75490518	C2_C1_intron	75490519-75495576	5058	False	True	True	0.193	0.76	-0.591	1	0
gene:ENSG00000022267_2	gene:ENSG00000022267	FHL1	X	+	gene:ENSG00000022267:t:136209168-136209335	gene:ENSG00000022267_2_AI_2	True	True	136209168-136209335	C1	136208734-136208812	C2_C1_intron	136208813-136209167	355	False	True	True	0.618	0.823	-0.209	1	0
gene:ENSG00000067225_1	gene:ENSG00000067225	PKM	15	-	gene:ENSG00000067225:t:72202454-72202620	gene:ENSG00000067225_1_AI_2	True	False	72202454-72202620	C1	72202690-72203188	C2_C1_intron	72202621-72202689	69	False	True	True	0.141	0.331	-0.199	0.995	0
gene:ENSG00000075624_1	gene:ENSG00000075624	ACTB	7	-	gene:ENSG00000075624:t:5528717-5528719	gene:ENSG00000075624_1_AI_1	True	False	5528717-5528719	C1	5528934-5529059	C2_C1_intron	5528720-5528933	214	False	True	True	0.08	0.294	-0.222	1	0
gene:ENSG00000250988_1	gene:ENSG00000250988	SNHG21	15	+	gene:ENSG00000250988:t:82756904-82756939	gene:ENSG00000250988_1_AI_3	True	True	82756904-82756939	C1	82756730-82756785	C2_C1_intron	82756786-82756903	118	False	False	True	0.574	0.81	-0.235	0.994	0
gene:ENSG00000143549_2	gene:ENSG00000143549	TPM3	1	-	gene:ENSG00000143549:t:154171882-154172104	gene:ENSG00000143549_2_AI_3	True	False	154171882-154172104	C1	154172672-154172677	C2_C1_intron	154172105-154172671	567	False	True	True	0.194	0.717	-0.54	1	0
gene:ENSG00000103852_1	gene:ENSG00000103852	TTC23	15	-	gene:ENSG00000103852:t:99136323-99138127	gene:ENSG00000103852_1_AI_1	True	True	99136323-99138127	C1	99139137-99139266	C2_C1_intron	99138128-99139136	1009	False	True	True	0.642	0.876	-0.23	0.984	0
gene:ENSG00000198467_2	gene:ENSG00000198467	TPM2	9	-	gene:ENSG00000198467:t:35681992-35682163	gene:ENSG00000198467_2_AI_1	True	False	35681992-35682163	C1	35682269-35682904	C2_C1_intron	35682164-35682268	105	False	False	True	0.588	0.906	-0.346	1	0
gene:ENSG00000214078_1	gene:ENSG00000214078	CPNE1	20	-	gene:ENSG00000214078:s:35627280-35627531	gene:ENSG00000214078_1_AI_2	True	False	35627280-35627531	C2	35626567-35626853	C1_C2_spliced	35626803-35627280	426	False	False	True	0.792	0.535	0.256	1	0
gene:ENSG00000170276_1	gene:ENSG00000170276	HSPB2	11	+	gene:ENSG00000170276:s:111912734-111913157	gene:ENSG00000170276_1_AI_1	True	False	111912734-111913157	C2	111913441-111914093	C1_C2_spliced	111912923-111913441	283	False	False	True	0.768	0.565	0.204	1	0
gene:ENSG00000254445_1	gene:ENSG00000254445	HSPB2-C11orf52	11	+	gene:ENSG00000254445:s:111912736-111913157	gene:ENSG00000254445_1_AI_1	True	False	111912736-111913157	C2	111913441-111913971	C1_C2_spliced	111912923-111913441	283	False	False	True	0.769	0.566	0.202	1	0
gene:ENSG00000065882_2	gene:ENSG00000065882	TBC1D1	4	+	gene:ENSG00000065882:s:38049618-38049898	gene:ENSG00000065882_2_AI_4	True	False	38049618-38049898	C2	38051899-38052060	C1_C2_spliced	38049898-38054199	2000	False	False	True	0.472	0.17	0.295	1	0
gene:ENSG00000112183_1	gene:ENSG00000112183	RBM24	6	+	gene:ENSG00000112183:s:17284657-17284711	gene:ENSG00000112183_1_AI_2	True	False	17284657-17284711	C2	17285053-17285165	C1_C2_spliced	17284711-17291756	341	False	False	True	0.589	0.403	0.189	0.99	0
gene:ENSG00000288701_1	gene:ENSG00000288701	PRRC2B	9	+	gene:ENSG00000288701:s:131487856-131488096	gene:ENSG00000288701_1_AI_2	True	False	131487856-131488096	C2	131490765-131491580	C1_C2_spliced	131488096-131491425	2668	False	False	True	0.558	0.252	0.311	1	0
gene:ENSG00000120549_1	gene:ENSG00000120549	KIAA1217	10	+	gene:ENSG00000120549:s:24536774-24536893	gene:ENSG00000120549_1_AI_3	True	False	24536774-24536893	C2	24542420-24542542	C1_C2_spliced	24536893-24544981	5526	False	False	True	0.404	0.155	0.241	0.994	0
gene:ENSG00000061938_1	gene:ENSG00000061938	TNK2	3	-	gene:ENSG00000061938:s:195870114-195870168	gene:ENSG00000061938_1_AI_5	True	False	195870114-195870168	C2	195869428-195869690	C1_C2_spliced	195868709-195870114	423	False	False	True	0.369	0.089	0.285	1	0
gene:ENSG00000079805_1	gene:ENSG00000079805	DNM2	19	+	gene:ENSG00000079805:s:10802288-10802599	gene:ENSG00000079805_1_AI_2	True	False	10802288-10802599	C2	10803639-10803668	C1_C2_spliced	10802358-10805916	1039	False	False	True	0.609	0.429	0.184	0.964	0.001
gene:ENSG00000101892_1	gene:ENSG00000101892	ATP1B4	X	+	gene:ENSG00000101892:s:120371106-120371210	gene:ENSG00000101892_1_AI_2	True	False	120371106-120371210	C2	120375372-120375568	C1_C2_spliced	120371210-120375372	4161	False	False	True	0.908	0.712	0.194	0.984	0
gene:ENSG00000076685_1	gene:ENSG00000076685	NT5C2	10	-	gene:ENSG00000076685:s:103181185-103181328	gene:ENSG00000076685_1_AI_1	True	False	103181185-103181328	C2	103176486-103176899	C1_C2_spliced	103174982-103181185	4285	False	False	True	0.685	0.397	0.267	0.96	0.001
gene:ENSG00000159445_1	gene:ENSG00000159445	THEM4	1	-	gene:ENSG00000159445:s:151894830-151895194	gene:ENSG00000159445_1_AI_2	True	False	151894830-151895194	C2	151889983-151891440	C1_C2_spliced	151889373-151895008	3389	False	False	True	0.435	0.205	0.216	0.966	0.001
gene:ENSG00000065054_1	gene:ENSG00000065054	SLC9A3R2	16	+	gene:ENSG00000065054:t:2035981-2036503	gene:ENSG00000065054_1_AI_4	True	False	2035391-2035693	C1	2035391-2035693	C2_C1_spliced	2029782-2036324	287	False	False	True	0.544	0.355	0.179	0.963	0
gene:ENSG00000126777_1	gene:ENSG00000126777	KTN1	14	+	gene:ENSG00000126777:t:55661522-55661857	gene:ENSG00000126777_1_AI_1	True	False	55661249-55661379	C1	55661249-55661379	C2_C1_spliced	55659703-55661522	142	False	False	True	0.772	0.611	0.155	0.955	0
gene:ENSG00000205581_1	gene:ENSG00000205581	HMGN1	21	-	gene:ENSG00000205581:t:39345146-39345274	gene:ENSG00000205581_1_AI_2	True	False	39345830-39345958	C1	39345830-39345958	C2_C1_spliced	39345274-39348292	555	False	False	True	0.573	0.394	0.178	0.955	0.001
gene:ENSG00000126214_1	gene:ENSG00000126214	KLC1	14	+	gene:ENSG00000126214:t:103693553-103694047	gene:ENSG00000126214_1_AI_10	True	False	103692359-103692425	C1	103692359-103692425	C2_C1_spliced	103692425-103693553	1127	False	False	True	0.42	0.166	0.242	0.971	0.001
gene:ENSG00000061938_1	gene:ENSG00000061938	TNK2	3	-	gene:ENSG00000061938:t:195868349-195868709	gene:ENSG00000061938_1_AI_3	True	False	195869428-195869690	C1	195869428-195869690	C2_C1_spliced	195868709-195870114	718	False	False	True	0.351	0.081	0.267	1	0
gene:ENSG00000134318_1	gene:ENSG00000134318	ROCK2	2	-	gene:ENSG00000134318:t:11194955-11195210	gene:ENSG00000134318_1_AI_3	True	False	11196687-11196863	C1	11196687-11196863	C2_C1_spliced	11195025-11197180	1476	False	False	True	0.413	0.136	0.276	0.999	0
gene:ENSG00000143549_3	gene:ENSG00000143549	TPM3	1	-	gene:ENSG00000143549:t:154155304-154157721	gene:ENSG00000143549_3_AI_2	True	False	154158609-154159048	C1	154158609-154159048	C2_C1_spliced	154157721-154170400	887	False	False	True	0.725	0.54	0.18	0.962	0.001

## Sheet: Alt3SS
Supplementary table S5: Majiq analysis of missplicing events FSHD
List of altered splice events for FSHD with following filter settings: FDR (false discovery rate) > 95% and psi (percent spliced in) values > 0.1 and < -0.1; different types of event in differnt tabs
lsv: local splicing variation
module_id	gene_id	gene_name	seqid	strand	lsv_id	event_id	complex	denovo	reference_exon_coord	spliced_with	spliced_with_coord	junction_name	junction_coord	event_size	event_non_changing	event_changing	junction_changing	disease_median_psi	control_median_psi	control.disease_median_dpsi	control.disease_probability_changing	control.disease_probability_non_changing
gene:ENSG00000114993_1	gene:ENSG00000114993	RTKN	2	-	gene:ENSG00000114993:s:74427169-74427273	gene:ENSG00000114993_1_A3_1	False	False	74427169-74427273	E2	74425835-74426759	Proximal	74426759-74427169	185	False	True	True	0.437	0.722	-0.279	0.971	0.001
gene:ENSG00000197746_1	gene:ENSG00000197746	PSAP	10	-	gene:ENSG00000197746:s:71825837-71825893	gene:ENSG00000197746_1_A3_1	True	False	71825837-71825893	E2	71823888-71823896	Proximal	71823896-71825837	3	False	False	True	0.595	0.767	-0.186	0.998	0
gene:ENSG00000121310_1	gene:ENSG00000121310	ECHDC2	1	-	gene:ENSG00000121310:s:52913420-52914095	gene:ENSG00000121310_1_A3_1	True	False	52913895-52914095	E2	52911723-52912021	Proximal	52912021-52913895	231	False	False	True	0.423	0.696	-0.259	0.953	0.002
gene:ENSG00000106610_1	gene:ENSG00000106610	STAG3L4	7	+	gene:ENSG00000106610:t:67362712-67362950	gene:ENSG00000106610_1_A3_3	True	True	67362712-67362950	E1	67362156-67362278	Proximal	67362278-67362712	169	False	False	True	0.25	0.487	-0.236	0.994	0
gene:ENSG00000156831_1	gene:ENSG00000156831	NSMCE2	8	+	gene:ENSG00000156831:s:125091679-125091958	gene:ENSG00000156831_1_A3_1	True	False	125091679-125091958	E2	125102014-125102146	Distal	125091958-125102051	37	False	False	True	0.544	0.804	-0.252	0.99	0
gene:ENSG00000136754_1	gene:ENSG00000136754	ABI1	10	-	gene:ENSG00000136754:t:26759062-26759238	gene:ENSG00000136754_1_A3_1	True	False	26763880-26759238	E1	26763880-26759238	Proximal	26759238-26763880	3	False	False	True	0.185	0.5	-0.306	0.999	0
gene:ENSG00000138434_1	gene:ENSG00000138434	ITPRID2	2	+	gene:ENSG00000138434:s:181915216-181916427	gene:ENSG00000138434_1_A3_1	True	True	181915216-181916427	E2	181916600-181917005	Proximal	181916427-181916600	238	False	False	True	0.413	0.722	-0.309	1	0
gene:ENSG00000112531_1	gene:ENSG00000112531	QKI	6	+	gene:ENSG00000112531:s:163561982-163562069	gene:ENSG00000112531_1_A3_1	False	False	163561982-163562069	E2	163563420-163563719	Distal	163562069-163563444	24	False	True	True	0.617	0.83	-0.212	1	0
gene:ENSG00000156642_1	gene:ENSG00000156642	NPTN	15	-	gene:ENSG00000156642:s:73570150-73570423	gene:ENSG00000156642_1_A3_1	True	False	73570150-73570423	E2	73563236-73563257	Distal	73563245-73570150	12	False	True	True	0.155	0.356	-0.199	0.989	0
gene:ENSG00000215187_1	gene:ENSG00000215187	FAM166B	9	-	gene:ENSG00000215187:s:35562649-35562700	gene:ENSG00000215187_1_A3_2	True	False	35562649-35562700	E2	35562157-35562574	Proximal	35562574-35562649	68	False	False	True	0.417	0.682	-0.264	0.999	0
gene:ENSG00000090372_2	gene:ENSG00000090372	STRN4	19	-	gene:ENSG00000090372:s:46727894-46728126	gene:ENSG00000090372_2_A3_1	False	False	46727894-46728007	E2	46727452-46727567	Proximal	46727567-46727894	21	False	True	True	0.508	0.746	-0.236	0.986	0
gene:ENSG00000214078_1	gene:ENSG00000214078	CPNE1	20	-	gene:ENSG00000214078:s:35627280-35627531	gene:ENSG00000214078_1_A3_1	True	False	35627280-35627531	E2	35626567-35626803	Proximal	35626803-35627280	3	False	False	True	0.792	0.535	0.256	1	0
gene:ENSG00000183963_2	gene:ENSG00000183963	SMTN	22	+	gene:ENSG00000183963:s:31095534-31095609	gene:ENSG00000183963_2_A3_1	True	False	31095534-31095609	E2	31095852-31096897	Distal	31095609-31096733	881	False	False	True	0.278	0.123	0.156	0.96	0.001
gene:ENSG00000136754_1	gene:ENSG00000136754	ABI1	10	-	gene:ENSG00000136754:s:26765218-26765318	gene:ENSG00000136754_1_A3_2	True	False	26765218-26765318	E2	26759062-26759238	Proximal	26759238-26765218	3	False	False	True	0.519	0.16	0.353	1	0

## Sheet: Alt5SS
Supplementary table S5: Majiq analysis of missplicing events FSHD
List of altered splice events for FSHD with following filter settings: FDR (false discovery rate) > 95% and psi (percent spliced in) values > 0.1 and < -0.1; different types of event in differnt tabs
lsv: local splicing variation
module_id	gene_id	gene_name	seqid	strand	lsv_id	event_id	complex	denovo	reference_exon_coord	spliced_with	spliced_with_coord	junction_name	junction_coord	event_size	event_non_changing	event_changing	junction_changing	disease_median_psi	control_median_psi	control.disease_median_dpsi	control.disease_probability_changing	control.disease_probability_non_changing
gene:ENSG00000115825_1	gene:ENSG00000115825	PRKD3	2	-	gene:ENSG00000115825:s:37275443-37275844	gene:ENSG00000115825_1_A5_1	False	True	37275443-37275844	E2	37274421-37274697	Proximal	37274697-37275443	324	False	True	True	0.04	0.369	-0.328	1	0
gene:ENSG00000187715_1	gene:ENSG00000187715	KBTBD12	3	+	gene:ENSG00000187715:s:127915232-127915909	gene:ENSG00000187715_1_A5_1	True	False	127915232-127915909	E2	127922950-127923547	Distal	127915586-127922950	323	False	False	True	0.323	0.569	-0.248	0.994	0
gene:ENSG00000138674_1	gene:ENSG00000138674	SEC31A	4	-	gene:ENSG00000138674:t:82829000-82829413	gene:ENSG00000138674_1_A5_1	True	False	82829000-82829058	E1	82842140-82842481	Distal	82829058-82842185	45	False	False	True	0.299	0.608	-0.307	1	0
gene:ENSG00000120656_1	gene:ENSG00000120656	TAF12	1	-	gene:ENSG00000120656:t:28621914-28622233	gene:ENSG00000120656_1_A5_1	True	False	28621914-28622165	E1	28623942-28624030	Distal	28622165-28623946	4	False	False	True	0.534	0.766	-0.225	0.969	0.001
gene:ENSG00000101294_1	gene:ENSG00000101294	HM13	20	+	gene:ENSG00000101294:t:31569120-31569567	gene:ENSG00000101294_1_A5_1	True	False	31569120-31569567	E1	31568078-31568280	Proximal	31568280-31569120	56	False	False	True	0.239	0.436	-0.197	0.976	0
gene:ENSG00000143702_1	gene:ENSG00000143702	CEP170	1	-	gene:ENSG00000143702:s:243142286-243142463	gene:ENSG00000143702_1_A5_1	True	False	243142286-243142463	E2	243139937-243140107	Proximal	243140107-243142286	30	False	True	True	0.529	0.879	-0.347	1	0
gene:ENSG00000110514_1	gene:ENSG00000110514	MADD	11	+	gene:ENSG00000110514:s:47295496-47295579	gene:ENSG00000110514_1_A5_1	True	False	47295496-47295576	E2	47295897-47296055	Distal	47295567-47295897	9	False	False	True	0.425	0.656	-0.236	0.984	0
gene:ENSG00000177119_1	gene:ENSG00000177119	ANO6	12	+	gene:ENSG00000177119:t:45302014-45302093	gene:ENSG00000177119_1_A5_1	True	False	45302014-45302093	E1	45292677-45292955	Proximal	45292955-45302014	21	False	True	True	0.043	0.222	-0.186	0.973	0
gene:ENSG00000099956_1	gene:ENSG00000099956	SMARCB1	22	+	gene:ENSG00000099956:s:23791756-23791894	gene:ENSG00000099956_1_A5_1	False	False	23791756-23791894	E2	23793559-23793688	Proximal	23791894-23793559	27	False	True	True	0.582	0.77	-0.188	0.957	0.001
gene:ENSG00000167280_1	gene:ENSG00000167280	ENGASE	17	+	gene:ENSG00000167280:s:79081898-79082877	gene:ENSG00000167280_1_A5_1	False	False	79081898-79082877	E2	79083020-79083123	Distal	79082063-79083020	814	False	True	True	0.524	0.812	-0.287	1	0
gene:ENSG00000154305_1	gene:ENSG00000154305	MIA3	1	+	gene:ENSG00000154305:t:222663971-222664148	gene:ENSG00000154305_1_A5_1	True	True	222663998-222664148	E1	222662253-222662529	Proximal	222662529-222663998	197	False	True	True	0.457	0.707	-0.237	0.992	0
gene:ENSG00000196465_1	gene:ENSG00000196465	MYL6B	12	+	gene:ENSG00000196465:s:56158684-56158920	gene:ENSG00000196465_1_A5_1	False	True	56158684-56158920	E2	56159587-56159647	Proximal	56158920-56159587	209	False	True	True	0.318	0.584	-0.26	1	0
gene:ENSG00000072818_1	gene:ENSG00000072818	ACAP1	17	+	gene:ENSG00000072818:t:7350865-7350999	gene:ENSG00000072818_1_A5_1	True	False	7350950-7350999	E1	7350421-7350599	Proximal	7350599-7350950	169	False	False	True	0.053	0.253	-0.19	0.952	0.001
gene:ENSG00000169490_1	gene:ENSG00000169490	TM2D2	8	-	gene:ENSG00000169490:t:38995119-38995405	gene:ENSG00000169490_1_A5_1	True	False	38995119-38995405	E1	38996213-38996509	Distal	38995405-38996419	206	False	True	True	0.187	0.462	-0.27	0.987	0
gene:ENSG00000090097_1	gene:ENSG00000090097	PCBP4	3	-	gene:ENSG00000090097:t:51961160-51961636	gene:ENSG00000090097_1_A5_1	True	False	51961160-51961304	E1	51967172-51967457	Distal	51961304-51967326	154	False	False	True	0.257	0.45	-0.194	0.975	0
gene:ENSG00000144591_1	gene:ENSG00000144591	GMPPA	2	+	gene:ENSG00000144591:s:219504083-219504868	gene:ENSG00000144591_1_A5_1	False	False	219504083-219504868	E2	219505228-219505362	Proximal	219504868-219505228	655	False	True	True	0.497	0.82	-0.323	1	0
gene:ENSG00000170276_1	gene:ENSG00000170276	HSPB2	11	+	gene:ENSG00000170276:s:111912734-111913157	gene:ENSG00000170276_1_A5_1	True	False	111912734-111913157	E2	111913441-111914093	Distal	111912923-111913441	234	False	False	True	0.768	0.565	0.204	1	0
gene:ENSG00000254445_1	gene:ENSG00000254445	HSPB2-C11orf52	11	+	gene:ENSG00000254445:s:111912736-111913157	gene:ENSG00000254445_1_A5_1	True	False	111912736-111913157	E2	111913441-111913971	Distal	111912923-111913441	234	False	False	True	0.769	0.566	0.202	1	0
gene:ENSG00000185324_1	gene:ENSG00000185324	CDK10	16	+	gene:ENSG00000185324:t:89689503-89690594	gene:ENSG00000185324_1_A5_1	True	False	89690553-89690594	E1	89689252-89689324	Proximal	89689324-89690553	18	False	False	True	0.599	0.294	0.293	0.995	0
gene:ENSG00000100413_2	gene:ENSG00000100413	POLR3H	22	-	gene:ENSG00000100413:t:41532094-41532157	gene:ENSG00000100413_2_A5_1	True	False	41532094-41532157	E1	41532604-41532745	Distal	41532157-41532659	55	False	False	True	0.629	0.412	0.208	0.964	0.001
gene:ENSG00000172995_1	gene:ENSG00000172995	ARPP21	3	+	gene:ENSG00000172995:t:35679745-35679960	gene:ENSG00000172995_1_A5_1	True	False	35679787-35679960	E1	35679620-35679701	Proximal	35679701-35679787	9	False	False	True	0.28	0.054	0.218	0.991	0
