# Supplementary material for: Comparative Analysis of Splicing Alterations in Three Muscular Dystrophies
Source: Biomedicines. 2025 Mar 1;13(3):606. doi: 10.3390/biomedicines13030606 (PMC11940573; doi:10.3390/biomedicines13030606)
Supplement: Supplementary file 1 [file biomedicines-13-00606-s001.zip › rev Supplementary table S1 - splicing factors.xlsx]

## Sheet: Sheet1
Supplementary table S1: List of genes in groups "alternative splicing factors" and "constitutive splicing factors"
Alternative splicing factors	Constitutive splicing factors
DHX9	AQR
PRPF38B	BCAS2
TCERG1	BUD13
SNRNP27	BUD31
KIN	C9orf78
DEK	CACTIN
RUVBL1	CCAR1
UBL5	CCDC12
ERH	CD2BP2
NRIP2	CDC40
PRPF39	CDC5L
SRRT	CDK10
EWSR1	CHERP
RBM15	CRNKL1
IGF2BP3	CTNNBL1
DDX3X	CWC15
XRN2	CWC22
RBM7	CWC25
PABPC1	CWC27
PABPN1	DDX23
NCBP2	DDX41
NCBP1	DDX42
DDX17	DDX46
RBM39	DHX15
NUMA1	DHX16
YBX1	DHX35
DDX19A	DHX38
DDX5	DHX8
KHDRBS1	EFTUD2
PABPC4	EIF4A3
DHX34	FAM32A
HNRNPUL1	FAM50A
FUS	FRA10AC1
HNRNPA0	GPATCH1
PCBP2	GPKOW
PCBP1	HNRNPA1
HNRNPA2B1	HNRNPAB
HNRNPA3	HNRNPC
HNRNPD	HSPA8
HNRNPF	HTATSF1
RBMX	IK
HNRNPH1	ISY1
HNRNPH3	LENG1
HNRNPK	LSM2
HNRNPL	LSM3
HNRNPM	LSM4
HNRNPR	LSM5
HNRNPU	LSM6
RALY	LSM7
SYNCRIP	LSM8
RALYL	MAGOH
HNRNPH2	MFAP1
HNRNPUL2	NOSIP
RBMXL2	PHF5A
HNRNPCL1	PLRG1
SRSF1	PPIE
SRSF2	PPIG
SRSF4	PPIH
SRSF5	PPIL1
SRSF6	PPIL2
SRSF7	PPIL3
SRSF11	PPWD1
SRSF9	PQBP1
SREK1	PRCC
TRA2B	PRPF18
SRSF3	PRPF19
SFSWAP	PRPF3
SRSF12	PRPF31
TRA2A	PRPF38A
SRSF8	PRPF4
SRSF10	PRPF40A
SRRM1	PRPF4B
NONO	PRPF6
SRPK1	PRPF8
SFPQ	PUF60
DBR1	RBM10
RBFOX2	RBM17
RAVER1	RBM22
KHSRP	RBM25
FUBP1	RBM5
MBNL1	RBM8A
PTBP1	RBMX2
PTBP2	RNF113A
ELAVL1	RNU1-1
MBNL2	RNU5A-1
CELF1	RNU6-1
CELF2	SAP18
RAVER2	SART1
MBNL3	SDE2
QKI	SF1
DDX39A	SF3A1
DDX1	SF3A2
DDX21	SF3A3
RBM26	SF3B1
RBM47	SF3B2
ZCCHC8	SF3B3
ZNF207	SF3B4
RBM42	SF3B5
ZFR	SF3B6
ZC3H18	SLU7
RNF34	SMNDC1
RBM3	SMU1
ZC3H13	SNIP1
RBM45	SNRNP200
DDX6	SNRNP40
RBMXL1	SNRNP70
ZMAT5	SNRPA
RNF213	SNRPA1
RBM4	SNRPB
DDX39B	SNRPB2
DDX3Y	SNRPC
ZMYM3	SNRPD1
RNF20	SNRPD2
RBM14	SNRPD3
ZC3H11A	SNRPE
DDX18	SNRPF
RNF40	SNRPG
ZNF346	SNW1
DDX27	SRRM2
DHX36	SUGP1
RBM15B	SYF2
ZC3HAV1	TFIP11
ZCRB1	THRAP3
ZNF326	TXNL4A
GPATCH3	U2AF1
DHX30	U2AF2
ZNF131	U2SURP
CHAMP1	USP39
RBM27	WBP11
GPATCH8	WBP4
DHX40	WDR83
DDX19B	XAB2
DHX57	YJU2
ZC3H4	ZMAT2
AGGF1	ZNF830
LUC7L
LUC7L2
LUC7L3
SF1
TRA2B
RNU4ATAC
RNU6ATAC
RNVU1-8
RNVU1-4
RNVU1-15
RNVU1-3
RNVU1-1
TAF12-DT
CELF3
CELF4
CELF5
CELF6
SF3A1
SF3A2
SF3A3
PSIP1
PUF60
RNU11
RNVU1-7
WEE2-AS1
PRPF39
ISY1
PTBP2
SNRPC
DDX5
NOVA1
SRRM4
ESRP2
NOVA2
PQBP1
KHDRBS3
KHDRBS2
KHDRBS1
STRAP
RBFOX1
RBFOX3
RBM24
FMR1
RBM20
MAGOH
RSRC1
RBM11
SMU1
RBM38
RBM25
RBMY1A1
TIA1
SCNM1
FAM172A
NSRP1
RBM17
CHERP
U2SURP
YTHDC1
