# Supplementary material for: Comparative Analysis of Splicing Alterations in Three Muscular Dystrophies
Source: Biomedicines. 2025 Mar 1;13(3):606. doi: 10.3390/biomedicines13030606 (PMC11940573; doi:10.3390/biomedicines13030606)
Supplement: Supplementary file 1 [file biomedicines-13-00606-s001.zip › rev Supplementary table S2 - DESeq2.xlsx]

## Sheet: Tabelle1
Supplementary table S2: DESeq2 analysis of splicing factors
				DM1							EDMD							FSHD
external_gene_name	entrezgene_id	ensembl_gene_id		baseMean	log2FoldChange	lfcSE	pvalue	padj	threshold		baseMean	log2FoldChange	lfcSE	pvalue	padj	threshold		baseMean	log2FoldChange	lfcSE	pvalue	padj	threshold
AGGF1	55109	ENSG00000164252		232.714	-0.482657	0.115623	1.55493e-05	0.000159058	TRUE		1159.75	-0.0487183	0.0879142	0.551981	0.668558	FALSE		580.58	-0.228467	0.122791	0.0594743	0.117675	FALSE
AQR	9716	ENSG00000021776		902.008	0.0422806	0.0770153	0.578082	0.738451	FALSE		1379.35	-0.499762	0.128476	5.86066e-05	0.00039682	TRUE		752.411	0.0726684	0.137219	0.592009	0.706907	FALSE
BCAS2	10286	ENSG00000116752		413.537	-0.154896	0.127681	0.200888	0.371876	FALSE		729.315	-0.188471	0.120343	0.106477	0.193947	FALSE		1194.85	-0.418901	0.134613	0.00155541	0.00495506	TRUE
BUD13	84811	ENSG00000137656		169.187	0.0233697	0.105288	0.819872	0.899086	FALSE		188.406	-0.27599	0.125408	0.0231793	0.0576797	FALSE		383.12	-0.290365	0.132054	0.0256461	0.0579593	FALSE
BUD31	8896	ENSG00000106245		104.718	0.208137	0.129823	0.0931908	0.215296	FALSE		611.306	-0.320785	0.0893602	0.00026514	0.00141569	TRUE		438.108	0.126533	0.155462	0.406859	0.540518	FALSE
C9orf78	51759	ENSG00000136819		364.622	-0.390974	0.0942258	1.9594e-05	0.000194607	TRUE		1167.49	-0.19776	0.071819	0.00537398	0.0175313	TRUE		1684.19	-0.357625	0.0969199	0.000198379	0.000776767	TRUE
CACTIN	58509	ENSG00000105298		131.783	-0.203098	0.136769	0.114496	0.249865	FALSE		333.123	-0.144772	0.0947685	0.11947	0.212163	FALSE		513.134	-0.231861	0.134014	0.0785792	0.148039	FALSE
CCAR1	55749	ENSG00000060339		942.779	0.0247199	0.0738047	0.734583	0.846009	FALSE		1976.33	-0.157899	0.102421	0.114955	0.206085	FALSE		1920.49	-0.257902	0.132686	0.0481176	0.0987004	FALSE
CCDC12	151903	ENSG00000160799		160.016	0.154092	0.125127	0.195089	0.364186	FALSE		266.185	-0.100234	0.10092	0.310834	0.438927	FALSE		683.714	0.0157493	0.182053	0.930097	0.955949	FALSE
CD2BP2	10421	ENSG00000169217		417.653	0.130746	0.0927058	0.148964	0.301558	FALSE		1290.19	-0.443146	0.077935	8.62618e-09	2.04744e-07	TRUE		1607.14	0.183183	0.13717	0.175417	0.28395	FALSE
CDC40	55036	ENSG00000168438		507.743	-0.128346	0.109853	0.225783	0.403155	FALSE		100.595	0.374742	0.178092	0.0240371	0.0594054	FALSE		798.887	-0.473925	0.139195	0.000529342	0.00188803	TRUE
CDC5L	988	ENSG00000096401		2153.86	0.101916	0.124636	0.394875	0.579565	FALSE		1377.52	-0.321748	0.105213	0.00176274	0.00694785	TRUE		2251.27	-0.861837	0.118595	1.82427e-13	3.73141e-12	TRUE
CDK10	8558	ENSG00000185324		114.117	-0.000489001	0.11958	0.996016	0.998117	FALSE		544.577	0.116639	0.113537	0.292441	0.41937	FALSE		946.19	0.490614	0.15619	0.00134591	0.00436008	TRUE
CELF1	10658	ENSG00000149187		2827.72	0.128873	0.0422472	0.00176536	0.00919213	TRUE		3039.34	-0.210098	0.1009	0.0333888	0.0775437	FALSE		4402.22	-0.393112	0.119579	0.000878314	0.00296622	TRUE
CELF2	10659	ENSG00000048740		595.89	0.248954	0.0975622	0.00860061	0.0341962	TRUE		2385.93	-0.652424	0.184362	0.000167579	0.000966364	TRUE		1421.2	0.934814	0.183003	1.59186e-07	1.13308e-06	TRUE
CELF3	11189	ENSG00000159409		17.0606	0.266768	0.243555	0.186848	0.353527	FALSE		6.44556	0.772094	0.393224	0.0131138	0.0364918	TRUE		3.4229	-0.0419212	0.538365	0.914966	0.94574	FALSE
CELF4	56853	ENSG00000101489		6.84586	0.374931	0.332172	0.120213	0.259319	FALSE		8.91857	0.181208	0.370198	0.487676	0.611611	FALSE		15.8415	0.0207816	0.365204	0.950002	0.968932	FALSE
CELF5	60680	ENSG00000161082		0.382843	0.0644693	0.414442	0.820303		FALSE		2.64682	0.374701	0.524957	0.182675	0.29381	FALSE		1.68322	0.312896	0.667066	0.414175	0.547243	FALSE
CELF6	60677	ENSG00000140488		0.635358	0.236342	0.489301	0.226457	0.40389	FALSE		74.4639	0.85336	0.357109	0.00309694	0.0110903	TRUE		0.155844	0.0622155	0.775413	0.992598		FALSE
CHAMP1	283489	ENSG00000198824		140.591	0.0461458	0.114276	0.675449	0.805918	FALSE		206.394	0.167673	0.128077	0.175679	0.284973	FALSE		526.364	-0.234315	0.166453	0.148998	0.248878	FALSE
CHERP	10523	ENSG00000085872		71.4373	0.0408275	0.182078	0.805937	0.890951	FALSE		124.488	0.446112	0.181056	0.00811303	0.0245695	TRUE		654.035	-0.429796	0.114917	0.000151007	0.000604224	TRUE
CRNKL1	51340	ENSG00000101343		896.357	-0.24315	0.100979	0.0130101	0.0476893	TRUE		1069.33	-0.320499	0.0987056	0.000933996	0.00410497	TRUE		981.996	-0.551642	0.104834	1.06406e-07	7.83234e-07	TRUE
CTNNBL1	56259	ENSG00000132792		238.417	0.0205247	0.0976976	0.82912	0.904341	FALSE		631.588	-0.440151	0.0803533	2.88363e-08	5.8085e-07	TRUE		813.097	0.0138254	0.149933	0.926653	0.953622	FALSE
CWC15	51503	ENSG00000150316		701.687	-0.44932	0.120455	9.84486e-05	0.000785725	TRUE		796.917	-0.280614	0.0742173	0.000131373	0.00078615	TRUE		2606.95	-0.755457	0.150855	3.0992e-07	2.08741e-06	TRUE
CWC22	57703	ENSG00000163510		442.522	0.131063	0.0961056	0.161293	0.319154	FALSE		505.227	0.150231	0.152249	0.300956	0.428099	FALSE		642.62	-0.433976	0.111509	8.34362e-05	0.000353926	TRUE
CWC25	54883	ENSG00000273559		156.003	-0.149492	0.129549	0.221822	0.398216	FALSE		304.353	0.00310997	0.0957652	0.97444	0.983251	FALSE		643.16	-0.0497701	0.107793	0.64057	0.746839	FALSE
CWC27	10283	ENSG00000153015		261.41	-0.00443218	0.114917	0.966885	0.982468	FALSE		574.569	-0.413913	0.11649	0.000259413	0.00139231	TRUE		743.231	-0.534022	0.137204	7.40313e-05	0.000318008	TRUE
DBR1	51163	ENSG00000138231		142.634	-0.212264	0.143176	0.113536	0.248327	FALSE		291.435	-0.00725824	0.100598	0.939709	0.96088	FALSE		347.725	-0.199125	0.106022	0.0579752	0.115231	FALSE
DDX1	1653	ENSG00000079785		1879.65	-0.302862	0.0971472	0.0013333	0.00726296	TRUE		2671.54	-0.45829	0.110897	2.27731e-05	0.000176632	TRUE		6786.88	-0.947004	0.110871	5.86535e-18	2.41373e-16	TRUE
DDX17	10521	ENSG00000100201		9033.72	0.0796799	0.0653561	0.215817	0.390458	FALSE		9186.42	-0.118889	0.084191	0.150705	0.253032	FALSE		23757	-0.442512	0.178767	0.0115437	0.0290836	TRUE
DDX18	8886	ENSG00000088205		674.001	0.0659212	0.0851021	0.429914	0.612646	FALSE		1444.46	-0.463258	0.11859	5.86678e-05	0.000396987	TRUE		1253.96	0.122069	0.132875	0.352377	0.486248	FALSE
DDX19A	55308	ENSG00000168872		307.926	-0.181751	0.0711776	0.00943289	0.0368215	TRUE		1105.21	-0.133382	0.085026	0.111214	0.200806	FALSE		661.016	-0.568544	0.10794	1.00516e-07	7.44289e-07	TRUE
DDX19B	11269	ENSG00000157349		330.607	-0.24414	0.0922813	0.00642122	0.0269412	TRUE		350.232	-0.16103	0.0901025	0.0695129	0.138606	FALSE		1030.76	-0.32501	0.0970231	0.000725459	0.00249862	TRUE
DDX21	9188	ENSG00000165732		1015.38	-0.0506162	0.130837	0.684742	0.812305	FALSE		3426.62	-0.436089	0.149274	0.00226295	0.00854823	TRUE		2020.67	-0.0767049	0.154378	0.613529	0.724638	FALSE
DDX23	9416	ENSG00000174243		831.427	-0.164938	0.0912591	0.0636364	0.162853	FALSE		1534.79	-0.156351	0.056089	0.005036	0.0166016	TRUE		2282.86	-0.281407	0.104619	0.00657958	0.0178415	TRUE
DDX27	55661	ENSG00000124228		198.386	-0.00213936	0.0933445	0.980478	0.989493	FALSE		1011.52	-0.283794	0.0731272	0.000103028	0.000642454	TRUE		699.032	0.115055	0.116063	0.315998	0.447782	FALSE
DDX39A	10212	ENSG00000123136		124.762	-0.194968	0.135744	0.126943	0.269858	FALSE		430.236	-0.4293	0.151141	0.00296208	0.0106885	TRUE		576.869	0.866445	0.181577	9.44049e-07	5.80594e-06	TRUE
DDX39B	7919	ENSG00000198563		499.663	0.459246	0.0880647	9.80556e-08	1.7974e-06	TRUE		5.56081	0.360499	0.413462	0.204347	0.319453	FALSE		2660.85	0.234662	0.124036	0.0555632	0.111141	FALSE
DDX3X	1654	ENSG00000215301		5548.59	-0.311306	0.124196	0.0107477	0.0409608	TRUE		5783.98	0.600539	0.115301	6.69233e-08	1.20584e-06	TRUE		9889.46	-0.744697	0.169173	6.03105e-06	3.20864e-05	TRUE
DDX3Y	8653	ENSG00000067048		662.961	-0.0121748	0.414384	0.89999	0.946686	FALSE		750.863	-0.319379	0.607537	0.01033	0.0299639	TRUE		1207.11	0.353445	0.774395	0.343848	0.477128	FALSE
DDX41	51428	ENSG00000183258		241.669	-0.0648423	0.138358	0.61782	0.766863	FALSE		953.182	-0.0940257	0.108058	0.371879	0.502526	FALSE		1153.26	0.182911	0.129051	0.15162	0.252592	FALSE
DDX42	11325	ENSG00000198231		1103.25	0.0788181	0.0894713	0.367612	0.553584	FALSE		2652.68	0.0887955	0.0768598	0.242826	0.364886	FALSE		3630.45	-0.318839	0.088658	0.00029302	0.0011034	TRUE
DDX46	9879	ENSG00000145833		1115.44	0.110258	0.0922593	0.224741	0.401865	FALSE		1238.04	-0.237961	0.124988	0.04906	0.105502	FALSE		2720.96	-0.526851	0.138567	0.000102589	0.000426756	TRUE
DDX5	1655	ENSG00000108654		3677.77	0.187798	0.0772652	0.0134712	0.0489926	TRUE		9873.77	-0.246214	0.0849211	0.00325793	0.0115618	TRUE		17002.8	0.171684	0.100163	0.084522	0.157132	FALSE
DDX6	1656	ENSG00000110367		3566.26	-0.299535	0.0752075	4.73421e-05	0.000416502	TRUE		5696.26	0.0210683	0.0702238	0.764136	0.838332	FALSE		4604.62	-0.769062	0.169642	3.18972e-06	1.7918e-05	TRUE
DEK	7913	ENSG00000124795		1506.01	-0.299028	0.0950028	0.00121709	0.00672108	TRUE		5604.91	-1.09426	0.295396	4.31471e-05	0.000306093	TRUE		4662.69	-1.08907	0.171527	7.42353e-11	9.71563e-10	TRUE
DHX15	1665	ENSG00000109606		1374.23	-0.0167915	0.0775768	0.825024	0.90207	FALSE		2398.09	-0.20177	0.0868424	0.0183182	0.0478443	TRUE		2196.15	-0.147199	0.122759	0.224848	0.345211	FALSE
DHX16	8449	ENSG00000204560		543.856	-0.485742	0.108213	3.29207e-06	4.03382e-05	TRUE		710.59	0.0744851	0.0891952	0.396884	0.526284	FALSE		1366.95	-0.308078	0.125263	0.012626	0.0314485	TRUE
DHX30	22907	ENSG00000132153		975.161	-0.127319	0.0955263	0.169655	0.330629	FALSE		1407.61	-0.0941165	0.111451	0.38511	0.515332	FALSE		1991.45	-0.357353	0.122518	0.0030883	0.00912106	TRUE
DHX34	9704	ENSG00000134815		141.389	-0.025854	0.124117	0.826437	0.90288	FALSE		326.516	0.00331543	0.104068	0.974504	0.983251	FALSE		367.717	0.216592	0.226862	0.319404	0.451208	FALSE
DHX35	60625	ENSG00000101452		369.27	0.043654	0.0843092	0.597798	0.752631	FALSE		305.485	-0.229363	0.102822	0.0227103	0.0567209	FALSE		491.939	-0.476777	0.136283	0.00037274	0.0013734	TRUE
DHX36	170506	ENSG00000174953		1058.26	-0.0631291	0.0853974	0.451324	0.632084	FALSE		1041.64	-0.0167568	0.103433	0.867292	0.911714	FALSE		1950.62	-0.422526	0.162386	0.00775193	0.0205681	TRUE
DHX38	9785	ENSG00000140829		684.457	-0.07391	0.123092	0.528695	0.699817	FALSE		1093.45	0.0539432	0.0933921	0.559235	0.674889	FALSE		1792.66	-0.177072	0.0995321	0.0723563	0.13815	FALSE
DHX40	79665	ENSG00000108406		855.276	0.1036	0.103237	0.302079	0.487918	FALSE		1332.12	0.0369308	0.0885145	0.67314	0.767978	FALSE		1256.97	-0.106017	0.15951	0.49642	0.625132	FALSE
DHX57	90957	ENSG00000163214		458.835	0.000663145	0.0770279	0.993219	0.996363	FALSE		709.634	-0.329807	0.0677726	8.90474e-07	1.10388e-05	TRUE		592.766	-0.137765	0.139349	0.314813	0.446448	FALSE
DHX8	1659	ENSG00000067596		690.783	-0.038008	0.0808372	0.629923	0.776027	FALSE		1247.35	0.00141686	0.0528256	0.979333	0.98625	FALSE		915.682	0.039387	0.0987443	0.688266	0.784548	FALSE
DHX9	1660	ENSG00000135829		1600.79	0.134847	0.0797981	0.0856026	0.202626	FALSE		3523.48	-0.390088	0.0916168	1.48985e-05	0.000122057	TRUE		2541.23	-0.0734212	0.094381	0.419234	0.55219	FALSE
EFTUD2	9343	ENSG00000108883		811.51	-0.0510085	0.0729905	0.477578	0.656396	FALSE		1535.43	-0.342114	0.101822	0.00060886	0.00285518	TRUE		2331.48	-0.285555	0.112678	0.0103663	0.0264608	TRUE
EIF4A3	9775	ENSG00000141543		335.523	-0.0780396	0.102118	0.429822	0.612583	FALSE		1127.56	-0.157253	0.0841316	0.0580874	0.120523	FALSE		924.676	0.154598	0.137493	0.254123	0.37956	FALSE
ELAVL1	1994	ENSG00000066044		317.275	0.0205089	0.0899041	0.817003	0.897366	FALSE		1085.07	-0.107892	0.10202	0.28058	0.406749	FALSE		1344.69	-0.0732085	0.106465	0.487269	0.617231	FALSE
ERH	2079	ENSG00000100632		236.095	-0.313333	0.0978194	0.000959662	0.00551116	TRUE		1601.49	-0.317595	0.0797194	5.30521e-05	0.000364444	TRUE		960.483	0.010803	0.164599	0.94643	0.966748	FALSE
ESRP2	80004	ENSG00000103067		96.703	0.298049	0.177327	0.0631045	0.16181	FALSE		12.5326	0.849941	0.298675	0.0010718	0.00460427	TRUE		14.2818	-0.0864603	0.418255	0.806835	0.873249	FALSE
EWSR1	2130	ENSG00000182944		2040.67	0.152253	0.064188	0.0163299	0.0572969	FALSE		1922.31	-0.253482	0.0700819	0.000259798	0.00139403	TRUE		6018.42	-0.204592	0.0704536	0.00346087	0.0100862	TRUE
FAM172A	83989	ENSG00000113391		286.833	0.145607	0.0850925	0.0825344	0.197382	FALSE		1184.82	0.176476	0.09659	0.0623788	0.127424	FALSE		360.698	0.742443	0.180048	2.30963e-05	0.000109574	TRUE
FAM32A	26017	ENSG00000105058		237.648	-0.172092	0.126504	0.153427	0.308174	FALSE		1444.24	-0.208396	0.0791827	0.00702455	0.021845	TRUE		1155.8	0.32264	0.146013	0.0246299	0.0559803	FALSE
FAM50A	9130	ENSG00000071859		210.002	-0.482107	0.160527	0.00115774	0.00643987	TRUE		1502.13	-0.425358	0.0761212	1.58372e-08	3.44261e-07	TRUE		1853.1	-0.00415788	0.177754	0.979174	0.986765	FALSE
FMR1	2332	ENSG00000102081		474.483	0.637063	0.0771724	5.17908e-17	5.32461e-15	TRUE		746.201	0.043317	0.130597	0.732798	0.814746	FALSE		786.968	0.234627	0.154391	0.12209	0.2118	FALSE
FRA10AC1	118924	ENSG00000148690		341.878	-0.0241747	0.128851	0.842425	0.91274	FALSE		383.667	-0.192835	0.121554	0.102099	0.187817	FALSE		957.559	-0.575988	0.125981	3.45029e-06	1.9246e-05	TRUE
FUBP1	8880	ENSG00000162613		1956.02	0.306166	0.0769234	5.13871e-05	0.000446941	TRUE		1911	-0.499392	0.101267	4.86401e-07	6.59499e-06	TRUE		2744.47	-0.286865	0.156837	0.0622287	0.122237	FALSE
FUS	2521	ENSG00000089280		508.15	0.380809	0.160445	0.0101298	0.0389987	TRUE		422.79	0.382725	0.167899	0.0151348	0.0410675	TRUE		6230.76	-0.0185444	0.0849129	0.870607	0.916693	FALSE
GPATCH1	55094	ENSG00000076650		155.711	-0.162355	0.129895	0.185881	0.352143	FALSE		195.468	-0.0959089	0.13659	0.465793	0.591471	FALSE		230.987	-0.00971965	0.128438	0.938187	0.961119	FALSE
GPATCH3	63906	ENSG00000198746		110.377	0.124617	0.118227	0.272154	0.455508	FALSE		187.569	-0.0461481	0.119542	0.690494	0.782142	FALSE		434.46	-0.131799	0.174661	0.438001	0.570499	FALSE
GPATCH8	23131	ENSG00000186566		1591.36	-0.214688	0.0966476	0.0219534	0.0719683	FALSE		607.158	0.637155	0.116533	1.80272e-08	3.84544e-07	TRUE		4316.2	-1.58281	0.177847	9.74309e-20	5.0877e-18	TRUE
GPKOW	27238	ENSG00000068394		304.696	-0.0105826	0.088805	0.90067	0.947257	FALSE		367.527	-0.254553	0.0860746	0.00268676	0.00984238	TRUE		893.632	-0.306045	0.12946	0.016365	0.0394034	TRUE
HNRNPA0	10949	ENSG00000177733		482.046	0.163046	0.10608	0.11373	0.248596	FALSE		1880.93	0.208306	0.106735	0.045716	0.0998855	FALSE		3032.18	0.0671644	0.107117	0.52867	0.653555	FALSE
HNRNPA1	3178	ENSG00000135486		2224.08	0.510844	0.176568	0.00157097	0.00833506	TRUE		5861	0.0946374	0.229529	0.648402	0.748414	FALSE		14453.9	0.376556	0.144464	0.00804649	0.0212244	TRUE
HNRNPA2B1	3181	ENSG00000122566		2835.18	0.0704145	0.104769	0.492779	0.669169	FALSE		4496.37	-0.213027	0.129495	0.0885332	0.168359	FALSE		27454.9	-0.732142	0.123218	1.60817e-09	1.63127e-08	TRUE
HNRNPA3	220988	ENSG00000170144		1115.22	0.257212	0.112284	0.0176356	0.0608331	FALSE		1880.21	-0.145356	0.111078	0.164811	0.271111	FALSE		6894.9	-0.0131343	0.106651	0.899778	0.935425	FALSE
HNRNPAB	3182	ENSG00000197451		309.203	-0.171431	0.128205	0.158027	0.314588	FALSE		2486.38	-0.290154	0.101795	0.00353156	0.012363	TRUE		1942.55	0.236445	0.117759	0.0422951	0.0885201	FALSE
HNRNPC	3183	ENSG00000092199		3132.02	-0.0255421	0.0685432	0.702728	0.824973	FALSE		7057.72	-0.314034	0.0849961	0.000153906	0.000898742	TRUE		7430.81	-0.138556	0.112021	0.210298	0.327894	FALSE
HNRNPCL1	343069	ENSG00000179172		3.8403	-0.00584569	0.314654	0.977473	0.987992	FALSE		4.46733	0.0135027	0.306373	0.957135	0.972645	FALSE		45.7861	6.22984	0.592164	3.12352e-26	3.67605e-24	TRUE
HNRNPD	3184	ENSG00000138668		530.812	0.133034	0.0950139	0.14623	0.29774	FALSE		581.361	0.22669	0.147462	0.107308	0.195169	FALSE		3618.44	0.000336717	0.104445	0.998265	0.998807	FALSE
HNRNPF	3185	ENSG00000169813		949.54	-0.130123	0.0761338	0.0827082	0.197677	FALSE		2727.65	0.0377072	0.126224	0.683517	0.776668	FALSE		2792.51	0.089851	0.0985632	0.358986	0.492524	FALSE
HNRNPH1	3187	ENSG00000169045		2797.26	-0.204465	0.10549	0.0460025	0.12757	FALSE		4062.74	0.0516362	0.112846	0.638543	0.740339	FALSE		8646.1	0.0120507	0.0993716	0.903757	0.938149	FALSE
HNRNPH2	3188	ENSG00000126945		798.622	0.159834	0.0847199	0.0540904	0.144477	FALSE		5.34714	-0.39362	0.312827	0.120986	0.214241	FALSE		2626.69	-0.314084	0.096798	0.00109381	0.0036181	TRUE
HNRNPH3	3189	ENSG00000096746		308.7	0.0213933	0.181789	0.89601	0.94431	FALSE		388.504	-0.00883908	0.169321	0.954006	0.970798	FALSE		3055.32	-0.266672	0.117683	0.0219179	0.0506954	FALSE
HNRNPK	3190	ENSG00000165119		3753.65	-0.0960489	0.0728099	0.181261	0.34598	FALSE		9391.45	-0.254851	0.0926712	0.00520023	0.0170465	TRUE		12187.2	-0.288646	0.0969927	0.00269472	0.00808469	TRUE
HNRNPL	3191	ENSG00000143889		952.898	0.120276	0.0893833	0.168334	0.32873	FALSE		2975.25	-0.210999	0.0982517	0.0284833	0.0682631	FALSE		780.797	-0.270786	0.149546	0.0647591	0.126275	FALSE
HNRNPM	4670	ENSG00000099783		513.31	0.272624	0.129806	0.0268264	0.0840402	FALSE		1973.04	-0.0120339	0.0841442	0.883546	0.922986	FALSE		4615.37	-0.228933	0.10605	0.0291976	0.0647793	FALSE
HNRNPR	10236	ENSG00000125944		1186.05	0.241878	0.0771372	0.00141265	0.00761325	TRUE		2788.35	-0.298525	0.119365	0.0101173	0.0294453	TRUE		2960.63	-0.0829308	0.110978	0.44611	0.578305	FALSE
HNRNPU	3192	ENSG00000153187		6974.82	0.158315	0.0870553	0.0573216	0.15067	FALSE		6727.7	0.11704	0.0848766	0.162373	0.267974	FALSE		9278.51	-0.24763	0.0928756	0.00707737	0.0190006	TRUE
HNRNPUL1	11100	ENSG00000105323		1168.32	0.003037	0.0832367	0.968556	0.983216	FALSE		2027.51	0.151526	0.115449	0.177851	0.287718	FALSE		3842.57	-0.117458	0.10712	0.268266	0.395775	FALSE
HNRNPUL2	221092	ENSG00000214753		124.349	-0.0186238	0.150764	0.894382	0.943558	FALSE		324.272	0.361969	0.127037	0.00312566	0.0111729	TRUE		1533.02	-0.123012	0.094034	0.18752	0.299704	FALSE
HSPA8	3312	ENSG00000109971		23672	-0.574431	0.141928	1.76151e-05	0.000177449	TRUE		26461.8	-0.572589	0.0981218	2.56243e-09	7.21004e-08	TRUE		56687.1	-0.934317	0.133894	1.3001e-12	2.31352e-11	TRUE
HTATSF1	27336	ENSG00000102241		1616.03	0.0405341	0.0950866	0.663096	0.798047	FALSE		1661.08	-0.450144	0.131673	0.000406358	0.00203498	TRUE		7994.37	-0.359531	0.156547	0.0187724	0.0443373	TRUE
IGF2BP3	10643	ENSG00000136231		19.1072	0.191335	0.206781	0.295442	0.480905	FALSE		869.771	-0.159668	0.159723	0.291765	0.418732	FALSE		2.37739	0.562234	0.719617	0.201924	0.31795	FALSE
IK	3550	ENSG00000113141		792.374	-0.0722588	0.0921822	0.420891	0.603963	FALSE		1898.3	-0.438675	0.0985366	5.63653e-06	5.37551e-05	TRUE		2952.68	-0.219141	0.110658	0.0452518	0.0937316	FALSE
ISY1	57461	ENSG00000240682		90.6305	-0.0480398	0.0995009	0.619674	0.768285	FALSE		234.4	-0.273047	0.101692	0.00612444	0.0195215	TRUE		337.545	0.170676	0.144788	0.230656	0.352369	FALSE
KHDRBS1	10657	ENSG00000121774		544.926	0.0648449	0.0804854	0.413011	0.596887	FALSE		1713.96	-0.256743	0.111523	0.0172743	0.0457401	TRUE		2498.69	0.138472	0.116374	0.229223	0.350593	FALSE
KHDRBS2	202559	ENSG00000112232		6.51146	1.05697	0.564665	0.00580793	0.0247871	TRUE		0.236365	0.0928947	0.519539	0.6362		FALSE		5.1471	0.0356877	0.596727	0.930172	0.955984	FALSE
KHDRBS3	10656	ENSG00000131773		310.863	-0.405014	0.113836	0.00021617	0.00155054	TRUE		225.008	0.282139	0.248586	0.192198	0.304903	FALSE		822.371	-0.628735	0.167315	0.000114414	0.000470715	TRUE
KHSRP	8570	ENSG00000088247		384.844	-0.0751271	0.114554	0.494845	0.670987	FALSE		1282.55	0.154953	0.107599	0.140559	0.239799	FALSE		2536.66	-0.197245	0.108313	0.0656867	0.127723	FALSE
KIN	22944	ENSG00000151657		333.748	-0.000870593	0.101821	0.992134	0.995968	FALSE		329.926	-0.025034	0.104742	0.80603	0.868266	FALSE		371.046	-0.216149	0.10046	0.0300222	0.0663152	FALSE
LENG1	79165	ENSG00000105617		42.4355	-0.202152	0.203744	0.253847	0.435236	FALSE		149.083	-0.728226	0.130929	1.03483e-08	2.37814e-07	TRUE		225.837	0.118605	0.220155	0.57551	0.693281	FALSE
LSM2	57819	ENSG00000204392		82.699	-0.284031	0.135437	0.0260568	0.0822906	FALSE		211.32	-0.328942	0.195301	0.0688175	0.137597	FALSE		531.699	0.228565	0.179429	0.191462	0.304781	FALSE
LSM3	27258	ENSG00000170860		378.657	0.038477	0.123232	0.746003	0.853342	FALSE		576.741	-0.273067	0.10356	0.00701701	0.0218247	TRUE		1698.19	-0.628643	0.143915	8.31668e-06	4.30715e-05	TRUE
LSM4	25804	ENSG00000130520		389.609	0.139763	0.120612	0.226464	0.40389	FALSE		1741.97	-0.537597	0.164265	0.000564187	0.00267529	TRUE		2575.14	-0.212361	0.193336	0.255577	0.381273	FALSE
LSM5	23658	ENSG00000106355		249.26	-0.408174	0.145773	0.0029184	0.0140908	TRUE		372.36	-0.110529	0.106673	0.288972	0.415584	FALSE		1067.23	-0.696379	0.111626	2.74642e-10	3.2433e-09	TRUE
LSM6	11157	ENSG00000164167		128.872	-0.0668557	0.125819	0.577954	0.738411	FALSE		165.277	0.155079	0.118913	0.179787	0.290231	FALSE		250.976	0.00825179	0.174274	0.962276	0.976226	FALSE
LSM7	51690	ENSG00000130332		62.8582	-0.119812	0.189742	0.477322	0.656111	FALSE		621.166	-0.351745	0.107607	0.000823323	0.00368956	TRUE		536.065	0.31197	0.220921	0.141592	0.238948	FALSE
LSM8	51691	ENSG00000128534		695.297	-0.188355	0.119526	0.100247	0.226732	FALSE		766.927	0.196972	0.177467	0.235474	0.356077	FALSE		1134.88	-0.298006	0.0984616	0.00227975	0.00695863	TRUE
LUC7L	55692	ENSG00000007392		498.111	0.163645	0.0853745	0.0506368	0.137505	FALSE		1122.47	-0.391887	0.125675	0.00128664	0.00536981	TRUE		1604.66	0.317931	0.132579	0.0150133	0.0365652	TRUE
LUC7L2	51631	ENSG00000146963		592.373	-0.0483926	0.0967466	0.60792	0.759997	FALSE		325.955	-0.00010851	0.0839498	0.997227	0.998102	FALSE		1711.12	-0.644784	0.114667	1.24221e-08	1.07658e-07	TRUE
LUC7L3	51747	ENSG00000108848		1295.83	0.457156	0.0828862	1.85961e-08	4.00329e-07	TRUE		2472.48	-0.178132	0.151349	0.215141	0.332616	FALSE		6332.63	-0.362376	0.161109	0.0212053	0.0492855	TRUE
MAGOH	4116	ENSG00000162385		98.7408	-0.0560745	0.12773	0.643263	0.784229	FALSE		253.145	-0.272946	0.0925779	0.00272216	0.00995221	TRUE		428.561	-0.00961201	0.172478	0.95334	0.971043	FALSE
MBNL1	4154	ENSG00000152601		12153.7	-0.119286	0.104615	0.24173	0.421677	FALSE		4163.76	0.827076	0.177164	7.68988e-07	9.70473e-06	TRUE		13577.3	-0.862904	0.172857	2.84998e-07	1.93338e-06	TRUE
MBNL2	10150	ENSG00000139793		3559.36	-0.123693	0.0978197	0.19217	0.360412	FALSE		2470.17	0.821808	0.16428	1.40439e-07	2.25681e-06	TRUE		3233.99	-0.299406	0.148463	0.0396138	0.0838592	FALSE
MBNL3	55796	ENSG00000076770		319.975	-0.0197557	0.123715	0.866644	0.926822	FALSE		154.251	1.97595	0.290221	5.11905e-13	3.7773e-11	TRUE		166.817	1.54376	0.213695	1.25638e-13	2.6429e-12	TRUE
MFAP1P1	4236	ENSG00000140259		15.4523	-0.24242	0.293886	0.270423	0.453674	FALSE		756.692	-0.350689	0.0864756	3.83291e-05	0.000276986	TRUE		885.703	-0.208853	0.102113	0.0389961	0.0827489	FALSE
NCBP1	4686	ENSG00000136937		1214.56	0.160948	0.0827701	0.0470827	0.129983	FALSE		1753.65	-0.527811	0.0817044	5.42507e-11	2.35383e-09	TRUE		1090.26	-0.344519	0.100768	0.000562037	0.00198912	TRUE
NCBP2	22916	ENSG00000114503		388.362	0.138274	0.109841	0.193327	0.361676	FALSE		2232.85	-0.500908	0.109407	2.65691e-06	2.84076e-05	TRUE		1883.36	-0.0598721	0.103077	0.558156	0.678664	FALSE
NONO	4841	ENSG00000147140		1536.29	0.165063	0.0617333	0.00686111	0.0284498	TRUE		5261.07	-0.270319	0.111304	0.011123	0.031855	TRUE		4690.38	0.196817	0.0979615	0.0436641	0.0909461	FALSE
NOSIP	51070	ENSG00000142546		877.761	0.54486	0.153788	0.000145946	0.00110487	TRUE		748.285	-0.431034	0.127478	0.000478415	0.00232811	TRUE		2862.64	-0.393223	0.198536	0.0398711	0.0842489	FALSE
NOVA1	4857	ENSG00000139910		196.032	0.911492	0.192287	3.65139e-07	5.78594e-06	TRUE		111.355	3.2609	0.594886	7.97737e-10	2.59184e-08	TRUE		313.047	1.54411	0.215313	1.71165e-13	3.51262e-12	TRUE
NOVA2	4858	ENSG00000104967		60.8327	-0.566466	0.1844	0.000808685	0.00478302	TRUE		0.977038	0.425878	0.733801	0.0434215	0.095896	FALSE		250.965	0.562089	0.202616	0.00409876	0.0117285	TRUE
NRIP2	83714	ENSG00000053702		126.853	-0.128224	0.151363	0.362472	0.548451	FALSE		53.6586	0.207339	0.180869	0.219172	0.337358	FALSE		258.965	0.367948	0.22234	0.0845235	0.157132	FALSE
NSRP1	84081	ENSG00000126653		238.23	0.0605147	0.0997112	0.533118	0.70334	FALSE		632.268	-0.433084	0.172258	0.00753505	0.0231603	TRUE		1020.21	-0.40392	0.114089	0.000342685	0.00127253	TRUE
NUMA1	4926	ENSG00000137497		1771.68	-0.168347	0.10385	0.0937449	0.216295	FALSE		2335	0.551642	0.185031	0.00131205	0.00545223	TRUE		4461.78	-0.0907693	0.125928	0.464498	0.596214	FALSE
PABPC1	26986	ENSG00000070756		832.071	0.325884	0.0943572	0.000386241	0.00252982	TRUE		7635.49	0.214529	0.145367	0.12314	0.217275	FALSE		5336.36	1.24857	0.147978	1.15065e-17	4.55421e-16	TRUE
PABPC4	8761	ENSG00000090621		3564.1	-0.855966	0.0976211	3.7908e-19	5.86145e-17	TRUE		2678.76	0.0391501	0.124097	0.742965	0.82188	FALSE		15050.5	-0.542611	0.16023	0.000507032	0.00181554	TRUE
PABPN1	8106	ENSG00000100836		106.749	0.794092	0.151796	4.58978e-08	9.03694e-07	TRUE		334.397	-0.0763211	0.0871435	0.373316	0.503888	FALSE		784.301	-0.0894174	0.142034	0.521284	0.647152	FALSE
PCBP1	5093	ENSG00000169564		119.907	-0.317273	0.17752	0.0491416	0.134391	FALSE		1356.82	0.124086	0.106763	0.235705	0.35621	FALSE		1014.18	-0.919809	0.152105	6.44318e-10	7.03407e-09	TRUE
PCBP2	5094	ENSG00000197111		833.123	0.179828	0.0715978	0.0109327	0.0414995	TRUE		1812.37	0.475091	0.152122	0.00100567	0.00436874	TRUE		5123.68	-0.391478	0.117469	0.000735625	0.00252942	TRUE
PHF5A	84844	ENSG00000100410		142.752	0.0633821	0.102998	0.528338	0.699467	FALSE		297.746	-0.264302	0.0925611	0.00368087	0.0127765	TRUE		468.491	-0.198976	0.130577	0.121683	0.21126	FALSE
PLRG1	5356	ENSG00000171566		577.426	0.195666	0.101489	0.0473306	0.130547	FALSE		1534.57	-0.331675	0.0994202	0.000663991	0.0030766	TRUE		1423.48	-0.28696	0.117532	0.0135158	0.0333654	TRUE
PPIE	10450	ENSG00000084072		270.932	-0.136019	0.085837	0.104419	0.233779	FALSE		527.651	-0.305294	0.067653	5.30376e-06	5.12288e-05	TRUE		1392.21	-0.301923	0.132274	0.0204272	0.0476982	TRUE
PPIG	9360	ENSG00000138398		942.746	-0.0751878	0.0953263	0.415015	0.59864	FALSE		1634.92	-0.309147	0.183728	0.0710146	0.140951	FALSE		1923.14	-0.634977	0.173541	0.000167292	0.00066425	TRUE
PPIH	10465	ENSG00000171960		101.625	0.137925	0.113046	0.207029	0.379546	FALSE		249.132	-0.144556	0.109898	0.177905	0.287762	FALSE		304.989	0.0639744	0.109245	0.554668	0.675375	FALSE
PPIL1	51645	ENSG00000137168		128.604	-0.417201	0.154174	0.00364236	0.016926	TRUE		442.462	-0.713506	0.18552	4.56437e-05	0.000320971	TRUE		558.199	-0.0607618	0.161039	0.697115	0.791614	FALSE
PPIL2	23759	ENSG00000100023		431.527	-0.0938645	0.103075	0.346557	0.533485	FALSE		590.941	-0.035279	0.0767686	0.643193	0.743945	FALSE		1225.96	-0.311536	0.128025	0.0135005	0.0333328	TRUE
PPIL3	53938	ENSG00000240344		127.848	0.147205	0.117302	0.191432	0.359477	FALSE		356.632	0.38484	0.135026	0.0029687	0.0107088	TRUE		405.327	-0.0244695	0.174182	0.884495	0.925295	FALSE
PPWD1	23398	ENSG00000113593		444.242	0.0737871	0.0849543	0.376516	0.56217	FALSE		627.365	0.210103	0.14961	0.142123	0.24201	FALSE		864.772	-0.250938	0.116743	0.0295607	0.0654496	FALSE
PQBP1	10084	ENSG00000102103		206.305	-0.24346	0.130656	0.0486364	0.133356	FALSE		286.475	-0.272077	0.126633	0.0264989	0.0642883	FALSE		1141.95	-0.0529789	0.158539	0.732078	0.818072	FALSE
PRCC	5546	ENSG00000143294		205.218	0.000382537	0.108171	0.997933	0.998881	FALSE		464.732	0.0938123	0.114386	0.400798	0.530242	FALSE		1425.9	-0.131068	0.100224	0.186686	0.298602	FALSE
PRPF18	8559	ENSG00000165630		201.661	0.0742507	0.100668	0.448365	0.629501	FALSE		528.367	-0.200841	0.0905688	0.0240733	0.0594815	FALSE		217.878	-0.451105	0.145335	0.00155345	0.0049493	TRUE
PRPF19	27339	ENSG00000110107		410.96	-0.0765843	0.0918359	0.390583	0.575673	FALSE		682.035	0.178611	0.132424	0.162223	0.267808	FALSE		1785.27	-0.034562	0.12677	0.781458	0.85471	FALSE
PRPF3	9129	ENSG00000117360		466.543	0.159143	0.0674502	0.0168736	0.0588191	FALSE		654.08	-0.303122	0.052328	5.69414e-09	1.44309e-07	TRUE		1111.3	0.0295043	0.116484	0.79991	0.868462	FALSE
PRPF31	26121	ENSG00000105618		177.598	0.315344	0.132542	0.0114589	0.043144	TRUE		846.374	-0.0541748	0.0863944	0.525146	0.645323	FALSE		828.306	0.0349198	0.148428	0.812251	0.877194	FALSE
PRPF38A	84950	ENSG00000134748		398.698	0.328623	0.0948848	0.000372559	0.00245797	TRUE		343.444	-0.442583	0.1524	0.00235791	0.00884934	TRUE		834.108	0.0679056	0.100775	0.499612	0.628028	FALSE
PRPF38B	55119	ENSG00000134186		319.753	0.410344	0.106554	6.98781e-05	0.000583013	TRUE		935.411	-0.258892	0.111376	0.0171358	0.0454565	TRUE		1451.72	-0.0216472	0.117223	0.851052	0.903935	FALSE
PRPF39	55015	ENSG00000185246		451.286	0.134754	0.110938	0.20799	0.380896	FALSE		647.111	-0.0178281	0.142915	0.892757	0.929727	FALSE		1146.27	-0.373928	0.146517	0.00934307	0.0241928	TRUE
PRPF4	9128	ENSG00000136875		289.259	-0.155378	0.0928594	0.085528	0.202491	FALSE		735.416	-0.106061	0.0793609	0.1745	0.283566	FALSE		769.225	-0.33159	0.0817014	4.27991e-05	0.000193224	TRUE
PRPF40A	55660	ENSG00000196504		1382.58	0.0375737	0.0975446	0.693927	0.818839	FALSE		3058.33	-0.311242	0.137345	0.0185157	0.0482787	TRUE		2369.67	-0.411586	0.14417	0.00361294	0.0104822	TRUE
PRPF4B	8899	ENSG00000112739		1251.95	0.0431837	0.0895599	0.621694	0.769735	FALSE		1564.16	0.028679	0.119242	0.80633	0.868417	FALSE		3066.85	-0.642037	0.157805	3.18102e-05	0.000147075	TRUE
PRPF6	24148	ENSG00000101161		829.434	0.00547498	0.115545	0.963832	0.980905	FALSE		1829.55	-0.0808835	0.0823768	0.318505	0.447023	FALSE		2945.38	-0.144053	0.135752	0.280613	0.409543	FALSE
PRPF8	10594	ENSG00000174231		4379.28	-0.217418	0.100372	0.0255634	0.0811006	FALSE		3172.49	0.671291	0.157047	7.44686e-06	6.77007e-05	TRUE		9563.5	-0.716341	0.107792	1.81665e-11	2.65241e-10	TRUE
PSIP1	11168	ENSG00000164985		466.771	-0.421729	0.099758	1.34058e-05	0.000139705	TRUE		1129.94	0.500038	0.254079	0.0233969	0.058092	FALSE		1698.22	-0.470533	0.155019	0.00190424	0.00593845	TRUE
PTBP1	5725	ENSG00000011304		291.87	0.0399775	0.132312	0.751721	0.856987	FALSE		1653.64	0.58512	0.152836	5.63113e-05	0.000383915	TRUE		2052.27	0.764032	0.122564	2.74994e-10	3.24622e-09	TRUE
PTBP2	58155	ENSG00000117569		782.252	0.0935478	0.0991098	0.338144	0.525267	FALSE		623.949	-0.524436	0.160015	0.000575844	0.00272105	TRUE		815.747	-0.367385	0.207811	0.0657707	0.12783	FALSE
PUF60	22827	ENSG00000179950		700.273	-0.112322	0.125492	0.347465	0.534271	FALSE		1867.49	-0.592295	0.117417	1.80887e-07	2.81504e-06	TRUE		2926.73	-0.135065	0.14061	0.32783	0.460272	FALSE
QKI	9444	ENSG00000112531		12988.8	-0.179236	0.0986056	0.0629155	0.161517	FALSE		5488.48	-0.587475	0.12992	3.06015e-06	3.20091e-05	TRUE		16595.9	-1.10543	0.180305	2.88612e-10	3.38384e-09	TRUE
RALY	22913	ENSG00000125970		745.759	-0.34138	0.117236	0.00239297	0.0118825	TRUE		2349.09	-0.472335	0.132374	0.000253067	0.00136365	TRUE		4275.3	-0.208072	0.150974	0.162771	0.267229	FALSE
RALYL	138046	ENSG00000184672		4.94492	0.824408	0.587799	0.0171721	0.0595626	FALSE		0.35679	0.148224	0.535661	0.383564		FALSE		1.31512	1.47631	1.35173	0.0249075	0.0565327	FALSE
RAVER1	125950	ENSG00000161847		45.7668	-0.0950498	0.153753	0.506481	0.681105	FALSE		126.334	0.262435	0.209518	0.167987	0.275188	FALSE		209	0.050431	0.190416	0.785717	0.857701	FALSE
RAVER2	55225	ENSG00000162437		854.819	-0.317046	0.103004	0.00148208	0.00793478	TRUE		133.955	1.00169	0.233605	2.86709e-06	3.0267e-05	TRUE		1539.12	-1.02976	0.212701	4.76072e-07	3.09604e-06	TRUE
RBFOX1	54715	ENSG00000078328		2240.85	-0.117995	0.102777	0.233231	0.41188	FALSE		1042.52	-1.01118	0.369177	0.0012691	0.00530582	TRUE		4720.36	-1.01138	0.153647	2.11934e-11	3.05985e-10	TRUE
RBFOX2	23543	ENSG00000100320		5349.51	0.65872	0.0653549	2.13813e-24	7.43861e-22	TRUE		3802.8	0.0519701	0.0816906	0.523738	0.644432	FALSE		7868.05	-0.816235	0.164625	3.65965e-07	2.43376e-06	TRUE
RBFOX3	146713	ENSG00000167281		14.1216	0.470178	0.267155	0.0309704	0.0940504	FALSE		9.56856	-0.253657	0.284745	0.287937	0.414527	FALSE		11.84	0.940043	0.427198	0.0111585	0.0282345	TRUE
RBM10	8241	ENSG00000182872		298.653	0.017112	0.133413	0.892883	0.942533	FALSE		659.134	-0.0470383	0.0842093	0.568233	0.682156	FALSE		1030.68	-0.089073	0.155398	0.560074	0.680225	FALSE
RBM11	54033	ENSG00000185272		1.81997	-0.0764841	0.366427	0.708756	0.829379	FALSE		0.571683	0.449054	0.773645	0.0628036		FALSE		7.4761	0.431824	0.547908	0.297549	0.427641	FALSE
RBM14	10432	ENSG00000239306		500.787	-0.175303	0.119565	0.126145	0.268603	FALSE		384.424	0.472687	0.104751	3.80296e-06	3.85881e-05	TRUE		793.056	0.135873	0.148662	0.35276	0.486538	FALSE
RBM15	64783	ENSG00000162775		849.533	-0.196836	0.0718816	0.00544396	0.0235595	TRUE		851.231	-0.134438	0.0945373	0.14764	0.24935	FALSE		333.903	-0.342859	0.172333	0.0410812	0.0864496	FALSE
RBM15B	29890	ENSG00000259956		286.46	0.0704441	0.0947456	0.445192	0.626787	FALSE		1244.47	-0.0771943	0.160898	0.611632	0.718562	FALSE		641.494	0.756338	0.157537	9.48611e-07	5.83169e-06	TRUE
RBM17	84991	ENSG00000134453		720.887	-0.0522244	0.0958677	0.573802	0.735629	FALSE		1146.33	-0.525895	0.103569	2.17972e-07	3.29756e-06	TRUE		3055.09	-0.509485	0.0813525	2.94235e-10	3.44068e-09	TRUE
RBM20	282996	ENSG00000203867		929.746	-1.39385	0.171003	3.55498e-17	3.72365e-15	TRUE		319.589	-1.2555	0.354105	6.55577e-05	0.000437468	TRUE		1270.66	-0.938116	0.198083	9.26199e-07	5.70293e-06	TRUE
RBM22	55696	ENSG00000086589		409.941	-0.02924	0.0869098	0.730396	0.843547	FALSE		525.135	0.0246043	0.102885	0.811442	0.872017	FALSE		1329.84	-0.166786	0.0939579	0.0737327	0.140303	FALSE
RBM24	221662	ENSG00000112183		5793.21	0.136163	0.10254	0.170759	0.332066	FALSE		1952.51	-1.18177	0.28489	6.3135e-06	5.91642e-05	TRUE		14331	-1.25754	0.198337	6.00691e-11	8.0032e-10	TRUE
RBM25	58517	ENSG00000119707		1481.69	0.0791963	0.0910027	0.374061	0.560008	FALSE		2262.84	-0.246325	0.107608	0.0188982	0.0490522	TRUE		4178.33	-0.406841	0.163163	0.0106085	0.0270082	TRUE
RBM26	64062	ENSG00000139746		1383.67	0.242321	0.0684138	0.000327694	0.00221178	TRUE		1440.72	0.0831409	0.0942257	0.370058	0.500813	FALSE		2072.84	-0.262998	0.133849	0.0457092	0.0945025	FALSE
RBM27	54439	ENSG00000091009		332.73	-0.116556	0.133636	0.359282	0.545255	FALSE		1182.51	-0.154237	0.0899147	0.0812021	0.156921	FALSE		487.126	-0.404059	0.171729	0.0156562	0.0378904	TRUE
RBM3	5935	ENSG00000102317		1632.41	0.976957	0.126784	2.06279e-15	1.6437e-13	TRUE		4279.54	-0.0703829	0.156089	0.633607	0.73639	FALSE		5640.74	0.619279	0.164538	0.000123181	0.000502724	TRUE
RBM38	55544	ENSG00000132819		1455.89	-0.60834	0.127511	6.42441e-07	9.53991e-06	TRUE		399.484	-1.00048	0.238083	6.25206e-06	5.87153e-05	TRUE		6554.21	-1.12571	0.23108	3.33997e-07	2.23823e-06	TRUE
RBM39	9584	ENSG00000131051		3855.61	0.0677783	0.0701586	0.303638	0.489725	FALSE		5261.31	-0.0120249	0.117631	0.914652	0.943396	FALSE		7403.27	-0.378516	0.109434	0.00045754	0.00165242	TRUE
RBM4	5936	ENSG00000173933		392.019	0.293181	0.11158	0.00634989	0.0266965	TRUE		1034.64	-0.441472	0.0965067	3.15965e-06	3.28912e-05	TRUE		509.086	-0.00318351	0.140919	0.980834	0.987636	FALSE
RBM42	79171	ENSG00000126254		208.845	-0.224713	0.147139	0.101997	0.229729	FALSE		982.005	-0.23855	0.116661	0.0352783	0.0810384	FALSE		1578.18	-0.0836588	0.165562	0.602222	0.715637	FALSE
RBM45	129831	ENSG00000155636		157.461	0.222204	0.0959365	0.0177496	0.0611398	FALSE		271.333	0.0159128	0.0903272	0.858927	0.905834	FALSE		209.036	0.235232	0.121504	0.0501265	0.102006	FALSE
RBM47	54502	ENSG00000163694		43.7791	-0.0944173	0.152045	0.504816	0.679499	FALSE		14.3487	2.25705	0.628117	1.29599e-05	0.000108731	TRUE		114.257	2.51289	0.401614	3.72603e-11	5.1544e-10	TRUE
RBM5	10181	ENSG00000003756		1551.46	-0.00166835	0.0723515	0.979632	0.989154	FALSE		1877.13	-0.0869317	0.0881661	0.313964	0.442051	FALSE		3778.63	-0.224996	0.104911	0.0303809	0.0670027	FALSE
RBM7	10179	ENSG00000076053		170.56	-0.148825	0.121249	0.201051	0.372106	FALSE		571.398	0.0593909	0.143203	0.67422	0.768887	FALSE		524.859	-0.124482	0.136959	0.355419	0.489261	FALSE
RBM8A	9939	ENSG00000265241		1102.08	0.477797	0.0967415	3.77334e-07	5.94774e-06	TRUE		2097.26	-0.538916	0.118136	2.78318e-06	2.95104e-05	TRUE		1732.97	-0.200524	0.113615	0.0748267	0.142037	FALSE
RBMX	27316	ENSG00000147274		2089.07	-0.274362	0.0701179	7.11228e-05	0.000591643	TRUE		2469.76	-0.111357	0.15522	0.449567	0.576813	FALSE		4069.91	-0.232127	0.131553	0.0731137	0.13933	FALSE
RBMX2	51634	ENSG00000134597		132.249	0.0257006	0.110244	0.810172	0.89342	FALSE		358.252	-0.310373	0.111801	0.00441611	0.0148532	TRUE		388.392	0.0878058	0.123973	0.473645	0.604385	FALSE
RBMXL1	494115	ENSG00000213516		340.07	0.0594681	0.108387	0.571472	0.733639	FALSE		305.455	-0.252704	0.131896	0.046432	0.101083	FALSE		537.155	-0.266871	0.150527	0.0701713	0.134665	FALSE
RBMXL2	27288	ENSG00000170748		0.360297	-0.192068	0.485313	0.171198		FALSE		0.226917	0.0637836	0.515655	0.703698		FALSE		0.39119	-0.1163	0.775994	0.690118		FALSE
RBMY1A1	5940	ENSG00000234414		0.223774	0.0553686	0.43382	0.725397		FALSE		0.187362	0.0405386	0.513427	0.805558		FALSE		0.313761	0.207285	0.822068	0.549288		FALSE
RNF113A	7737	ENSG00000125352		58.0919	-0.217714	0.142575	0.102719	0.230875	FALSE		223.911	-0.602073	0.082138	1.14406e-13	9.40122e-12	TRUE		252.02	0.243071	0.141216	0.0801724	0.150465	FALSE
RNF20	56254	ENSG00000155827		768.991	-0.196662	0.086108	0.0193976	0.065468	FALSE		1690.47	-0.405659	0.0841075	1.01501e-06	1.23497e-05	TRUE		1581.04	-0.447236	0.0989328	5.09807e-06	2.75043e-05	TRUE
RNF213	57674	ENSG00000173821		3457.06	-0.152375	0.0805522	0.0535667	0.143344	FALSE		3484.18	1.15847	0.196106	4.42259e-10	1.50618e-08	TRUE		3235.72	0.401272	0.180992	0.0226243	0.0520848	FALSE
RNF34	80196	ENSG00000170633		1204.14	-1.08173	0.15725	9.62623e-13	5.08936e-11	TRUE		528.166	-0.340353	0.0825084	2.91522e-05	0.000218079	TRUE		1876.49	-0.997888	0.183009	1.9999e-08	1.67665e-07	TRUE
RNF40	9810	ENSG00000103549		433.973	-0.0428991	0.109312	0.68338	0.811265	FALSE		1525.84	0.115095	0.0823992	0.157416	0.261772	FALSE		782.757	0.13811	0.140735	0.319008	0.45088	FALSE
RNU11	26824	ENSG00000274978		0.0651852	-0.0027052	0.4271	0.790155		FALSE		35.1978	-0.676678	0.22431	0.000989521	0.00430712	TRUE		0.214803	-0.135565	0.80264	0.673263		FALSE
RNU1-1	26871	ENSG00000206652		8496.34	0.206386	0.375459	0.353646	0.540321	FALSE		2663.46	-0.185093	0.259334	0.4081	0.537118	FALSE		11.1376	-2.03472	0.581436	0.510129	0.637463	FALSE
RNU4ATAC	100151683	ENSG00000264229		10.3896	-0.18851	0.313017	0.397238	0.581944	FALSE		19.6226	-0.69148	0.228196	0.000869694	0.00386384	TRUE		0.739238	-0.202464	0.740429	0.524037		FALSE
RNU5A-1	26831	ENSG00000199568		16.5475	-0.411238	0.549973	0.0947042	0.217888	FALSE		104.899	-0.14908	0.329049	0.561874	0.676944	FALSE		0.583254	0.138689	0.744109	0.565869		FALSE
RNU6-1	26827	ENSG00000206625		7.27632	0.410408	0.449058	0.109001	0.241032	FALSE		15.5817	-0.0764988	0.238774	0.71666	0.803017	FALSE		37.6624	-0.885382	0.270671	0.000495219	0.00177755	TRUE
RNU6ATAC	100151684	ENSG00000221676		1.52747	0.134497	0.391232	0.477392	0.656164	FALSE		25.4846	0.0206737	0.308501	0.934176	0.956994	FALSE		1.15033	0.119262	0.696985	0.681832	0.779473	FALSE
RNVU1-1	101954273	ENSG00000207340		3.85398	0.375134	0.502258	0.126648	0.269353	FALSE		5.23605	0.855251	0.622497	0.0224249	0.0562216	FALSE		0.649157	0.343068	0.81041	0.380329		FALSE
RNVU1-15	101954267	ENSG00000207205		5.38992	0.0579033	0.311214	0.791547	0.882705	FALSE		31.2742	-1.03015	0.182029	3.41452e-09	9.179e-08	TRUE		0.567708	-0.0903495	0.764905	0.869831		FALSE
RNVU1-3	101954272	ENSG00000201183		0.668056	0.14618	0.432968	0.445201	0.626787	FALSE		3.81378	-0.2113	0.346411	0.41656	0.545192	FALSE		0.918689	0.469878	0.800234	0.2472	0.371501	FALSE
RNVU1-4	101954264	ENSG00000277610		0.591814	0.0917999	0.418487	0.683968		FALSE		7.13651	-1.28982	0.320988	8.28613e-06	7.36719e-05	TRUE		0.318042	0.173122	0.790744	0.643228		FALSE
RNVU1-7	26864	ENSG00000206585		8347.75	0.21257	0.379078	0.340014	0.527183	FALSE		3204.44	-0.219	0.265244	0.334736	0.463802	FALSE		10.7892	-2.0839	0.613209	0.484534	0.61497	FALSE
RNVU1-8	101447996	ENSG00000286172		0.789192	-0.0604116	0.408846	0.724845	0.839658	FALSE		6.90617	-1.18403	0.346251	9.11073e-05	0.000580671	TRUE		0
RSRC1	51319	ENSG00000174891		440.229	-0.0327687	0.0847626	0.692317	0.817582	FALSE		540.467	0.402138	0.116992	0.000395652	0.00198917	TRUE		364.777	-0.303385	0.139313	0.0269704	0.0605427	FALSE
RUVBL1	8607	ENSG00000175792		203.342	0.164728	0.10987	0.120878	0.260414	FALSE		833.319	-0.296623	0.096111	0.00173175	0.00684683	TRUE		533.8	0.26332	0.158708	0.091401	0.167541	FALSE
SAP18	10284	ENSG00000150459		993.693	-0.00318965	0.0953116	0.971631	0.985066	FALSE		2132.65	-0.208368	0.0897019	0.0181837	0.0475731	TRUE		5167.02	-0.4862	0.146784	0.000723655	0.00249323	TRUE
SART1	9092	ENSG00000175467		230.656	-0.18345	0.161335	0.218265	0.393626	FALSE		705.496	0.216834	0.113037	0.0488899	0.105248	FALSE		1427.81	-0.00216455	0.137705	0.986468	0.991414	FALSE
SCNM1	79005	ENSG00000163156		313.953	0.290773	0.118505	0.0103506	0.0396882	TRUE		12.5303	-0.302489	0.243399	0.159337	0.264149	FALSE		1153.77	-0.205106	0.148604	0.158876	0.262025	FALSE
SDE2	163859	ENSG00000143751		508.983	0.0601529	0.0889203	0.490216	0.666781	FALSE		891.702	-0.642958	0.0863091	4.30073e-14	3.82377e-12	TRUE		596.708	-0.260337	0.159672	0.0954162	0.17353	FALSE
SF1	7536	ENSG00000168066		943.083	0.0790156	0.0921139	0.38257	0.568052	FALSE		878.89	0.436579	0.109587	4.26802e-05	0.00030369	TRUE		5826.09	-0.204951	0.0962688	0.0304628	0.0671548	FALSE
SF3A1	10291	ENSG00000099995		519.134	-0.293205	0.0854861	0.000442961	0.00285242	TRUE		478.855	0.55638	0.158345	0.000204674	0.00113939	TRUE		2180.96	-0.187849	0.0986969	0.0548489	0.109903	FALSE
SF3A2	8175	ENSG00000104897		100.244	0.399931	0.172537	0.0111161	0.04204	TRUE		152.779	0.0128411	0.179505	0.940945	0.961918	FALSE		666.178	0.382286	0.183895	0.0325852	0.0711419	FALSE
SF3A3	10946	ENSG00000183431		1276.06	0.731413	0.199467	6.05532e-05	0.000515165	TRUE		1400.5	-0.289239	0.0650663	7.25537e-06	6.63287e-05	TRUE		3025.25	-0.558359	0.202472	0.00436063	0.0124048	TRUE
SF3B1	23451	ENSG00000115524		6066.32	0.0369893	0.0729685	0.606948	0.759153	FALSE		7190.89	-0.0908369	0.109965	0.397453	0.526748	FALSE		10850.1	-0.307074	0.125108	0.0130569	0.0323921	TRUE
SF3B2	10992	ENSG00000087365		715.249	-0.0394345	0.0958634	0.670508	0.802776	FALSE		2235.98	0.409473	0.101245	3.49064e-05	0.000255745	TRUE		3092.63	0.211263	0.117775	0.0698758	0.134239	FALSE
SF3B3	23450	ENSG00000189091		2017.59	0.215839	0.0699888	0.00175174	0.00912765	TRUE		3197.25	-0.200203	0.0963403	0.0337909	0.0782583	FALSE		2455.22	-0.110165	0.0825807	0.179924	0.28986	FALSE
SF3B4	10262	ENSG00000143368		42.4233	-0.0229069	0.176282	0.885691	0.938198	FALSE		260.768	0.00211612	0.118408	0.986504	0.991027	FALSE		652.806	0.752826	0.169779	5.49803e-06	2.94625e-05	TRUE
SF3B5	83443	ENSG00000169976		223.482	-0.605343	0.140002	4.95614e-06	5.80276e-05	TRUE		954.866	-0.317989	0.0813724	7.50021e-05	0.000492314	TRUE		1756.6	-0.103262	0.198127	0.588045	0.703499	FALSE
SF3B6	51639	ENSG00000115128		278.367	-0.233974	0.142424	0.0811004	0.194838	FALSE		766.383	-0.414581	0.127567	0.000782863	0.00354213	TRUE		1088.38	-0.121965	0.163163	0.4437	0.576081	FALSE
SFPQ	6421	ENSG00000116560		2561.86	0.214888	0.0753234	0.00368724	0.0170958	TRUE		3495.12	0.0237213	0.0807153	0.765865	0.839592	FALSE		5936.14	0.0272454	0.109141	0.803459	0.870688	FALSE
SFSWAP	6433	ENSG00000061936		669.33	0.0489527	0.0702534	0.480563	0.658826	FALSE		582.366	0.191816	0.122625	0.106781	0.194403	FALSE		1393.96	-0.106673	0.107009	0.313821	0.445584	FALSE
SLU7	10569	ENSG00000164609		776.788	-0.0456127	0.0873576	0.593025	0.749358	FALSE		1168.05	-0.0422813	0.0992399	0.662009	0.759191	FALSE		2082.43	-0.549791	0.112284	7.21367e-07	4.5306e-06	TRUE
SMNDC1	10285	ENSG00000119953		257.976	-0.24658	0.113365	0.024186	0.0777885	FALSE		368.473	-0.0880835	0.0877062	0.307567	0.435249	FALSE		1029.39	-0.64114	0.117095	2.89405e-08	2.3502e-07	TRUE
SMU1	55234	ENSG00000122692		1426.87	-0.113299	0.0676507	0.0894545	0.209031	FALSE		1791.12	-0.152173	0.0423248	0.000280229	0.00148565	TRUE		1871.73	-0.354406	0.091288	9.17914e-05	0.000386026	TRUE
SNIP1	79753	ENSG00000163877		170.555	-0.119123	0.10687	0.246983	0.427338	FALSE		441.739	-0.113702	0.0518059	0.0273686	0.0659778	FALSE		387.754	0.217193	0.1316	0.0946607	0.172499	FALSE
SNRNP200	23020	ENSG00000144028		2256.84	0.0983926	0.121691	0.394348	0.579097	FALSE		3112.05	-0.0829331	0.0908239	0.35339	0.483243	FALSE		6190.13	-0.368616	0.111909	0.000857061	0.00290423	TRUE
SNRNP27	11017	ENSG00000124380		315.505	-0.289907	0.127235	0.0167316	0.0584402	FALSE		654.803	-0.399317	0.134423	0.00204863	0.00788137	TRUE		1302.46	-0.683147	0.134114	2.22277e-07	1.54327e-06	TRUE
SNRNP40	9410	ENSG00000060688		399.098	0.161375	0.0892874	0.064655	0.164734	FALSE		718.348	-0.181647	0.108381	0.0894924	0.169744	FALSE		626.495	0.22041	0.121221	0.0659028	0.128031	FALSE
SNRNP70	6625	ENSG00000104852		960.957	0.532959	0.134927	2.85005e-05	0.000270464	TRUE		2911.07	-0.113735	0.0755789	0.127837	0.223528	FALSE		8247.55	-0.20933	0.170582	0.207504	0.324515	FALSE
SNRPA	6626	ENSG00000077312		108.718	-0.182975	0.12696	0.128487	0.27221	FALSE		398.457	-0.0246187	0.0929954	0.787203	0.855033	FALSE		670.624	0.258883	0.181669	0.14299	0.240849	FALSE
SNRPA1	6627	ENSG00000131876		137.278	0.184894	0.145411	0.176476	0.339826	FALSE		255.897	0.00341587	0.10623	0.975365	0.983755	FALSE		741.609	-0.0580057	0.108198	0.585998	0.702158	FALSE
SNRPB	6628	ENSG00000125835		246.44	-0.311564	0.110989	0.00345994	0.0162287	TRUE		1218	-0.336129	0.0964141	0.000382844	0.00193645	TRUE		1139.02	0.0875457	0.171411	0.601974	0.715451	FALSE
SNRPB2	6629	ENSG00000125870		278.031	-0.115745	0.122794	0.324467	0.510885	FALSE		1025.75	-0.60009	0.115417	9.83192e-08	1.66246e-06	TRUE		1112.99	-0.205906	0.121912	0.0870774	0.161089	FALSE
SNRPC	6631	ENSG00000124562		274.121	-0.216793	0.107968	0.0367578	0.107576	FALSE		774.404	-0.55303	0.0913375	7.82243e-10	2.54804e-08	TRUE		1838.31	-0.378082	0.166897	0.0200548	0.046938	TRUE
SNRPD1	6632	ENSG00000167088		418.534	-0.180848	0.098027	0.0573946	0.150771	FALSE		508.399	-0.57044	0.0925317	3.69828e-10	1.28988e-08	TRUE		844.551	-0.513956	0.134368	9.96042e-05	0.000415452	TRUE
SNRPD2	6633	ENSG00000125743		499.05	-0.496969	0.142043	0.000207075	0.00149447	TRUE		1880.96	-0.429076	0.108455	5.17028e-05	0.000356547	TRUE		2036.14	0.0257379	0.195759	0.892407	0.93047	FALSE
SNRPD3	6634	ENSG00000100028		1217.88	-0.0897645	0.085	0.281157	0.46531	FALSE		1954.5	-0.714417	0.0917197	2.71001e-15	3.04616e-13	TRUE		2570.76	-1.0624	0.143863	5.49774e-14	1.22712e-12	TRUE
SNRPE	6635	ENSG00000182004		178.18	-0.103932	0.117478	0.356061	0.542625	FALSE		710.182	-0.343181	0.111364	0.00157743	0.00634303	TRUE		936.955	0.00583482	0.200755	0.979038	0.986756	FALSE
SNRPF	6636	ENSG00000139343		91.1047	0.171957	0.124209	0.144022	0.294579	FALSE		317.048	-0.554028	0.114968	7.76644e-07	9.78427e-06	TRUE		636.33	-0.0206067	0.179678	0.907042	0.940302	FALSE
SNRPG	6637	ENSG00000143977		178.758	-0.296048	0.14179	0.026763	0.0839021	FALSE		571.891	-0.622569	0.116466	4.26001e-08	8.14244e-07	TRUE		687.497	-0.360021	0.164815	0.0249335	0.0565783	FALSE
SNW1	22938	ENSG00000100603		662.294	0.0962687	0.0860667	0.253681	0.435141	FALSE		1142.33	-0.0919165	0.099712	0.348111	0.477908	FALSE		1404.17	-0.293812	0.109187	0.00653413	0.0177352	TRUE
SREK1	140890	ENSG00000153914		1594.34	0.18818	0.0818374	0.0191748	0.064907	FALSE		1734.2	0.174012	0.142032	0.201669	0.316273	FALSE		2623.17	-0.348887	0.177522	0.0430644	0.0899322	FALSE
SRPK1	6732	ENSG00000096063		357.069	-0.678024	0.124568	1.5238e-08	3.3413e-07	TRUE		937.316	0.0457893	0.113461	0.681492	0.775089	FALSE		488.983	-0.732926	0.139533	8.71747e-08	6.53471e-07	TRUE
SRRM1	10250	ENSG00000133226		864.998	0.212517	0.0873732	0.0122302	0.0454289	TRUE		891.083	0.280382	0.105121	0.00629344	0.0199285	TRUE		4099.7	-0.656908	0.164619	4.19565e-05	0.00018964	TRUE
SRRM2	23524	ENSG00000167978		3286.06	-0.0755737	0.116598	0.505991	0.680611	FALSE		2042.56	0.844965	0.166451	9.07874e-08	1.56065e-06	TRUE		28880.3	-0.925291	0.220136	1.09838e-05	5.54276e-05	TRUE
SRRM4	84530	ENSG00000139767		30.5157	1.57108	0.372165	1.43468e-06	1.94461e-05	TRUE		4.33354	0.341273	0.371825	0.217308	0.335131	FALSE		20.2174	-0.366515	0.365759	0.255032	0.380625	FALSE
SRRT	51593	ENSG00000087087		339.913	-0.12644	0.108363	0.225489	0.402817	FALSE		801.074	0.134538	0.104441	0.180073	0.290619	FALSE		1809.61	0.166395	0.115735	0.146359	0.245405	FALSE
SRSF1	6426	ENSG00000136450		1268.7	-0.0784362	0.112503	0.466496	0.645995	FALSE		4803.83	-0.459093	0.0981817	1.80274e-06	2.03797e-05	TRUE		1616.58	-0.483418	0.109047	7.41948e-06	3.8789e-05	TRUE
SRSF10	10772	ENSG00000188529		1678.06	0.334523	0.11304	0.00209293	0.0106131	TRUE		2388.41	-0.0614891	0.105483	0.549914	0.666684	FALSE		3379.11	-0.24972	0.151817	0.0930833	0.169983	FALSE
SRSF11	9295	ENSG00000116754		1475.18	0.0896399	0.076506	0.224667	0.401751	FALSE		3739.51	0.229046	0.124905	0.0607728	0.124896	FALSE		5655.09	-0.242512	0.171021	0.145526	0.244344	FALSE
SRSF12	135295	ENSG00000154548		42.6871	0.420429	0.194524	0.015736	0.0555767	FALSE		34.722	-0.487472	0.194916	0.00692594	0.0216002	TRUE		23.7503	3.27367	0.48032	1.46504e-12	2.58142e-11	TRUE
SRSF2	6427	ENSG00000161547		543.304	-0.129624	0.10414	0.198583	0.368817	FALSE		1979	-0.334615	0.0964565	0.000380643	0.00192756	TRUE		3513.65	-0.319378	0.100892	0.00139868	0.00450844	TRUE
SRSF3	6428	ENSG00000112081		1280.42	0.0170488	0.0851448	0.840962	0.911684	FALSE		2710.31	-0.352479	0.109657	0.000975963	0.00425921	TRUE		3796.47	0.000787463	0.128337	0.996068	0.997491	FALSE
SRSF4	6429	ENSG00000116350		996.439	-0.136988	0.0763223	0.0681758	0.171258	FALSE		1065.65	-0.0545656	0.0798723	0.488106	0.612021	FALSE		2842.18	-0.289196	0.0741117	8.82989e-05	0.000372954	TRUE
SRSF5	6430	ENSG00000100650		1572.61	0.339514	0.0805043	1.68402e-05	0.000170657	TRUE		2533.99	0.142589	0.0775976	0.0631884	0.128666	FALSE		8824.17	-0.268139	0.121617	0.0254657	0.0576187	FALSE
SRSF6	6431	ENSG00000124193		667.963	-0.0878312	0.0949655	0.341118	0.528202	FALSE		3384.73	-0.10409	0.100303	0.289625	0.416404	FALSE		2838.12	0.117357	0.115551	0.304923	0.436032	FALSE
SRSF7	6432	ENSG00000115875		578.479	-0.037484	0.0789095	0.628143	0.774667	FALSE		1308.92	-0.410856	0.0776715	8.58249e-08	1.48357e-06	TRUE		2111.75	0.0548161	0.144613	0.689601	0.785684	FALSE
SRSF8	10929	ENSG00000263465		494.619	0.402372	0.100509	3.63993e-05	0.000333482	TRUE		785.486	-0.246646	0.0688127	0.000295015	0.0015504	TRUE		1630.42	-0.167263	0.165903	0.306654	0.437735	FALSE
SRSF9	8683	ENSG00000111786		129.157	0.117864	0.107885	0.258829	0.440731	FALSE		791.563	0.330656	0.152743	0.0228307	0.0569704	FALSE		551.091	0.220555	0.112724	0.0482496	0.0989189	FALSE
STRAP	11171	ENSG00000023734		1054.89	-0.265207	0.102295	0.00742356	0.0303429	TRUE		3535.84	-0.530367	0.12364	9.98645e-06	8.652e-05	TRUE		4649.26	-0.519645	0.0975719	7.44606e-08	5.65507e-07	TRUE
SUGP1	57794	ENSG00000105705		216.979	-0.191118	0.101698	0.051527	0.13933	FALSE		412.736	-0.192562	0.0758022	0.0103681	0.0300583	TRUE		769.371	-0.131233	0.153127	0.382051	0.516213	FALSE
SYF2	25949	ENSG00000117614		356.425	-0.1151	0.107881	0.269564	0.452701	FALSE		857.227	0.00541045	0.0952354	0.955975	0.971788	FALSE		1600.02	-0.201801	0.110219	0.0640763	0.125195	FALSE
SYNCRIP	10492	ENSG00000135316		1329.01	-0.196759	0.1296	0.117532	0.254723	FALSE		3493.04	-0.234268	0.106557	0.0245303	0.0603892	FALSE		2424.56	-0.316193	0.158446	0.0413899	0.0869848	FALSE
TAF12-DT		ENSG00000229388		26.3895	-0.852153	0.24893	9.91921e-05	0.000790069	TRUE									85.0045	-0.519615	0.184127	0.00353302	0.0102782	TRUE
TCERG1	10915	ENSG00000113649		1058.42	0.265643	0.0773159	0.000473177	0.00301975	TRUE		1168.14	-0.107337	0.0898291	0.224123	0.343201	FALSE		2213.52	-0.549492	0.163821	0.000586685	0.00206577	TRUE
TFIP11	24144	ENSG00000100109		503.289	-0.310877	0.0900206	0.000399436	0.00260137	TRUE		720.28	-0.0484231	0.0584009	0.403775	0.533011	FALSE		927.617	-0.552656	0.164572	0.000576011	0.0020314	TRUE
THRAP3	9967	ENSG00000054118		3156.84	0.150609	0.0883609	0.0819109	0.196255	FALSE		3803.28	-0.0979741	0.0771817	0.197889	0.311856	FALSE		6609.14	-0.87218	0.187352	1.51284e-06	9.02017e-06	TRUE
TIA1	7072	ENSG00000116001		885.558	-0.0164743	0.101999	0.876541	0.932989	FALSE		2647.27	-0.396322	0.175113	0.0159815	0.0429356	TRUE		2436.45	-0.293997	0.149713	0.0473037	0.0972814	FALSE
TRA2A	29896	ENSG00000164548		306.549	0.0232285	0.0999533	0.812828	0.895013	FALSE		759.13	0.266084	0.115327	0.0175645	0.0463333	TRUE		1401.76	0.127031	0.114769	0.26469	0.39169	FALSE
TRA2B	6434	ENSG00000136527		1801.17	0.0215103	0.0908664	0.809637	0.893135	FALSE		1863.56	-0.160243	0.10136	0.105811	0.193025	FALSE		2478.45	-0.0224107	0.104025	0.828256	0.888081	FALSE
TXNL4A	10907	ENSG00000141759		398.314	0.021773	0.121137	0.852107	0.918443	FALSE		1439.97	-0.499032	0.142504	0.000269488	0.00143643	TRUE		1620.61	-0.355516	0.157041	0.0204965	0.0478457	TRUE
U2AF1	7307	ENSG00000160201		504.15	0.10857	0.104473	0.284908	0.469345	FALSE		345.936	-0.272034	0.113716	0.0140992	0.0387338	TRUE		1920.28	0.0618175	0.0999162	0.53317	0.657104	FALSE
U2AF2	11338	ENSG00000063244		315.339	-0.0262529	0.111363	0.80563	0.890778	FALSE		1909.76	-0.0272434	0.0805476	0.783931	0.852303	FALSE		1895.39	0.17645	0.122924	0.146427	0.24548	FALSE
U2SURP	23350	ENSG00000163714		2125.48	-0.006168	0.104838	0.942454	0.969248	FALSE		2019.05	0.0047257	0.144144	0.976212	0.984421	FALSE		3139.53	-0.659472	0.155513	1.50304e-05	7.37866e-05	TRUE
UBL5	59286	ENSG00000198258		384.562	-0.487945	0.104485	1.4105e-06	1.91766e-05	TRUE		2053.07	-0.51963	0.138026	9.38082e-05	0.000593316	TRUE		3064.9	-0.38178	0.186427	0.0343772	0.0744624	FALSE
USP39	10713	ENSG00000168883		539.096	-0.503559	0.0988272	1.59735e-07	2.78109e-06	TRUE		813.958	-0.259565	0.054523	1.66777e-06	1.90826e-05	TRUE		2018.26	-0.720831	0.11718	4.61077e-10	5.18295e-09	TRUE
WBP11	51729	ENSG00000084463		690.375	0.0735396	0.105661	0.473943	0.652781	FALSE		698.468	0.0248531	0.0948592	0.790892	0.857537	FALSE		2648.43	-0.577545	0.102038	1.06904e-08	9.39075e-08	TRUE
WBP4	11193	ENSG00000120688		684.817	-0.404162	0.118174	0.000362366	0.00240599	TRUE		386.97	0.107205	0.118926	0.354134	0.483887	FALSE		1742.38	-1.16237	0.175416	1.05009e-11	1.59776e-10	TRUE
WDR83	84292	ENSG00000123154		26.3196	0.59671	0.231788	0.00305246	0.0146297	TRUE		90.9681	-0.28427	0.139587	0.0343833	0.079386	FALSE		59.5475	0.416243	0.199065	0.0303317	0.0669179	FALSE
WEE2-AS1	285962	ENSG00000228775		32.4678	0.561915	0.193309	0.00131339	0.00716754	TRUE		14.455	0.278579	0.287875	0.24547	0.367764	FALSE		52.4905	0.089435	0.251537	0.709238	0.800873	FALSE
XAB2	56949	ENSG00000076924		293.363	-0.0408111	0.139034	0.754575	0.858778	FALSE		435.917	0.0755997	0.122249	0.525288	0.645424	FALSE		1098.49	0.169895	0.145473	0.23527	0.357753	FALSE
XRN2	22803	ENSG00000088930		994.571	-0.0965533	0.0697075	0.160175	0.317441	FALSE		2570.2	-0.21177	0.107789	0.0440853	0.097105	FALSE		1654.31	0.0399988	0.118518	0.73378	0.819296	FALSE
YBX1	4904	ENSG00000065978		6138.51	-0.506289	0.121392	1.37994e-05	0.000143309	TRUE		22140.2	-0.736868	0.169803	5.28027e-06	5.10701e-05	TRUE		35760.4	-0.806168	0.111273	2.46577e-13	4.92679e-12	TRUE
YJU2	55702	ENSG00000105248		99.2092	-0.206595	0.139719	0.114167	0.249356	FALSE		153.208	-0.206192	0.144189	0.136229	0.233875	FALSE		393.953	-0.129392	0.181016	0.461494	0.593182	FALSE
YTHDC1	91746	ENSG00000083896		994.434	0.200269	0.0893948	0.0219092	0.0718758	FALSE		1643.26	-0.269123	0.0949393	0.00387451	0.0133186	TRUE		2053.89	-0.471688	0.111616	1.89933e-05	9.14492e-05	TRUE
ZC3H11A	9877	ENSG00000058673		49.5744	-0.136064	0.152245	0.342526	0.52954	FALSE		3719.43	0.14674	0.09299	0.109871	0.198861	FALSE		8.33759	0.0868082	0.446088	0.816467	0.880026	FALSE
ZC3H13	23091	ENSG00000123200		1117.55	0.142718	0.0984449	0.138905	0.28736	FALSE		1574.32	-0.0690741	0.138719	0.602535	0.710672	FALSE		2122.49	-0.631116	0.136184	2.35736e-06	1.35938e-05	TRUE
ZC3H18	124245	ENSG00000158545		223.392	0.0502746	0.140636	0.70883	0.829428	FALSE		379.652	0.0946747	0.086844	0.269146	0.393931	FALSE		922.126	-0.276164	0.109923	0.0110454	0.0279758	TRUE
ZC3H4	23211	ENSG00000130749		387.299	0.140554	0.122764	0.231197	0.409712	FALSE		423.949	0.191178	0.129264	0.125984	0.221052	FALSE		827.395	-0.276267	0.121746	0.0214362	0.0497366	TRUE
ZC3HAV1	56829	ENSG00000105939		323.746	-0.0649527	0.0959117	0.486988	0.664012	FALSE		1419.82	0.529825	0.134983	4.71819e-05	0.000330715	TRUE		617.316	1.47563	0.152003	7.43352e-23	5.77398e-21	TRUE
ZCCHC8	55596	ENSG00000033030		474.469	-0.161702	0.0835143	0.0483597	0.132756	FALSE		419.02	-0.00449135	0.150273	0.973568	0.982902	FALSE		980.597	-0.444871	0.107967	3.11601e-05	0.000144263	TRUE
ZCRB1	85437	ENSG00000139168		529.237	-0.348979	0.124373	0.00330872	0.0156253	TRUE		805.242	-0.403376	0.0795721	3.24429e-07	4.66722e-06	TRUE		2439.94	-0.675085	0.141055	1.07428e-06	6.56787e-06	TRUE
ZFR	51663	ENSG00000056097		2411.94	0.162354	0.0944471	0.0778467	0.189005	FALSE		3775.79	-0.368704	0.0805218	3.00765e-06	3.15207e-05	TRUE		3413.53	-0.55016	0.140781	6.84143e-05	0.000295596	TRUE
ZMAT2	153527	ENSG00000146007		380.971	-0.345807	0.133917	0.00636984	0.0267717	TRUE		1450.15	-0.398418	0.0954105	2.09471e-05	0.000164112	TRUE		2597.7	-0.45428	0.149086	0.00185936	0.00581482	TRUE
ZMAT5	55954	ENSG00000100319		113.176	-0.262669	0.124292	0.0262788	0.0828288	FALSE		132	-0.259712	0.106882	0.0129061	0.0360435	TRUE		418.81	-0.5097	0.19342	0.00627331	0.0171096	TRUE
ZMYM3	9203	ENSG00000147130		332.179	0.233749	0.108474	0.025399	0.0807235	FALSE		509.482	0.258236	0.138823	0.0525423	0.111542	FALSE		938.811	-0.140888	0.129111	0.267977	0.39543	FALSE
ZNF131	7690	ENSG00000172262		561.445	0.173818	0.0759473	0.0195094	0.0657599	FALSE		440.879	-0.245642	0.0824511	0.00252497	0.00936994	TRUE		781.924	-0.309368	0.125386	0.0123654	0.0308762	TRUE
ZNF207	7756	ENSG00000010244		3188.44	-0.170579	0.0895774	0.0508042	0.137854	FALSE		2480.36	-0.193677	0.0663463	0.00323013	0.011482	TRUE		2879.64	-0.0758406	0.106798	0.472657	0.603372	FALSE
ZNF326	284695	ENSG00000162664		542.167	0.308006	0.112528	0.00452326	0.0202865	TRUE		475.571	0.274861	0.159797	0.0685289	0.137164	FALSE		844.101	-0.141638	0.161764	0.370324	0.504117	FALSE
ZNF346	23567	ENSG00000113761		224.327	-0.169599	0.100012	0.0811103	0.19485	FALSE		272.672	0.329861	0.0883721	0.000148823	0.000873058	TRUE		400.972	-0.415811	0.125896	0.000805794	0.0027488	TRUE
ZNF830	91603	ENSG00000198783		121.381	0.05189	0.120503	0.654146	0.792095	FALSE		231.447	-0.0972807	0.113867	0.380722	0.511132	FALSE		287.983	-0.203606	0.155173	0.179789	0.289702	FALSE
