# Supplementary material for: Comparative Analysis of Splicing Alterations in Three Muscular Dystrophies
Source: Biomedicines. 2025 Mar 1;13(3):606. doi: 10.3390/biomedicines13030606 (PMC11940573; doi:10.3390/biomedicines13030606)
Supplement: Supplementary file 1 [file biomedicines-13-00606-s001.zip › rev Supplementary table S3 - gene IDs misspliced.xlsx]

## Sheet: Sheet1
Supplementary table S3: Majiq analysis of misspliced genes
List of genes with altered splice events for DM1, EDMD, and FSHD with following filter settings: FDR (false discovery rate) > 95% and psi (percent spliced in) values > 0.1 and < -0.1
DM1	EDMD	FSHD
ENSG00000068903	ENSG00000197635	ENSG00000110721
ENSG00000188037	ENSG00000180902	ENSG00000185630
ENSG00000060237	ENSG00000135905	ENSG00000072818
ENSG00000151240	ENSG00000166012	ENSG00000106070
ENSG00000088448	ENSG00000068024	ENSG00000256977
ENSG00000071054	ENSG00000126777	ENSG00000172175
ENSG00000125107	ENSG00000055950	ENSG00000091409
ENSG00000013441	ENSG00000204580	ENSG00000099968
ENSG00000100296	ENSG00000121440	ENSG00000149577
ENSG00000136100	ENSG00000115310	ENSG00000172661
ENSG00000132694	ENSG00000196236	ENSG00000137965
ENSG00000109686	ENSG00000078674	ENSG00000149187
ENSG00000151914	ENSG00000124214	ENSG00000181929
ENSG00000149269	ENSG00000198825	ENSG00000121310
ENSG00000112419	ENSG00000174501	ENSG00000185009
ENSG00000169045	ENSG00000184640	ENSG00000070081
ENSG00000113240	ENSG00000088367	ENSG00000114770
ENSG00000198947	ENSG00000071054	ENSG00000073060
ENSG00000163930	ENSG00000166173	ENSG00000100320
ENSG00000013563	ENSG00000243678	ENSG00000130529
ENSG00000138162	ENSG00000137831	ENSG00000135437
ENSG00000104756	ENSG00000115904	ENSG00000171055
ENSG00000120805	ENSG00000212127	ENSG00000160408
ENSG00000067225	ENSG00000250251	ENSG00000138434
ENSG00000112031	ENSG00000028116	ENSG00000120549
ENSG00000143889	ENSG00000117569	ENSG00000154813
ENSG00000148481	ENSG00000010295	ENSG00000198380
ENSG00000144331	ENSG00000111907	ENSG00000077157
ENSG00000188352	ENSG00000178104	ENSG00000166685
ENSG00000102893	ENSG00000169554	ENSG00000086200
ENSG00000095637	ENSG00000055609	ENSG00000182871
ENSG00000178035	ENSG00000164054	ENSG00000138071
ENSG00000235007	ENSG00000086598	ENSG00000110514
ENSG00000134444	ENSG00000123066	ENSG00000116690
ENSG00000086015	ENSG00000115363	ENSG00000090857
ENSG00000165525	ENSG00000064607	ENSG00000090372
ENSG00000081248	ENSG00000276012	ENSG00000074800
ENSG00000153113	ENSG00000162688	ENSG00000105643
ENSG00000151150	ENSG00000231672	ENSG00000102710
ENSG00000128595	ENSG00000278540	ENSG00000243147
ENSG00000113448	ENSG00000007866	ENSG00000138326
ENSG00000136861	ENSG00000137601	ENSG00000101294
ENSG00000005810	ENSG00000164708	ENSG00000166387
ENSG00000028116	ENSG00000006757	ENSG00000120451
ENSG00000188342	ENSG00000215375	ENSG00000110921
ENSG00000286452	ENSG00000159685	ENSG00000136104
ENSG00000224078	ENSG00000068028	ENSG00000129204
ENSG00000143337	ENSG00000180747	ENSG00000148481
ENSG00000058272	ENSG00000266964	ENSG00000071189
ENSG00000149925	ENSG00000129493	ENSG00000143537
ENSG00000103264	ENSG00000174373	ENSG00000135218
ENSG00000116857	ENSG00000100813	ENSG00000163832
ENSG00000126457	ENSG00000101901	ENSG00000143549
ENSG00000144320	ENSG00000198363	ENSG00000122783
ENSG00000186439	ENSG00000162804	ENSG00000112531
ENSG00000214970	ENSG00000133812	ENSG00000079805
ENSG00000171105	ENSG00000229043	ENSG00000170276
ENSG00000135723	ENSG00000172260	ENSG00000039523
ENSG00000073921	ENSG00000122085	ENSG00000104907
ENSG00000079393	ENSG00000182916	ENSG00000165269
ENSG00000166272	ENSG00000123104	ENSG00000140612
ENSG00000144580	ENSG00000154175	ENSG00000092531
ENSG00000214135	ENSG00000146963	ENSG00000153113
ENSG00000150527	ENSG00000248724	ENSG00000288534
ENSG00000132849	ENSG00000118420	ENSG00000130592
ENSG00000166387	ENSG00000086475	ENSG00000165630
ENSG00000185532	ENSG00000108669	ENSG00000072163
ENSG00000166887	ENSG00000148700	ENSG00000168958
ENSG00000157224	ENSG00000151914	ENSG00000135679
ENSG00000153944	ENSG00000007384	ENSG00000264278
ENSG00000168036	ENSG00000215910	ENSG00000100225
ENSG00000070159	ENSG00000214548	ENSG00000103710
ENSG00000188529	ENSG00000225484	ENSG00000182606
ENSG00000164329	ENSG00000196535	ENSG00000081181
ENSG00000139645	ENSG00000133226	ENSG00000187239
ENSG00000186868	ENSG00000117010	ENSG00000168137
ENSG00000064042	ENSG00000182903	ENSG00000132305
ENSG00000108953	ENSG00000149577	ENSG00000151914
ENSG00000167863	ENSG00000143776	ENSG00000215386
ENSG00000102606	ENSG00000152620	ENSG00000144591
ENSG00000263001	ENSG00000127863	ENSG00000136153
ENSG00000122034	ENSG00000132530	ENSG00000127419
ENSG00000120729	ENSG00000122507	ENSG00000067113
ENSG00000170776	ENSG00000196218	ENSG00000198363
ENSG00000060138	ENSG00000177034	ENSG00000143702
ENSG00000135597	ENSG00000091164	ENSG00000074054
ENSG00000148180	ENSG00000152601	ENSG00000130382
ENSG00000214265	ENSG00000185532	ENSG00000134283
ENSG00000165914	ENSG00000148516	ENSG00000278259
ENSG00000080345	ENSG00000204843	ENSG00000278212
ENSG00000133392	ENSG00000109099	ENSG00000175606
ENSG00000243696	ENSG00000068615	ENSG00000102804
ENSG00000185739	ENSG00000174652	ENSG00000148339
ENSG00000065029	ENSG00000112305	ENSG00000156265
ENSG00000075711	ENSG00000284862	ENSG00000132849
ENSG00000130340	ENSG00000147162	ENSG00000184009
ENSG00000164347	ENSG00000161203	ENSG00000132780
ENSG00000170242	ENSG00000127914	ENSG00000204843
ENSG00000077157	ENSG00000150995	ENSG00000138413
ENSG00000099875	ENSG00000001497	ENSG00000102935
ENSG00000109756	ENSG00000139132	ENSG00000172995
ENSG00000148120	ENSG00000174606	ENSG00000143171
ENSG00000278311	ENSG00000054523	ENSG00000118640
ENSG00000105223	ENSG00000147649	ENSG00000142856
ENSG00000145349	ENSG00000064999	ENSG00000089351
ENSG00000125818	ENSG00000285756	ENSG00000120656
ENSG00000099204	ENSG00000156171	ENSG00000062716
ENSG00000163166	ENSG00000171105	ENSG00000147364
ENSG00000087470	ENSG00000272398	ENSG00000179912
ENSG00000140575	ENSG00000164548	ENSG00000085415
ENSG00000004455	ENSG00000106771	ENSG00000067445
ENSG00000154889	ENSG00000100320	ENSG00000130066
ENSG00000070010	ENSG00000163815	ENSG00000160194
ENSG00000055955	ENSG00000185024	ENSG00000169490
ENSG00000070087	ENSG00000033867	ENSG00000153179
ENSG00000170162	ENSG00000271425	ENSG00000271853
ENSG00000116604	ENSG00000081665	ENSG00000136717
ENSG00000165269	ENSG00000273136	ENSG00000114993
ENSG00000143612	ENSG00000197415	ENSG00000198752
ENSG00000154358	ENSG00000140950	ENSG00000116604
ENSG00000102804	ENSG00000019144	ENSG00000138777
ENSG00000154813	ENSG00000108100	ENSG00000173848
ENSG00000121749	ENSG00000215837	ENSG00000070808
ENSG00000120910	ENSG00000138119	ENSG00000003989
ENSG00000149182	ENSG00000187079	ENSG00000214548
ENSG00000157540	ENSG00000163110	ENSG00000115414
ENSG00000123130	ENSG00000068724	ENSG00000185324
ENSG00000091164	ENSG00000284879	ENSG00000130595
ENSG00000124831	ENSG00000175224	ENSG00000090097
ENSG00000013561	ENSG00000118418	ENSG00000071242
ENSG00000173905	ENSG00000114982	ENSG00000173744
ENSG00000188559	ENSG00000166435	ENSG00000280987
ENSG00000125826	ENSG00000249042	ENSG00000148180
ENSG00000214548	ENSG00000138190	ENSG00000198722
ENSG00000166949	ENSG00000144824	ENSG00000122705
ENSG00000124588	ENSG00000047849	ENSG00000214113
ENSG00000121964	ENSG00000168528	ENSG00000001497
ENSG00000187715	ENSG00000121417	ENSG00000099290
ENSG00000173848	ENSG00000090905	ENSG00000110844
ENSG00000138190	ENSG00000262304	ENSG00000010361
ENSG00000145439	ENSG00000153113	ENSG00000061938
ENSG00000121022	ENSG00000185070	ENSG00000140575
ENSG00000122367	ENSG00000275131	ENSG00000118200
ENSG00000129116	ENSG00000141543	ENSG00000114857
ENSG00000163820	ENSG00000230590	ENSG00000146054
ENSG00000067177	ENSG00000155657	ENSG00000235162
ENSG00000103710	ENSG00000197694	ENSG00000156298
ENSG00000077044	ENSG00000172493	ENSG00000114956
ENSG00000147526	ENSG00000114346	ENSG00000054965
ENSG00000172954	ENSG00000168385	ENSG00000105204
ENSG00000186335	ENSG00000107758	ENSG00000102038
ENSG00000184990	ENSG00000142453	ENSG00000132153
ENSG00000188026	ENSG00000166263	ENSG00000116209
ENSG00000054654	ENSG00000128641	ENSG00000135636
ENSG00000073712	ENSG00000132669	ENSG00000136754
ENSG00000138279	ENSG00000172292	ENSG00000099783
ENSG00000174446	ENSG00000198561	ENSG00000169926
ENSG00000241468	ENSG00000065882	ENSG00000069869
ENSG00000137497	ENSG00000131016	ENSG00000106610
ENSG00000103319	ENSG00000054965	ENSG00000157500
ENSG00000054523	ENSG00000163359	ENSG00000100445
ENSG00000139350	ENSG00000100154	ENSG00000090989
ENSG00000131943	ENSG00000113163	ENSG00000165192
ENSG00000137817	ENSG00000280441	ENSG00000176014
ENSG00000197321	ENSG00000215256	ENSG00000121022
ENSG00000089177	ENSG00000117859	ENSG00000100242
ENSG00000178234	ENSG00000160886	ENSG00000048740
ENSG00000183431	ENSG00000147421	ENSG00000108953
ENSG00000137955	ENSG00000114544	ENSG00000234456
ENSG00000075292	ENSG00000139746	ENSG00000175582
ENSG00000168958	ENSG00000204634	ENSG00000157514
ENSG00000114021	ENSG00000061938	ENSG00000168763
ENSG00000196218	ENSG00000112159	ENSG00000170873
ENSG00000153037	ENSG00000154727	ENSG00000178209
ENSG00000196182	ENSG00000124749	ENSG00000092841
ENSG00000106771	ENSG00000079805	ENSG00000116489
ENSG00000064651	ENSG00000148339	ENSG00000154358
ENSG00000121577	ENSG00000197343	ENSG00000170525
ENSG00000131844	ENSG00000129675	ENSG00000137177
ENSG00000109572	ENSG00000149136	ENSG00000153310
ENSG00000089597	ENSG00000244306	ENSG00000163964
ENSG00000162613	ENSG00000063176	ENSG00000150687
ENSG00000258830	ENSG00000274211	ENSG00000172594
ENSG00000258677	ENSG00000131023	ENSG00000165948
ENSG00000133026	ENSG00000141385	ENSG00000173281
ENSG00000244754	ENSG00000079277	ENSG00000213533
ENSG00000107862	ENSG00000166833	ENSG00000099956
ENSG00000073910	ENSG00000094975	ENSG00000028528
ENSG00000122783	ENSG00000107186	ENSG00000154258
ENSG00000115592	ENSG00000063601	ENSG00000114982
ENSG00000177697	ENSG00000101745	ENSG00000183091
ENSG00000105856	ENSG00000100207	ENSG00000254445
ENSG00000171914	ENSG00000137074	ENSG00000066629
ENSG00000135924	ENSG00000185485	ENSG00000079819
ENSG00000154380	ENSG00000109458	ENSG00000197746
ENSG00000077549	ENSG00000163939	ENSG00000104613
ENSG00000164162	ENSG00000073712	ENSG00000131368
ENSG00000110422	ENSG00000136861	ENSG00000108946
ENSG00000127481	ENSG00000133884	ENSG00000114209
ENSG00000047249	ENSG00000196712	ENSG00000154710
ENSG00000175893	ENSG00000148180	ENSG00000127603
ENSG00000072195	ENSG00000140262	ENSG00000162430
ENSG00000256053	ENSG00000225210	ENSG00000085832
ENSG00000107758	ENSG00000104164	ENSG00000158856
ENSG00000160194	ENSG00000105341	ENSG00000058272
ENSG00000125863	ENSG00000105483	ENSG00000237765
ENSG00000265142	ENSG00000184110	ENSG00000099204
ENSG00000120694	ENSG00000080823	ENSG00000113448
ENSG00000168887	ENSG00000058272	ENSG00000122490
ENSG00000132305	ENSG00000253729	ENSG00000159200
ENSG00000150687	ENSG00000156256	ENSG00000196712
ENSG00000254995	ENSG00000139974	ENSG00000166173
ENSG00000109171	ENSG00000130939	ENSG00000131370
ENSG00000149547	ENSG00000166272	ENSG00000089597
ENSG00000105976	ENSG00000184304	ENSG00000187715
ENSG00000136717	ENSG00000223745	ENSG00000196923
ENSG00000206561	ENSG00000087253	ENSG00000166508
ENSG00000147649	ENSG00000165630	ENSG00000143774
ENSG00000147573	ENSG00000127603	ENSG00000183696
ENSG00000003436	ENSG00000128591	ENSG00000182287
ENSG00000085733	ENSG00000215861	ENSG00000288009
ENSG00000068024	ENSG00000151276	ENSG00000075624
ENSG00000070808	ENSG00000139631	ENSG00000137764
ENSG00000135218	ENSG00000198380	ENSG00000141644
ENSG00000178104	ENSG00000106078	ENSG00000165029
ENSG00000135679	ENSG00000139620	ENSG00000129255
ENSG00000168300	ENSG00000183023	ENSG00000136643
ENSG00000053254	ENSG00000270231	ENSG00000153201
ENSG00000177189	ENSG00000134769	ENSG00000169756
ENSG00000247828	ENSG00000256594	ENSG00000224660
ENSG00000095209	ENSG00000172765	ENSG00000132842
ENSG00000183527	ENSG00000115594	ENSG00000160310
ENSG00000154582	ENSG00000138193	ENSG00000240038
ENSG00000104852	ENSG00000258017	ENSG00000061273
ENSG00000157538	ENSG00000148660	ENSG00000103852
ENSG00000198836	ENSG00000171943	ENSG00000124831
ENSG00000078814	ENSG00000113240	ENSG00000115310
ENSG00000197912	ENSG00000197062	ENSG00000171843
ENSG00000135778	ENSG00000217128	ENSG00000100280
ENSG00000119927	ENSG00000138674	ENSG00000075415
ENSG00000127483	ENSG00000112282	ENSG00000117528
ENSG00000009307	ENSG00000100116	ENSG00000131626
ENSG00000107864	ENSG00000177311	ENSG00000160691
ENSG00000122376	ENSG00000166387	ENSG00000159445
ENSG00000119685	ENSG00000153786	ENSG00000100503
ENSG00000035664	ENSG00000095383	ENSG00000177469
ENSG00000156642	ENSG00000072832	ENSG00000005893
ENSG00000134283	ENSG00000134874	ENSG00000076685
ENSG00000122203	ENSG00000108389	ENSG00000100330
ENSG00000134480	ENSG00000186001	ENSG00000079277
ENSG00000006576	ENSG00000186111	ENSG00000166579
ENSG00000066933	ENSG00000085733	ENSG00000073921
ENSG00000198380	ENSG00000083535	ENSG00000173210
ENSG00000169251	ENSG00000214176	ENSG00000196531
ENSG00000109458	ENSG00000095637	ENSG00000109920
ENSG00000162390	ENSG00000145362	ENSG00000070366
ENSG00000080546	ENSG00000163166	ENSG00000214765
ENSG00000198363	ENSG00000000971	ENSG00000121067
ENSG00000183091	ENSG00000135424	ENSG00000132405
ENSG00000084733	ENSG00000116885	ENSG00000178035
ENSG00000143398	ENSG00000228794	ENSG00000152601
ENSG00000163995	ENSG00000167766	ENSG00000163995
ENSG00000033867	ENSG00000023191	ENSG00000134243
ENSG00000132405	ENSG00000129116	ENSG00000148719
ENSG00000135049	ENSG00000120656	ENSG00000141367
ENSG00000156017	ENSG00000147044	ENSG00000126368
ENSG00000260916	ENSG00000170776	ENSG00000077549
ENSG00000040341	ENSG00000113504	ENSG00000135655
ENSG00000131018	ENSG00000145088	ENSG00000151276
ENSG00000129691	ENSG00000095574	ENSG00000113758
ENSG00000008294	ENSG00000093167	ENSG00000136280
ENSG00000129933	ENSG00000173744	ENSG00000205423
ENSG00000106772	ENSG00000149294	ENSG00000139278
ENSG00000163964	ENSG00000125354	ENSG00000067225
ENSG00000242086	ENSG00000162591	ENSG00000047849
ENSG00000131504	ENSG00000197226	ENSG00000085733
ENSG00000196296	ENSG00000132549	ENSG00000134313
ENSG00000115904	ENSG00000175575	ENSG00000227128
ENSG00000174407	ENSG00000225746	ENSG00000184640
ENSG00000148660	ENSG00000005810	ENSG00000165629
ENSG00000082258	ENSG00000173040	ENSG00000112759
ENSG00000140795	ENSG00000175106	ENSG00000156642
ENSG00000180747	ENSG00000158863	ENSG00000182473
ENSG00000163110	ENSG00000084234	ENSG00000166887
ENSG00000197893	ENSG00000131503	ENSG00000203485
ENSG00000137177	ENSG00000265491	ENSG00000133884
ENSG00000256771	ENSG00000287839	ENSG00000069849
ENSG00000138629	ENSG00000172965	ENSG00000150093
ENSG00000163126	ENSG00000122707	ENSG00000159346
ENSG00000101150	ENSG00000174233	ENSG00000198467
ENSG00000163697	ENSG00000141447	ENSG00000214078
ENSG00000122033	ENSG00000075407	ENSG00000145362
ENSG00000127325	ENSG00000066933	ENSG00000072518
ENSG00000058063	ENSG00000180953	ENSG00000138674
ENSG00000160299	ENSG00000197535	ENSG00000283196
ENSG00000149187	ENSG00000274642	ENSG00000178950
ENSG00000196549	ENSG00000089177	ENSG00000166272
ENSG00000138078	ENSG00000149187	ENSG00000092148
ENSG00000124615	ENSG00000136153	ENSG00000117569
ENSG00000082805	ENSG00000127481	ENSG00000075945
ENSG00000196091	ENSG00000067208	ENSG00000170871
ENSG00000105808	ENSG00000116641	ENSG00000065613
ENSG00000204634	ENSG00000157654	ENSG00000090238
ENSG00000169016	ENSG00000068305	ENSG00000166974
ENSG00000164142	ENSG00000134369	ENSG00000101892
ENSG00000114867	ENSG00000172819	ENSG00000073712
ENSG00000158571	ENSG00000245958	ENSG00000111615
ENSG00000196233	ENSG00000130779	ENSG00000116857
ENSG00000048828	ENSG00000154310	ENSG00000155313
ENSG00000138413	ENSG00000077157	ENSG00000283103
ENSG00000023734	ENSG00000100711	ENSG00000138279
ENSG00000163539	ENSG00000083312	ENSG00000129116
ENSG00000170624	ENSG00000196569	ENSG00000288711
ENSG00000145390	ENSG00000182606	ENSG00000019144
ENSG00000071205	ENSG00000165240	ENSG00000185291
ENSG00000105220	ENSG00000188641	ENSG00000137767
ENSG00000136819	ENSG00000197321	ENSG00000136933
ENSG00000132716	ENSG00000149115	ENSG00000138814
ENSG00000184047	ENSG00000196924	ENSG00000221926
ENSG00000074964	ENSG00000197798	ENSG00000110429
ENSG00000054118	ENSG00000067445	ENSG00000130340
ENSG00000134769	ENSG00000138279	ENSG00000139725
ENSG00000168118	ENSG00000272736	ENSG00000139193
ENSG00000197343	ENSG00000160310	ENSG00000250988
ENSG00000121067	ENSG00000005812	ENSG00000119640
ENSG00000183878	ENSG00000174899	ENSG00000166949
ENSG00000196458	ENSG00000172348	ENSG00000164329
ENSG00000164896	ENSG00000122786	ENSG00000017260
ENSG00000055917	ENSG00000132970	ENSG00000160613
ENSG00000185482	ENSG00000170004	ENSG00000116260
ENSG00000006652	ENSG00000196935	ENSG00000189350
ENSG00000118407	ENSG00000109390	ENSG00000163697
ENSG00000092148	ENSG00000102103	ENSG00000127241
ENSG00000178053	ENSG00000156011	ENSG00000109670
ENSG00000196323	ENSG00000182957	ENSG00000162576
ENSG00000132950	ENSG00000173166	ENSG00000020577
ENSG00000167549	ENSG00000069869	ENSG00000165476
ENSG00000104447	ENSG00000174891	ENSG00000196470
ENSG00000146809	ENSG00000183091	ENSG00000091164
ENSG00000140396	ENSG00000196670	ENSG00000117335
ENSG00000114126	ENSG00000169570	ENSG00000134318
ENSG00000155657	ENSG00000186184	ENSG00000122386
ENSG00000153956	ENSG00000006125	ENSG00000174099
ENSG00000134882	ENSG00000133104	ENSG00000102316
ENSG00000156931	ENSG00000173918	ENSG00000040341
ENSG00000166348	ENSG00000132424	ENSG00000072210
ENSG00000109099	ENSG00000154305	ENSG00000215187
ENSG00000143164	ENSG00000044446	ENSG00000130939
ENSG00000101247	ENSG00000101871	ENSG00000105357
ENSG00000198909	ENSG00000124343	ENSG00000167280
ENSG00000162614	ENSG00000187239	ENSG00000072736
ENSG00000170832	ENSG00000172661	ENSG00000197226
ENSG00000115020	ENSG00000185946	ENSG00000163939
ENSG00000123836	ENSG00000100023	ENSG00000168386
ENSG00000107863	ENSG00000102858	ENSG00000277072
ENSG00000156113	ENSG00000203965	ENSG00000158092
ENSG00000180530	ENSG00000110841	ENSG00000120616
ENSG00000175395	ENSG00000138688	ENSG00000100296
ENSG00000137871	ENSG00000138735	ENSG00000175224
ENSG00000172869	ENSG00000146707	ENSG00000173511
ENSG00000072803	ENSG00000145390	ENSG00000113163
ENSG00000205707	ENSG00000255248	ENSG00000205581
ENSG00000183386	ENSG00000075415	ENSG00000198561
ENSG00000133943	ENSG00000144357	ENSG00000065882
ENSG00000274211	ENSG00000134371	ENSG00000163138
ENSG00000099968	ENSG00000124356	ENSG00000107863
ENSG00000156976	ENSG00000106100	ENSG00000022267
ENSG00000143376	ENSG00000181381	ENSG00000013364
ENSG00000239521	ENSG00000214135	ENSG00000124006
ENSG00000173482	ENSG00000106823	ENSG00000008710
ENSG00000135424	ENSG00000183597	ENSG00000163166
ENSG00000152620	ENSG00000221923	ENSG00000118418
ENSG00000178209	ENSG00000151292	ENSG00000147454
ENSG00000166913	ENSG00000130402	ENSG00000141068
ENSG00000076555	ENSG00000109670	ENSG00000144283
ENSG00000067113	ENSG00000219626	ENSG00000126214
ENSG00000100266	ENSG00000197555	ENSG00000169180
ENSG00000239883	ENSG00000068885	ENSG00000140416
ENSG00000163157	ENSG00000089335	ENSG00000151327
ENSG00000133030	ENSG00000145779	ENSG00000100413
ENSG00000130595	ENSG00000289047	ENSG00000131504
ENSG00000067191	ENSG00000175662	ENSG00000089916
ENSG00000136383	ENSG00000204681	ENSG00000101365
ENSG00000138100	ENSG00000074054	ENSG00000155657
ENSG00000170871	ENSG00000137573	ENSG00000232656
ENSG00000078328	ENSG00000275832	ENSG00000197694
ENSG00000181929	ENSG00000140416	ENSG00000196465
ENSG00000175662	ENSG00000099864	ENSG00000196547
ENSG00000174796	ENSG00000042493	ENSG00000164751
ENSG00000105499	ENSG00000270629	ENSG00000120910
ENSG00000130227	ENSG00000168827	ENSG00000269893
ENSG00000198563	ENSG00000080493	ENSG00000141376
ENSG00000127241	ENSG00000205056	ENSG00000008294
ENSG00000136153	ENSG00000187955	ENSG00000137700
ENSG00000047188	ENSG00000175455	ENSG00000107745
ENSG00000090989	ENSG00000138326	ENSG00000163820
ENSG00000002586	ENSG00000092531	ENSG00000177119
ENSG00000165410	ENSG00000129484	ENSG00000167657
ENSG00000081189	ENSG00000120802	ENSG00000010803
ENSG00000112319	ENSG00000149089	ENSG00000118705
ENSG00000074054	ENSG00000138768	ENSG00000138835
ENSG00000196712	ENSG00000070961	ENSG00000129422
ENSG00000145362	ENSG00000185187	ENSG00000128016
ENSG00000175606	ENSG00000088387	ENSG00000135317
ENSG00000072736	ENSG00000120451	ENSG00000067191
ENSG00000177410	ENSG00000137959	ENSG00000196535
ENSG00000188994	ENSG00000143337	ENSG00000070961
ENSG00000234281	ENSG00000268362	ENSG00000140299
ENSG00000117528	ENSG00000149657	ENSG00000126777
ENSG00000143434	ENSG00000088833	ENSG00000272752
ENSG00000152413	ENSG00000185567	ENSG00000197381
ENSG00000166295	ENSG00000160194	ENSG00000163875
ENSG00000139793	ENSG00000197312	ENSG00000154305
ENSG00000164828	ENSG00000107331	ENSG00000149136
ENSG00000165795	ENSG00000225973	ENSG00000065054
ENSG00000074657	ENSG00000111799	ENSG00000175575
ENSG00000080503	ENSG00000160072	ENSG00000156171
ENSG00000164074	ENSG00000038274	ENSG00000068305
ENSG00000144596	ENSG00000158186	ENSG00000159023
ENSG00000134324	ENSG00000134283	ENSG00000176261
ENSG00000103222	ENSG00000107771	ENSG00000102181
ENSG00000114982	ENSG00000164830	ENSG00000115816
ENSG00000120549	ENSG00000137809	ENSG00000169398
ENSG00000161896	ENSG00000228395	ENSG00000251537
ENSG00000110841	ENSG00000142798	ENSG00000122085
ENSG00000147854	ENSG00000130529	ENSG00000069431
ENSG00000072210	ENSG00000286019	ENSG00000115825
ENSG00000196923	ENSG00000125388	ENSG00000135945
ENSG00000154553	ENSG00000140105	ENSG00000106771
ENSG00000140386	ENSG00000074964	ENSG00000196091
ENSG00000134851	ENSG00000166377	ENSG00000117859
ENSG00000186106	ENSG00000234281	ENSG00000181904
ENSG00000205937	ENSG00000284299	ENSG00000145675
ENSG00000085224	ENSG00000167110	ENSG00000136305
ENSG00000109332	ENSG00000168679	ENSG00000129691
ENSG00000136731	ENSG00000197182	ENSG00000156831
ENSG00000079308	ENSG00000004866	ENSG00000113360
ENSG00000167930	ENSG00000233527	ENSG00000158019
ENSG00000130396	ENSG00000072110	ENSG00000288701
ENSG00000147852	ENSG00000144283	ENSG00000156256
ENSG00000168172	ENSG00000242086	ENSG00000139746
ENSG00000106701	ENSG00000157193	ENSG00000007047
ENSG00000126070	ENSG00000197417	ENSG00000089159
ENSG00000109061	ENSG00000235007	ENSG00000048028
ENSG00000167074	ENSG00000183889	ENSG00000069122
ENSG00000005889	ENSG00000249087	ENSG00000243156
ENSG00000048052	ENSG00000166579	ENSG00000139597
ENSG00000171681	ENSG00000165138	ENSG00000198276
ENSG00000144674	ENSG00000104728	ENSG00000143398
ENSG00000164062	ENSG00000171681	ENSG00000183963
ENSG00000156273	ENSG00000099290	ENSG00000183054
ENSG00000164733	ENSG00000154380	ENSG00000205758
ENSG00000166352	ENSG00000135250	ENSG00000073910
ENSG00000104765	ENSG00000100364	ENSG00000256671
ENSG00000058404	ENSG00000119314	ENSG00000186868
ENSG00000158528	ENSG00000197969	ENSG00000086598
ENSG00000205678	ENSG00000183160	ENSG00000113240
ENSG00000130779	ENSG00000165507	ENSG00000184220
ENSG00000093167	ENSG00000152894	ENSG00000112183
ENSG00000102181	ENSG00000118705	ENSG00000079308
ENSG00000088854	ENSG00000134313	ENSG00000138190
ENSG00000008441	ENSG00000174403	ENSG00000174365
ENSG00000171055	ENSG00000102312
ENSG00000111832	ENSG00000198431
ENSG00000152601	ENSG00000182534
ENSG00000047849	ENSG00000136021
ENSG00000143028	ENSG00000166963
ENSG00000113851	ENSG00000111450
ENSG00000101605	ENSG00000114416
ENSG00000185271	ENSG00000105136
ENSG00000160087	ENSG00000288534
ENSG00000103351	ENSG00000255517
ENSG00000169762	ENSG00000169062
ENSG00000127603	ENSG00000127325
ENSG00000065675	ENSG00000213366
ENSG00000182534	ENSG00000107863
ENSG00000183621	ENSG00000066629
ENSG00000164615	ENSG00000151150
ENSG00000141759	ENSG00000112319
ENSG00000187735	ENSG00000126217
ENSG00000153904	ENSG00000135540
ENSG00000259560	ENSG00000101974
ENSG00000163743	ENSG00000176597
ENSG00000141068	ENSG00000185947
ENSG00000141404	ENSG00000151422
ENSG00000101413	ENSG00000116604
ENSG00000204463	ENSG00000179630
ENSG00000144445	ENSG00000131018
ENSG00000116237	ENSG00000147202
ENSG00000005243	ENSG00000184489
ENSG00000156298	ENSG00000079308
ENSG00000111913	ENSG00000165714
ENSG00000172977	ENSG00000136111
ENSG00000198467	ENSG00000178209
ENSG00000083097	ENSG00000124831
ENSG00000159199	ENSG00000144674
ENSG00000112715	ENSG00000073921
ENSG00000196569	ENSG00000188070
ENSG00000077782	ENSG00000145349
ENSG00000107404	ENSG00000166130
ENSG00000138688	ENSG00000079432
	ENSG00000142856
	ENSG00000171843
	ENSG00000048991
	ENSG00000138814
	ENSG00000009307
	ENSG00000139428
	ENSG00000196914
	ENSG00000121753
	ENSG00000136205
	ENSG00000251136
	ENSG00000163520
	ENSG00000138759
	ENSG00000154553
	ENSG00000169398
	ENSG00000108946
	ENSG00000266338
	ENSG00000137486
	ENSG00000173818
	ENSG00000119684
	ENSG00000159842
	ENSG00000144647
	ENSG00000253293
	ENSG00000084636
	ENSG00000143971
	ENSG00000105426
	ENSG00000114126
	ENSG00000125945
	ENSG00000133026
	ENSG00000150787
	ENSG00000140474
	ENSG00000079819
	ENSG00000143669
	ENSG00000136068
	ENSG00000164506
	ENSG00000219545
	ENSG00000100330
	ENSG00000180530
	ENSG00000067113
	ENSG00000008294
	ENSG00000198000
	ENSG00000089159
	ENSG00000131626
	ENSG00000070214
	ENSG00000069431
	ENSG00000147364
	ENSG00000141367
	ENSG00000008311
	ENSG00000283549
	ENSG00000109756
	ENSG00000198369
	ENSG00000185630
